# Supplementary material for: Hollow-core optical fibre sensors for operando Raman spectroscopy investigation of Li-ion battery liquid electrolytes
Source: Nat Commun. 2022 Mar 28;13:1651. doi: 10.1038/s41467-022-29330-4 (PMC8960792; doi:10.1038/s41467-022-29330-4)
Supplement: Supplementary file 6 — Source Data [file 41467_2022_29330_MOESM6_ESM.zip]

Archive with 28 entries (26 files):
- Datasets/
- Datasets/Figure2_b.xlsx
- Datasets/Figure2_c.csv
- Datasets/Figure3_a.xlsx
- Datasets/Figure4_c.csv
- Datasets/Figure4_c.xlsx
- Datasets/Figure5_c.xlsx
- Datasets/Figure6_a/
- Datasets/Figure6_a.zip
- Datasets/Figure6_a/1.csv
- Datasets/Figure6_a/10.csv
- Datasets/Figure6_a/11_check.csv
- Datasets/Figure6_a/11_check2.csv
- Datasets/Figure6_a/11_c_10.csv
- Datasets/Figure6_a/12_c_10.csv
- Datasets/Figure6_a/2.csv
- Datasets/Figure6_a/3.csv
- Datasets/Figure6_a/4.csv
- Datasets/Figure6_a/5.csv
- Datasets/Figure6_a/6.csv
- Datasets/Figure6_a/7-operando.csv
- Datasets/Figure6_a/8.csv
- Datasets/Figure6_a/9.csv
- Datasets/Figure6_a/formation.csv
- Datasets/Figure6_b.xlsx
- Datasets/Figure6_c.xlsx
- Datasets/Figure_3_a_voltageprofile.xlsx
- Datasets/Readme.txt
