# Supplementary material for: Hollow-core optical fibre sensors for operando Raman spectroscopy investigation of Li-ion battery liquid electrolytes
Source: Nat Commun. 2022 Mar 28;13:1651. doi: 10.1038/s41467-022-29330-4 (PMC8960792; doi:10.1038/s41467-022-29330-4)
Supplement: Supplementary file 6 — Source Data [file 41467_2022_29330_MOESM6_ESM.zip › Datasets/Figure2_b.xlsx]

## Sheet: Sheet1
	410.977	413.019	415.061	417.101	419.141	421.18	423.219	425.257	427.294	429.331	431.366	433.402	435.436	437.47	439.503	441.536	443.568	445.599	447.629	449.659	451.688	453.717	455.745	457.772	459.798	461.824	463.849	465.874	467.897	469.921	471.943	473.965	475.986	478.006	480.026	482.045	484.064	486.082	488.099	490.115	492.131	494.146	496.161	498.175	500.188	502.2	504.212	506.223	508.234
0	12.8157	13.3172	12.4792	12.8848	12.84	12.8501	12.7516	12.089	11.9164	11.9408	11.4195	11.094	10.8776	10.6889	10.6874	10.5447	10.5363	10.0887	9.92973	9.97581	10.0508	9.79251	9.8436	10.0372	9.74402	9.32481	9.46149	9.39516	9.25559	9.16831	9.07068	8.99578	8.90772	8.69737	8.45536	8.19548	7.91356	7.40039	7.14387	6.66627	6.26208	6.12242	5.59529	5.3004	4.92736	4.57803	3.73442	3.4004	3.30663
21.855	12.6433	12.9275	12.6412	12.8207	12.6696	12.6805	12.469	12.2299	12.1696	11.8426	11.4571	11.1464	10.9013	10.6636	10.6081	10.2245	10.2576	9.89492	10.0078	9.55794	9.82921	10.1795	9.62326	9.59853	9.49708	9.71476	9.17634	9.57187	9.43673	9.06851	9.05439	9.146	8.99209	8.5816	8.51791	7.99421	8.06064	7.71962	7.25055	6.75084	6.49564	5.99604	5.58476	5.09118	4.83375	4.18592	4.01318	3.77586	3.16931
43.752	13.0037	12.9517	13.1502	12.9856	13.2422	12.8691	12.2951	12.1044	11.9741	11.5238	11.4654	11.3225	11.032	10.3216	10.5268	10.4929	10.231	10.1537	9.81028	10.1017	9.62187	10.126	9.87383	9.48066	9.6439	9.36135	9.60273	9.72435	9.20766	9.31485	9.09816	8.74225	8.80239	8.57806	8.38331	8.23	7.92051	7.50497	7.37534	7.06679	6.64395	5.92173	6.0656	5.13272	4.97324	4.61769	4.01151	3.45216	2.88038
65.594	12.4579	12.9449	12.6204	12.9166	12.6535	12.4912	12.2727	11.8154	12.1194	11.2978	11.2804	11.0343	10.8647	10.7054	10.4686	10.4416	10.075	10.1825	10.0278	9.88066	10.0105	9.93986	9.35835	9.34028	9.60366	9.2172	9.10538	9.3367	9.14044	8.98925	8.75873	8.93764	8.79545	8.64134	8.52451	8.14034	7.97692	7.57328	7.13912	6.87402	6.35283	6.02428	5.67171	5.27743	4.62857	4.49661	4.01227	3.45617	3.21092
87.458	12.8509	12.7406	12.679	12.774	12.6208	12.5042	12.3604	12.2277	12.2315	11.3132	11.1198	11.2265	10.4867	10.5362	10.2125	10.0142	9.85849	10.1176	10.0723	9.69839	10.0553	9.57705	9.77764	9.45466	9.40791	9.5012	9.21113	9.36025	8.96612	9.25615	8.52975	8.91398	8.92552	8.73557	8.15576	7.95363	7.65557	7.41882	6.7568	6.68229	6.34585	5.97052	5.47812	5.21783	4.38383	4.51526	3.52748	3.17096	2.9413
109.323	12.4038	12.5746	12.9369	12.6367	12.5026	12.2639	11.9664	12.4475	11.7294	11.5281	11.1484	10.5669	10.3607	10.1995	10.2333	10.2323	10.0742	9.6627	9.86848	9.68308	9.82957	9.79142	9.57663	9.25951	9.47243	9.32076	9.08199	9.23705	8.73754	9.12022	8.86371	8.84283	8.38185	8.44458	8.33778	7.83088	7.62324	7.35807	7.16412	6.79061	6.3106	5.98193	5.58951	5.0454	4.79006	4.2594	4.08756	3.48345	3.00904
131.213	12.6193	12.5313	12.906	12.429	12.5799	12.7991	12.1467	12.0784	11.9236	11.6401	11.245	11.1077	10.6592	10.2946	9.94087	9.85786	9.94179	9.7407	9.64232	10.0913	10.0174	9.83271	9.68974	9.60055	9.48479	9.43141	9.11137	9.07041	9.27677	9.10692	8.98312	8.75555	8.52312	8.49152	8.41358	8.22329	7.63821	7.39212	7.30033	6.81193	6.48021	6.21914	5.32067	4.95332	4.76825	4.14249	3.71806	3.40813	2.85071
153.078	13.2697	13.0796	13.3037	13.1105	13.4102	13.0371	12.833	12.4849	12.2499	11.7993	11.9383	11.3938	11.0873	10.7125	10.4573	10.4707	10.3391	10.1284	9.9995	10.1608	10.274	10.1926	9.57703	9.72513	9.9636	10.1551	9.634	9.31364	9.5771	9.17981	8.98278	9.13373	8.98693	8.67222	8.1144	8.46612	7.87424	7.6339	7.38312	6.98219	6.36539	6.23222	5.39891	5.18925	4.82918	4.70631	3.97921	3.23191	3.13199
174.978	12.8669	13.2612	13.3328	13.3495	13.446	12.8537	12.6773	12.6471	12.561	12.1075	11.7347	11.0576	11.2275	11.126	10.509	10.4117	10.6423	10.2651	10.0147	9.98146	9.75937	10.2398	9.56765	10.0325	9.82202	9.75738	9.56921	9.65123	9.26268	9.19363	9.28739	9.25584	9.22519	8.61493	8.61523	8.32086	7.98408	7.76771	7.3383	7.21125	6.62334	6.2444	5.91989	5.26833	4.75512	4.32546	4.28537	3.67039	3.09907
196.846	12.7255	12.6514	12.9765	12.7806	13.0092	12.4162	12.4553	12.2659	11.8446	11.7289	11.594	11.4858	10.9662	10.6609	10.3976	10.4124	10.4776	10.0723	10.1719	9.6056	9.60072	9.54741	9.45608	9.6216	9.71243	9.52675	9.07129	9.37729	9.25856	8.88227	8.92156	8.86122	8.97821	8.25208	8.46797	8.3887	7.74983	7.58403	7.1542	6.59537	6.35751	5.82179	5.70531	5.30446	4.77588	4.38581	3.81503	3.35421	2.92047
218.721	12.6563	12.7009	12.7457	12.9521	12.9932	12.6555	12.5443	11.8817	11.7024	11.9146	11.1438	10.9566	10.6328	10.3984	10.4927	10.0497	9.95326	9.66627	9.7737	9.78214	9.86711	9.73577	9.46168	9.32871	9.40772	9.52628	9.12508	9.18465	9.18996	8.82631	8.7172	8.86823	8.95759	7.98813	8.52586	7.92392	7.4727	7.32407	6.98724	6.81161	6.35418	5.89796	5.52986	5.13182	4.58432	4.2308	3.75306	3.62601	2.87526
240.614	12.95	12.8027	12.592	12.8135	12.9031	12.3493	12.3166	12.167	11.9589	11.8831	11.2376	11.0123	10.7449	10.3737	10.1761	10.1194	10.084	9.79874	9.81065	9.57895	9.72676	9.89463	9.42588	9.25893	9.50122	9.38368	9.23061	9.46192	9.28704	9.00229	9.0038	8.9434	8.90939	8.74879	8.42292	8.22051	7.78276	7.42529	7.27973	6.87132	6.48167	5.69376	5.80509	5.26422	4.73371	4.40184	4.26739	3.43896	3.01038
262.485	12.7554	12.8077	12.7243	12.665	12.5903	12.0587	12.3769	12.001	11.6648	11.5076	11.0398	11.3337	10.5394	10.604	10.6147	9.91027	9.56636	9.63871	9.82782	9.60655	9.74286	9.84186	9.2586	9.44447	9.69844	9.34218	9.18714	9.26983	9.18549	9.07843	8.87981	9.05828	9.08723	8.65602	8.30746	8.16093	7.7948	7.54345	7.25496	6.88416	6.65834	6.11595	5.55456	5.32531	4.81501	4.3393	3.88284	3.55361	3.15348
284.343	12.8837	12.6879	12.6446	13.072	12.7432	12.6981	12.6452	12.258	11.9261	11.5641	11.3225	11.4574	11.0871	10.0799	10.4222	10.102	9.76657	10.0216	9.89766	10.0803	9.67816	9.7367	9.8332	9.54844	9.5804	9.53692	9.29174	8.90629	9.116	9.1875	9.31882	9.00139	9.00017	9.05017	8.63607	8.13227	7.61414	7.82839	7.70979	6.92622	6.50751	6.20641	5.50283	5.27144	4.66906	4.17889	3.90581	3.4523	3.09078
306.192	12.5188	12.5604	12.8543	13.2367	12.5321	12.8953	12.2895	12.0181	11.7001	11.6188	11.4213	11.3021	10.6374	10.1702	10.1204	9.77175	10.2214	10.0645	9.53254	9.47468	9.87348	9.96093	9.30409	9.0057	9.43946	9.4412	9.25968	9.33417	9.18979	9.14326	9.11272	9.01837	8.92598	8.45427	8.40766	8.2274	7.53619	7.41339	6.72418	6.9665	6.65115	5.83016	5.57512	5.32119	4.55425	4.27971	4.10969	3.24947	2.81152
328.055	12.5244	12.8566	12.7414	13.4329	13.0844	12.7364	12.7004	12.1691	12.2215	11.6474	11.8707	11.0912	10.9522	11.0319	10.7624	10.5227	10.3502	10.1038	9.9664	9.83879	9.91579	10.2004	9.55757	9.44181	9.63744	9.49305	9.65276	9.35135	9.52536	9.2288	9.17493	8.88009	8.90747	8.47507	8.49542	7.99208	7.83744	7.68901	7.53792	6.67317	6.34505	6.12225	5.55401	4.98361	4.91073	4.51226	4.17742	3.50706	3.32982
349.919	12.9895	12.8336	13.4026	13.2139	13.0403	12.7107	12.6007	12.5183	12.2736	12.0873	11.4362	11.3792	10.7491	10.5885	10.4193	10.6476	10.3222	10.2045	10.0244	10.1013	9.97642	9.95079	9.88246	9.45527	9.98876	9.75616	9.62919	9.28854	9.55878	9.03999	9.05556	8.8748	8.88164	8.60165	8.71911	8.02147	7.9681	7.33259	7.44858	7.05336	6.51672	6.0141	5.57593	5.1289	4.76874	4.20432	3.9882	3.45612	3.16318
371.755	12.5476	12.9654	12.9323	13.0681	13.2267	12.6024	12.6243	12.2865	12.0552	11.9549	11.6481	11.3877	11.1626	10.8634	10.7359	10.2628	10.2185	10.2411	10.188	9.8497	10.1593	9.97537	9.6912	9.86645	9.7479	9.7507	9.72882	9.59718	9.10491	9.34668	9.30277	9.01846	8.79628	8.75208	8.78592	8.1048	8.01345	7.31834	7.00461	7.06395	6.11936	6.16821	5.33767	5.11861	4.96111	4.58132	3.91541	3.5517	2.94182
393.58	12.7665	12.9068	13.2802	13.3972	13.3663	12.7987	12.6959	12.1352	12.3374	12.103	12.1528	11.7523	11.074	10.7843	10.8053	10.8107	10.3793	10.3151	9.82576	9.83876	10.002	9.9847	9.6487	9.40717	9.80386	9.77208	9.70722	9.55388	9.66705	9.17917	9.44867	8.85864	9.13212	8.95874	8.92479	8.06249	8.22409	8.12135	7.60032	7.00804	6.505	5.94525	6.08235	5.25244	4.84236	4.42041	4.11684	3.71912	3.11289
415.409	13.0181	12.9869	13.42	12.9991	13.491	13.3915	13.0205	12.8551	12.3848	12.175	11.7073	11.6096	11.2593	11.131	10.8377	10.7028	10.2857	10.3576	10.0894	10.2984	10.5246	10.0031	9.90124	10.2084	10.0069	9.9276	9.60691	9.77225	9.44356	9.73756	9.55021	9.45002	9.19335	8.96257	8.6821	8.33778	8.04159	7.60782	7.47649	7.18212	6.80567	6.27017	6.16394	5.4718	4.52193	4.27695	4.01147	3.33375	3.03161
437.278	13.7084	13.6209	13.5147	13.7561	13.5399	13.3893	13.424	13.0611	12.5931	12.7324	12.0504	11.721	11.6932	11.3407	11.2708	11.0623	10.6633	10.7256	10.7397	10.3185	10.6504	10.5498	9.91282	10.0355	10.3078	9.97309	9.77227	10.126	10.2264	9.92122	9.67235	9.53671	9.98604	9.37265	9.25466	8.72598	8.27315	8.19708	8.10332	7.81149	6.87679	6.27358	6.00778	5.63692	5.20924	4.8102	4.30979	3.82994	3.34693
459.12	13.1216	12.7334	13.0739	12.5122	12.404	12.4448	12.5829	12.1126	11.9156	12.1189	11.3485	11.4331	10.8256	10.6985	10.3509	10.2857	10.1972	9.49287	9.77399	9.94441	10.2	10.1192	9.68491	9.56767	9.9601	9.4985	9.31866	9.68053	9.02115	8.91581	8.53944	9.03446	8.67732	8.53486	8.43109	8.15275	7.95627	7.42556	7.35937	6.8552	6.15095	5.77681	5.40984	5.21666	4.76694	4.54497	3.68113	3.79099	3.49161
480.986	12.3638	12.5022	12.8412	12.6381	12.5139	12.4601	11.9559	11.509	11.4515	11.2177	11.5726	10.8652	10.4943	9.98095	10.0809	10.0475	9.56315	9.9772	9.54128	9.28805	9.77411	9.7264	9.13446	9.04545	9.33713	9.2514	8.81606	8.90254	8.54534	9.00828	8.76091	8.81197	8.65277	8.46479	8.07666	7.68862	7.21273	7.33055	7.10042	6.16506	6.30653	6.1228	5.01956	5.03851	4.59022	3.97205	3.99872	3.26522	3.46715
502.836	12.5522	12.2216	12.7035	12.6456	12.4706	11.945	12.0389	11.9717	11.2287	11.5179	10.5247	10.4475	10.2424	10.3638	10.0912	9.95882	9.74913	9.86955	9.49965	9.63108	9.49307	9.6096	9.47724	9.61119	9.37895	9.4433	8.8962	9.00224	8.75027	8.87644	8.51677	8.93139	8.50263	8.42689	8.29433	7.61006	7.82004	7.0809	7.19158	6.67743	6.4298	5.66883	5.40241	4.85834	4.79006	4.26391	3.5874	3.16532	3.0194
524.68	12.7427	12.1856	12.4161	12.4884	12.6795	12.2853	12.1591	11.9354	11.9714	11.0612	10.8907	10.9485	10.7733	10.6978	10.2896	9.93141	10.0458	9.5831	9.87365	9.66401	9.69651	9.57567	9.25594	9.3255	9.60306	9.50895	9.26296	9.02086	9.23353	8.55485	9.04111	8.61873	8.62516	8.38356	8.25405	7.61716	7.38578	7.27603	7.27006	6.40378	6.06556	5.69206	5.7007	4.75576	4.5439	4.46313	3.86156	3.05123	2.93144
546.523	12.2007	12.4795	12.4671	12.8034	12.2394	12.2354	11.8361	11.8161	11.5303	11.1804	10.6554	10.6465	10.6639	10.3184	10.0442	9.51434	9.48588	9.42302	9.2001	9.92383	9.65829	9.20659	9.43005	9.41815	9.40653	8.66881	8.65958	9.18671	9.052	8.9535	8.7213	9.09698	8.91391	8.02233	8.27034	8.08065	7.51608	7.12384	7.0796	6.41547	6.36689	5.94875	5.429	4.82539	5.24422	4.09068	4.20604	3.26161	3.32218
568.347	10.2599	9.9016	9.75335	9.51519	9.61936	9.26098	8.8247	8.58792	8.21301	8.0347	8.0063	7.77055	7.51678	7.43396	7.48338	7.25593	7.14645	6.91056	7.1396	6.97742	7.44559	6.97992	7.08318	6.48201	6.91314	7.09438	7.20507	7.14298	7.28454	7.35885	7.21322	7.41579	7.29024	7.1824	6.98464	6.87792	6.95386	6.81372	7.30514	7.08162	6.67649	6.73482	6.96308	7.13311	6.57089	6.15433	5.9579	5.7649	5.72024
590.179	8.67029	8.40507	8.57481	8.84308	7.36414	7.4278	7.33421	6.9147	6.75719	6.78385	6.19341	6.25142	5.71852	5.69256	5.82618	5.74881	5.53837	6.02848	5.53469	5.65424	6.05018	6.10309	5.44126	5.96118	6.03364	6.24415	5.83856	6.55152	6.86213	7.01801	6.85551	7.3298	7.65335	7.76816	8.08167	8.60433	9.02758	9.22358	9.51504	9.30403	9.83231	9.88894	10.1012	10.0736	10.2438	9.98883	9.80277	9.19845	9.3304
612.002	9.01252	8.21666	7.74122	7.70826	7.40584	7.12374	6.84151	6.49185	6.73145	5.82693	5.46763	5.66313	5.24514	5.08827	5.33242	5.05033	5.31549	5.50856	5.15936	5.1615	5.47455	5.35074	4.91578	5.4135	5.52317	6.19438	5.73587	6.75902	6.64034	6.73111	7.05174	7.7951	8.35535	8.26839	8.7347	9.27243	9.76266	10.4711	10.9649	11.1769	11.0438	11.7576	11.7053	11.8577	12.3066	12.3326	12.2306	12.2517	11.7391
633.914	8.51647	8.10139	8.27678	7.7754	7.43362	7.21935	6.76145	6.20489	6.23931	5.77608	5.49459	5.40884	5.43808	5.28268	5.03547	5.04636	4.961	4.78193	4.95621	5.21607	5.57993	5.17799	5.27819	5.67982	5.31051	6.32833	5.73559	6.64282	7.03263	6.93216	7.44698	7.92352	8.5493	8.61226	9.51935	9.78449	10.0658	11.0753	11.6828	11.3935	12.3077	12.6196	12.4035	12.9283	13.0971	13.3235	13.2765	12.4184	12.5884
655.736	8.54394	8.05279	7.99335	7.78895	7.2352	6.98653	6.74651	6.39823	6.02419	6.2426	5.60107	5.56175	5.43322	5.1837	5.49552	5.38977	4.82783	5.33088	5.20749	5.15659	5.5092	5.23417	5.39645	5.57192	5.90424	5.58764	5.6351	6.54801	6.86343	7.58655	7.50917	7.96528	8.8326	9.09808	10.0356	9.98104	10.8288	10.9369	11.5877	12.333	12.8222	13.166	13.1408	13.7361	13.7237	13.6939	13.6837	12.7869	13.0013
677.583	8.95662	8.77826	8.71532	7.69659	7.74023	7.38036	7.0606	6.40677	6.58031	6.06146	5.78116	5.80418	5.30765	5.29961	5.07191	5.25507	5.57843	5.37878	5.05656	5.43739	5.65475	5.65361	5.48907	5.82402	5.95575	6.02192	6.05223	6.98651	7.09559	7.27902	7.63851	8.1905	8.92393	9.50382	10.0344	10.5102	11.1662	11.6845	12.3613	12.5767	13.2824	13.4805	14.0256	14.3817	14.5807	14.6719	14.3993	14.3767	13.6356
699.514	9.29212	8.95335	8.76873	8.40496	8.05435	7.60901	7.31391	6.78641	6.56109	6.13106	6.2008	5.90268	5.79253	5.24808	5.31162	5.58999	5.47139	5.4939	5.5322	5.55164	5.95388	5.80775	5.94396	5.8309	6.45237	6.51826	6.45162	6.89309	7.48438	8.01963	8.43918	8.90998	9.66904	10.1013	10.5246	11.436	11.9351	12.4205	13.284	13.8696	13.9564	14.7856	14.9592	15.331	15.6758	15.7345	15.6499	15.1425	15.0384
721.402	8.6596	8.23162	8.24615	8.06494	7.62057	7.26493	6.59763	6.36812	6.00187	5.94541	5.7347	5.87372	5.44449	5.17552	5.55961	5.52485	5.15621	5.14001	5.19846	5.61548	6.00576	5.21143	5.34371	5.50587	5.89489	6.19981	6.2168	6.68754	7.28483	7.6384	8.06917	8.66068	9.08409	9.45973	10.2074	10.4073	11.2605	12.1735	12.5224	12.7515	13.4071	14.0943	14.0706	14.407	14.7637	14.8603	14.7439	14.1376	13.5842
743.317	8.93992	8.30418	8.45744	8.00052	7.65876	7.06554	6.76613	6.82557	6.49846	5.89734	6.08933	5.94083	5.49471	5.44814	5.00681	5.50947	5.58712	5.57359	5.33813	5.68664	5.56392	5.49066	5.37433	5.33226	6.16293	5.86856	6.29815	6.48356	6.9261	7.18332	7.96451	8.39106	8.63582	9.27462	10.096	10.5083	10.991	11.6099	12.5417	12.5327	12.8959	13.512	13.8462	14.2317	14.2569	14.3253	14.3731	13.6228	13.4013
765.218	9.38155	9.09467	9.0004	8.29633	7.83779	7.82875	7.29814	7.13088	6.39043	6.56021	6.37417	6.07163	5.85577	5.69307	5.87702	5.56097	5.7156	5.65715	5.6559	6.13594	5.86356	5.86306	5.49438	5.57279	6.02073	6.31652	6.58709	6.96106	7.52534	7.87736	7.89062	8.58505	9.33148	9.31071	9.91504	10.6897	11.1905	11.7653	12.572	12.7435	13.2329	13.7286	14.1057	13.9961	14.6834	14.8719	14.0427	13.82	13.6294
787.058	9.53532	9.4214	9.07194	8.94313	8.30196	8.19798	7.39798	7.47564	7.08298	7.03841	6.65985	6.96088	5.97238	5.8544	5.91366	6.16044	5.53212	5.65109	5.81357	6.0797	6.30394	6.05084	5.73933	5.94739	6.48042	6.55632	6.28528	6.9871	7.53639	8.02483	8.07183	8.66558	9.37278	9.56673	10.0177	10.6217	11.7056	11.7061	12.3404	12.8248	13.3702	13.8346	13.8364	14.5009	14.5407	14.8326	14.2903	14.1034	13.8299
808.964	9.98188	9.47933	9.07741	8.61306	8.2581	7.9035	7.7238	7.42333	6.97429	6.78021	6.17653	6.57961	5.71787	5.93989	6.22194	6.30805	6.17491	5.77456	5.90067	5.99051	5.95005	6.05027	6.24537	5.85869	6.34774	6.58653	6.57359	7.31145	7.97734	7.83559	8.49841	9.06682	9.51902	9.41176	10.369	10.9113	11.5399	11.6375	12.4262	13.0063	12.8916	13.7998	13.9359	14.3517	14.6089	14.7512	14.9419	13.8961	14.054
830.798	9.44751	9.41632	9.03379	8.78072	8.35641	7.80769	7.79428	7.23144	6.92758	6.49099	6.64004	6.26584	5.92897	6.12695	6.22019	5.62527	6.11249	5.77158	5.64465	5.79717	6.55533	6.25243	6.05444	5.76911	6.48754	6.51541	6.58463	6.9144	7.2691	8.01375	8.11705	8.90406	9.70125	9.37145	10.3674	10.5324	11.2274	11.8012	12.1696	12.7066	13.241	13.8189	14.2004	14.4608	14.7071	14.3997	14.8072	14.2398	13.871
852.635	9.57608	9.34207	9.2273	8.6948	8.23619	8.00115	7.41145	7.46948	6.72209	6.62274	6.58226	6.39635	6.25103	5.84914	6.01486	6.24329	5.56653	5.7778	6.14655	6.14505	6.2668	6.12584	6.22175	6.18496	6.34781	6.58088	6.92416	7.3056	7.70673	7.68777	8.09757	8.52232	9.07657	9.27983	10.7028	10.5901	10.9051	12.0917	12.4656	12.6279	12.9759	13.7616	13.6588	13.6079	13.9242	14.5584	14.0548	13.4965	13.8148
874.46	10.0322	9.32535	9.56897	8.82772	8.81268	8.10653	7.71259	7.48815	7.15687	6.66642	6.43729	6.51312	6.39211	6.01348	5.80682	5.812	6.04814	5.82015	6.22272	6.07651	6.479	5.95949	5.81891	5.75565	6.25096	6.44727	6.76682	7.03241	7.63419	7.57996	8.0936	8.72474	8.89481	9.52675	9.96327	10.9088	11.1275	11.5168	12.2196	12.6137	12.9812	13.292	13.5525	13.9124	13.8979	14.0582	13.8529	13.7175	13.0771
896.322	9.89033	9.37679	9.04252	9.05682	8.55076	8.32924	7.8026	7.58208	6.64957	6.80436	6.55251	6.53688	6.54891	5.67883	5.94893	5.52346	5.75993	6.01482	5.69616	6.08677	6.43584	6.18222	5.88548	5.98331	6.58663	6.44631	6.75664	7.32871	7.34973	7.41494	8.10218	8.94048	9.08819	9.26284	9.75721	10.73	10.9842	11.1565	11.9609	12.7865	12.7132	13.0603	13.8759	13.7763	13.953	13.8636	13.6729	13.3483	13.2404
918.156	9.96202	10.0634	9.32436	9.24576	8.83588	8.2989	7.90584	7.54963	7.39923	6.66682	6.9517	6.94721	6.27908	6.68959	6.14185	6.25199	6.36097	6.28467	6.18165	6.58024	6.25622	6.31713	6.22917	6.28277	6.70328	6.58255	6.7416	7.58943	7.91895	7.87599	8.46191	8.95863	9.28504	9.80968	10.0801	10.504	11.4348	12.1365	12.6557	12.8889	13.1906	13.3201	13.695	13.9663	14.1789	14.1026	13.998	13.7535	13.4344
940.016	9.95816	10.0504	9.3891	8.81336	8.91716	8.32252	8.07291	7.67465	7.06275	6.73713	6.81788	6.92342	6.46603	6.20702	5.95552	6.29584	6.1379	6.03351	5.83045	6.14486	6.23855	6.42536	6.09739	6.46307	6.4977	6.661	6.77037	7.15105	7.3758	7.90505	8.09883	9.00567	9.175	9.5507	10.3924	10.3866	11.0522	11.6902	12.1606	12.9854	13.1203	13.2958	13.7027	13.8921	13.8407	14.379	14.1911	13.3183	13.2493
961.872	9.99904	9.81509	9.66994	9.19981	8.71012	8.16179	7.62708	7.43862	7.20375	7.05258	6.98796	6.80454	6.28345	6.21352	6.16633	5.83051	6.05406	6.06681	6.1499	6.19524	6.25518	6.18122	6.12627	6.09128	6.39478	6.5976	6.96281	7.50412	7.87832	8.1742	8.12126	9.00814	9.26353	9.8086	10.4	10.3452	10.9343	11.529	12.2696	12.2239	12.6101	12.912	13.3076	13.8788	13.5841	13.8057	13.7558	13.1432	13.1233
983.731	10.3225	9.59199	9.12162	8.8941	8.1993	8.25286	8.01697	7.71915	7.58129	6.6648	7.09015	6.40626	5.9416	6.33767	6.33014	6.18103	6.0978	5.9811	6.25344	5.87208	6.26686	6.22379	6.23953	6.33771	6.46427	6.64864	7.01084	7.18428	7.52359	8.01905	8.30958	8.6858	9.58449	9.339	10.1126	10.5424	10.7765	11.4097	12.1134	12.8016	12.5903	12.689	13.0157	13.8978	13.5586	13.85	13.765	12.995	12.961
1005.68	10.4444	9.50764	9.11373	9.45099	8.90527	8.76899	7.97197	7.44826	7.46493	6.93196	6.94414	6.65518	6.38513	6.27869	6.50361	6.53377	6.08168	6.07442	6.31048	6.22852	6.32688	6.64175	6.39636	6.23461	6.50106	6.8124	6.87723	7.27607	7.49976	8.01619	8.74097	8.51813	9.20091	9.29134	9.88523	10.5688	10.6995	11.6841	12.0993	12.1382	12.9566	13.2079	13.2927	13.4947	13.7603	13.5718	13.6964	13.5621	12.9662
1027.54	10.3565	9.75236	9.76587	9.3169	9.0217	7.88602	8.22295	7.78798	7.5461	7.22098	7.21154	6.84831	6.14961	6.21079	6.39176	6.14569	6.31197	6.35351	6.03232	6.31045	6.70007	6.45772	6.22683	6.49174	6.44496	6.95912	7.30067	7.3395	7.61068	8.26456	8.51758	8.73133	9.34795	9.56877	10.0324	10.4675	11.1682	11.5601	12.3609	12.5852	12.7324	12.8409	13.6642	13.8028	14.1195	14.128	13.8026	13.4283	13.1229
1049.38	10.0715	10.0246	9.63134	9.1102	9.24034	8.56986	8.09466	7.97388	7.37849	7.25436	7.25831	6.5758	7.05464	6.47711	6.3545	6.14079	6.02976	5.9513	5.9436	6.55708	6.53733	6.31548	6.12185	6.14388	6.79287	7.04924	6.95746	7.22279	7.57005	7.85632	8.20939	8.60073	9.41673	9.66045	10.3468	11.0047	10.9956	11.8424	11.8791	12.4967	12.9023	13.4276	13.4466	13.8358	13.9487	13.804	13.683	13.4984	13.1103
1071.23	9.94194	9.63983	9.3786	8.85774	8.78934	8.59292	7.93487	7.85821	7.22421	6.80381	7.07011	6.77564	6.49971	6.23195	6.17744	6.08662	6.02309	6.33522	5.85938	5.97409	6.17185	6.1622	6.12525	6.03768	6.36512	6.79478	6.64823	6.98227	7.72574	7.77453	7.9001	8.65358	8.93306	8.98401	9.91492	10.663	10.9586	11.2419	11.7739	12.0777	12.5346	13.0896	13.3546	13.4272	13.6561	13.8132	13.3767	13.3611	13.0612
1093.1	10.5285	9.62943	9.71063	9.34093	9.07628	8.38713	7.92595	7.87757	7.40235	7.17785	6.77334	6.84434	6.65541	6.19727	5.98281	5.96262	6.11335	5.98021	6.34319	5.91586	6.47811	6.65534	6.17251	6.48862	6.60204	6.84804	6.55952	7.48107	7.55145	7.87368	8.43668	8.72285	8.86433	9.14737	10.3953	10.447	10.9083	11.6344	11.7917	12.3618	12.6263	12.924	13.2489	13.464	13.9778	13.8585	13.5291	13.3752	12.9038
1114.96	10.538	9.99034	9.32932	8.99334	8.96674	8.26005	7.84387	7.64054	7.27855	7.37843	6.80727	6.7669	6.36276	5.92654	6.13923	6.09787	6.30268	5.91086	5.9549	6.23733	6.631	6.24512	6.08638	6.36143	6.31845	6.43784	6.68064	7.44079	7.67637	7.89158	8.35035	8.21026	9.10401	9.57063	10.1379	10.4824	11.2573	11.2631	12.2295	12.0467	12.9198	12.9894	13.1887	13.1951	13.375	13.5342	13.6658	13.5035	13.2488
1136.83	9.8547	10.0233	9.48742	8.73274	8.85787	8.37484	8.10291	7.66905	7.30738	7.00138	6.89919	6.74712	6.43109	6.08416	6.21015	6.06002	6.21123	5.99124	5.84007	6.25847	6.52105	6.19783	6.22961	6.09026	6.45381	6.76582	6.88073	7.22473	7.66511	8.02995	8.1407	8.61967	9.19834	9.25641	10.2028	10.1671	11.1711	11.3392	11.8591	11.874	12.6478	12.7043	13.2064	13.3945	13.9267	13.7303	13.2809	13.2647	12.7234
1158.71	10.343	10.2647	9.53798	9.17501	8.97282	8.59674	8.26871	7.50335	7.41548	7.22641	6.79096	6.72548	6.35665	6.69933	5.923	6.14675	6.09259	6.11423	6.28022	5.90417	6.21963	6.12489	5.91156	6.35889	6.41496	6.72453	6.319	7.0366	7.65211	7.93644	8.34167	8.27949	9.6074	9.56241	10.5793	10.5646	10.9949	11.775	11.92	12.4029	12.6209	13.4266	13.7196	13.5416	13.8586	13.6853	13.8398	13.5799	13.1862
1180.53	9.76657	9.81822	9.27198	8.89117	8.9877	8.37055	7.91475	7.58533	6.97651	7.19262	6.83712	6.55639	6.55458	5.97368	6.47947	5.94184	5.96388	6.40551	6.21465	5.66211	6.54402	5.99256	5.72686	5.99098	6.6308	6.63274	6.77915	7.21807	7.3111	7.64332	7.9151	8.627	9.04878	9.15491	9.6263	10.4935	10.5252	10.7927	11.5231	12.0221	12.056	12.691	12.9794	13.1149	12.875	13.5079	12.9459	12.7201	12.6081
1202.42	9.40272	9.116	9.00102	8.47516	8.23491	8.04591	7.70597	7.15736	7.2263	6.77556	6.13358	6.27207	6.07151	5.77889	6.08442	5.74961	5.8446	5.475	5.59658	5.53077	5.85833	6.03949	5.69451	5.59437	5.87994	6.14506	5.83747	6.99347	7.076	7.5282	7.67804	8.3285	8.44524	8.75484	9.48477	9.71416	10.3355	10.4396	10.9353	11.5462	11.9248	12.1106	12.1417	12.2935	12.5272	12.7088	12.4551	12.1241	11.6298
1224.29	9.58044	8.71889	8.93695	8.62355	7.8231	8.11943	7.51281	7.19646	6.88479	6.67774	6.77306	6.70624	6.16699	5.61899	5.42514	5.43344	5.7523	5.53823	5.26348	5.62434	5.76267	5.85371	5.56326	5.71611	5.7077	5.93097	6.14704	6.9522	6.82851	7.29416	7.75361	7.9372	8.55138	9.06818	9.73037	9.61603	10.4405	10.9261	11.6429	11.3378	12.0576	11.9925	12.2424	12.4342	12.6076	12.6745	12.686	12.2316	12.1922
1246.15	10.0161	9.7332	9.2367	8.85997	8.31311	8.59112	8.01054	7.93716	7.12276	7.01676	6.74636	6.67961	6.2625	6.07955	5.98001	6.25464	6.03048	5.71339	5.72022	5.93143	6.27044	6.05057	5.95341	6.49041	6.62055	6.655	6.53235	7.18422	7.22316	7.46755	8.15789	8.49206	8.78937	9.14959	9.83988	10.5267	10.7705	11.234	11.6465	12.0305	12.3819	12.7177	13.0001	13.2985	13.5115	13.6003	13.5069	13.1094	12.7442
1268.07	10.2309	9.15403	9.05762	8.81502	8.15864	7.91648	7.92285	7.79359	7.04501	6.62324	6.48292	6.50753	5.96864	5.95584	5.73444	5.8778	6.03637	5.80682	5.48684	5.99058	6.0011	6.01958	5.89399	5.8865	6.04232	6.4803	6.33453	6.65724	7.33435	7.65706	7.97743	8.35724	8.94933	9.19712	9.26746	10.0037	10.0333	11.4796	11.6591	11.6216	11.9357	12.3664	12.67	12.827	13.4301	13.7712	12.8788	12.554	12.1925
1289.96	10.0844	9.75972	9.73115	9.0826	9.03812	8.47915	8.37017	7.46332	7.71418	7.36627	6.85329	6.64181	6.42356	5.96728	6.10059	6.32559	6.13018	5.79407	6.11227	6.13477	6.50216	6.34815	6.2201	6.66946	6.79007	6.77054	7.0525	7.26797	7.58891	7.96376	8.39252	8.94496	8.68975	9.06861	9.74117	10.2163	11.0407	11.2663	11.8429	12.0316	12.2549	12.6765	13.2552	13.4491	13.554	13.5399	13.4171	12.8161	13.1868
1311.84	10.2366	9.71179	9.79332	9.0629	8.72532	8.38228	8.31032	7.5275	7.0862	6.97761	6.94771	6.45231	6.55047	6.47865	6.10813	5.91451	5.96442	6.33613	6.08003	6.18991	6.62776	6.25244	5.92403	6.07411	6.50035	6.77454	6.9606	7.10705	7.18208	7.75414	7.84291	8.61969	8.99722	9.32831	9.94142	10.3768	10.9001	11.1727	11.8382	11.973	12.5184	12.8831	13.091	13.3136	13.6436	13.149	13.2849	12.5792	12.7804
1333.76	10.1253	9.26882	9.22849	9.10525	8.55972	8.10922	7.83509	7.50202	7.0341	7.11544	6.69095	6.61392	6.09263	6.11295	5.73679	5.54845	6.00252	5.87989	5.72986	5.86306	5.91502	6.02716	5.75291	6.0979	6.30919	6.27754	6.49005	6.96035	7.13286	7.47585	8.44104	8.3378	9.20908	9.12488	9.81143	10.407	10.859	11.3848	11.8217	11.9043	12.2204	12.9641	13.2537	13.0628	13.3021	13.4555	13.2469	12.9238	13.1185
1355.65	9.96483	10.1354	9.23927	9.38591	8.62031	8.63055	8.2959	7.69443	7.49048	7.12388	6.91699	6.6556	6.48511	6.26203	6.05763	6.07227	5.80596	5.92086	6.18107	5.77018	6.0996	6.50954	5.71699	6.10518	6.18539	6.87527	6.46317	7.08525	7.74562	7.80306	8.31137	8.36541	9.06668	9.40234	9.81457	10.6761	11.0806	11.3636	12.1093	12.6729	12.6269	13.0866	13.2413	13.3782	13.4905	13.525	13.9548	13.0286	12.9494
1377.56	10.3029	9.67528	9.35777	8.99104	8.59716	8.23917	7.98064	7.80131	7.53854	7.01063	6.71926	6.5573	6.18022	6.20574	6.40472	6.08195	5.8333	6.15978	6.17066	5.90599	6.37874	6.24858	6.24947	6.04403	6.57512	6.93685	7.15607	7.09546	7.24884	7.58896	8.05734	8.59487	8.62953	9.18797	10.0874	10.0673	10.736	10.9041	11.9496	12.2	12.6332	12.7961	13.1294	13.4029	13.545	13.7847	13.095	12.7459	12.507
1399.43	10.1967	10.16	9.25789	9.27503	8.66699	8.48217	8.32798	7.63449	7.50226	7.16787	7.37032	6.96603	6.60345	6.7711	6.28894	6.42364	6.19825	6.22545	6.08108	6.01399	6.24288	6.49865	6.34598	6.30037	6.47072	6.95346	7.05008	7.24981	7.45949	8.04401	7.90376	8.49754	9.00659	9.03759	9.71267	10.3783	10.1717	11.5685	11.4959	12.1726	12.1014	12.7036	12.5944	12.9039	13.0878	13.4002	12.7025	12.1333	12.2595
1421.3	10.3825	9.85959	9.76675	9.28105	8.80396	8.42881	7.84144	7.91115	7.42586	7.03705	6.59642	6.68596	6.60006	5.98005	6.03781	5.93259	6.09207	5.92267	6.06958	6.21432	6.40334	5.9931	6.01826	6.10288	6.20785	6.81719	6.65542	7.35689	7.83925	7.65748	8.44386	8.32659	9.13743	9.50198	10.4964	10.9355	11.6246	12.2712	13.0335	12.616	13.5166	13.6975	13.7808	14.4758	14.3396	14.159	14.4063	13.7563	13.6219
1443.19	10.0508	9.56973	8.90112	8.98245	8.32958	7.80404	7.31782	7.21707	7.12346	6.73441	6.49735	6.73539	6.21586	5.8352	5.89416	5.81969	5.65742	5.635	5.58834	5.96164	6.05577	5.80751	5.9452	6.03339	6.38207	6.82756	6.56606	7.35287	7.64684	8.1457	8.54479	8.89264	9.43782	9.77988	11.056	11.0398	11.843	12.3001	13.2785	13.8241	14.0351	14.5015	14.8665	15.4454	15.8387	15.9154	15.6781	14.7304	14.8968
1465.04	10.0384	9.60749	9.28457	8.69017	8.49231	8.20786	7.55747	7.17714	7.15407	6.73471	6.45473	6.2955	6.2266	6.23573	5.7444	5.73917	5.82642	5.77512	5.84652	5.98921	6.14335	5.99541	5.86303	6.31382	6.00747	6.52233	7.03456	7.51296	7.8962	8.35714	8.96407	9.19703	9.65913	10.371	11.2179	11.7373	12.2304	12.9197	13.8375	14.3502	14.9347	14.9964	15.7977	16.2435	16.4935	16.3576	16.3531	16.2243	15.9304
1486.92	10.0204	9.26315	8.80589	8.56153	8.18332	7.91484	7.22316	7.05959	6.83533	6.50411	6.42025	6.19181	6.03129	5.67269	5.72485	5.71633	5.78846	5.71434	5.76801	5.78607	6.10467	6.13463	5.60095	6.11456	6.49989	6.35796	7.28282	7.48565	7.79898	8.0084	8.77507	9.48312	9.73892	10.4492	11.6184	12.0739	13.0845	13.0494	14.3939	14.6407	15.1336	15.9376	15.9851	16.5449	17.1592	17.2391	16.6895	16.1794	16.6903
1508.83	9.79888	9.23524	8.64965	8.70704	8.61313	7.67686	7.39188	6.95541	6.65527	6.4195	6.4342	5.92495	5.97862	5.56268	5.72478	5.41803	5.49278	5.66637	5.6108	5.71939	5.69364	5.64966	5.47718	6.07452	6.23858	6.59718	6.78908	7.5226	8.04494	8.42128	8.71684	9.42747	9.86869	10.9875	11.3587	12.1296	13.1156	13.2811	14.163	15.1049	15.3669	15.9832	16.6431	16.9865	17.4874	17.7174	17.8053	17.2385	17.1961
1530.72	9.60883	9.44658	8.74084	8.41763	8.05043	7.72458	7.67754	7.0719	7.03827	6.61347	6.40881	6.22874	5.65632	5.66939	5.71791	5.59279	5.64084	5.81284	5.54749	5.99317	6.04864	6.00586	5.82212	6.13399	6.18584	6.66522	6.99853	7.80425	7.89673	8.403	8.7659	9.23045	10.0748	10.8311	11.8216	12.2848	12.9813	13.9888	14.4862	14.8627	15.5614	16.2298	17.023	17.2686	17.3746	17.9636	17.8102	17.3188	16.9211
1552.61	9.78249	9.18946	9.07524	8.32682	8.2461	7.54948	7.74968	6.96913	7.07819	6.73349	6.20872	6.55518	6.41178	6.0394	5.59895	5.87245	5.64017	5.72356	5.22706	5.75545	5.87863	6.23467	5.91805	6.10485	6.76665	6.55014	7.15137	7.41964	8.07283	8.54127	8.86654	9.52074	10.2571	11.3607	11.7785	12.152	12.8899	13.7789	14.6492	15.233	15.8159	16.5004	17.1201	17.6058	17.8096	18.3006	18.0042	17.318	17.4909
1574.54	9.85331	8.85735	8.78827	8.33101	8.27655	8.07427	7.55566	7.19279	6.55169	6.32713	5.93963	6.01679	5.81638	5.56907	5.57824	5.58493	5.68323	5.56852	5.79463	5.80316	6.00877	5.94113	5.76905	5.85538	6.13665	6.3208	6.73747	7.58904	8.0092	8.61144	8.74545	9.36978	10.2891	10.7634	11.7857	12.0396	12.7497	13.6115	14.7421	15.2634	16.2577	16.6372	17.1135	17.5698	18.102	18.5314	18.0605	18.198	17.7195
1596.37	9.60191	9.04777	8.85281	8.48207	7.76559	7.47367	7.10509	7.29412	6.21357	6.22748	5.83639	5.95149	5.7405	5.57044	5.28653	5.01952	5.05569	5.21972	5.20134	5.78387	5.42729	5.90714	5.52321	5.93331	6.01894	6.38163	6.61246	7.00948	7.34338	8.48455	8.77748	9.22714	9.55252	10.5689	12.1202	12.3923	13.3353	14.3593	14.5862	15.7887	16.258	16.8126	18.0134	17.7063	18.5899	18.7068	18.6799	17.8005	18.4059
1618.27	10.2057	9.27391	9.06387	8.59041	8.07401	7.83008	7.43746	6.72295	6.89824	6.61157	5.73802	6.10375	5.91037	6.0417	5.75721	5.47178	6.04725	5.73569	5.47861	5.65411	6.09841	6.05237	5.8051	6.18952	6.06764	6.2999	6.5521	7.28415	7.7572	8.31132	9.19919	9.99995	10.4259	10.8819	12.0807	12.7789	13.702	14.4703	15.2408	15.7714	16.6223	17.3081	17.9374	18.4983	19.0908	19.4734	18.9506	18.5907	18.3702
1640.16	10.5563	9.92302	9.61633	9.01241	8.56433	8.27638	7.63304	7.43637	7.29861	6.75766	6.52411	6.40947	6.03803	6.11461	6.11135	6.13906	6.09497	6.10666	5.9076	6.2612	6.74363	6.54018	6.26818	6.35396	6.48647	7.12469	7.11449	7.86424	8.7023	8.66188	9.24156	9.97014	10.5593	11.0543	12.4913	13.2216	13.717	14.93	16.2012	16.5543	17.3508	18.2509	18.6792	19.4699	19.4148	20.083	19.7489	19.5648	19.391
1662.11	10.4421	9.80125	9.14428	8.88076	8.23651	7.7146	7.39378	7.05103	7.12238	6.78916	6.47966	6.10745	6.27001	6.19905	6.12962	6.05977	5.85226	6.14353	5.93561	6.28425	6.15461	6.09214	6.28479	6.20034	6.09426	6.69264	6.8816	7.63748	8.00086	8.63122	9.19015	9.65585	10.4768	10.8894	12.209	13.0268	13.5251	14.0698	15.1335	15.8281	16.6925	17.2663	17.9709	18.4106	18.8322	19.3779	19.1127	18.2926	18.2333
1684.02	10.4969	9.8797	9.56387	9.08232	8.72388	8.23301	7.90705	7.53286	7.15056	6.92422	6.48887	6.23454	6.36375	6.26706	6.02966	6.16025	6.36961	6.68054	6.40562	6.21515	6.18097	6.32939	6.06622	6.58322	6.64283	6.69821	7.32163	7.75784	8.13958	8.91847	9.59138	9.85521	10.5671	11.4743	12.4863	13.4083	14.034	14.7988	15.3773	16.4723	16.79	17.8757	18.641	19.0268	19.1606	19.2752	19.2899	18.9301	18.8417
1705.97	10.3365	9.73446	9.70415	8.97927	8.40057	8.29747	8.00737	7.45945	7.10595	6.92577	6.38258	6.49151	6.54073	6.29181	5.63377	5.92081	5.93448	6.0082	5.67575	6.21773	6.07282	6.14244	6.21002	6.16883	6.50231	7.00301	7.32119	7.78447	8.1709	8.60221	9.23952	10.0132	11.2033	11.6228	12.5932	13.3626	14.1225	15.4001	16.1067	17.0908	17.7569	18.3712	19.2741	19.5791	20.0575	20.4621	20.1754	19.7934	19.6333
1727.85	10.3458	10.0187	9.57633	8.77435	8.38384	7.97439	7.84551	7.48464	7.33004	6.6888	6.66244	6.67483	6.20277	5.92402	6.14887	6.02045	5.80989	5.91819	6.17583	6.16626	6.05694	5.96691	5.93658	6.28473	6.58931	6.59566	7.05392	7.5201	8.63719	8.68182	9.73171	10.1107	10.834	11.6905	12.5058	13.8852	14.6978	15.341	15.9156	17.1317	17.9186	18.8712	19.5084	19.9346	20.6393	20.6906	21.0542	20.4026	19.8746
1749.7	10.8176	10.2673	9.65165	9.3582	8.71331	8.31121	8.11566	7.58801	7.70644	7.09329	6.67286	6.42293	6.52248	6.45772	6.27001	5.98458	6.15197	5.91951	5.81766	5.91019	6.07464	6.08573	5.85438	5.9777	6.15665	6.26206	7.03605	7.79417	8.08958	8.50448	9.31607	9.95674	10.9538	11.2641	13.0544	13.408	14.3684	15.9346	16.8866	17.6127	18.456	19.7092	20.5507	21.2356	22.1313	22.6007	22.2793	22.1992	21.815
1771.56	10.7397	10.7771	10.2765	9.45437	9.51364	8.68362	7.95471	7.682	7.7563	6.67076	6.95635	6.98464	6.8867	6.43168	6.42483	6.35059	6.85074	6.90012	6.31126	6.55121	6.63033	6.58946	6.36411	6.25552	6.56075	7.36033	7.20398	7.71502	8.0183	8.94311	8.73723	9.61633	10.2053	10.7626	11.3512	12.0848	12.945	13.3969	14.5855	14.9193	15.2585	16.3789	16.4891	16.9536	17.9657	18.1853	18.0285	17.6549	17.6515
1793.43	9.68363	9.20121	8.7974	8.81244	8.32715	8.08993	7.26469	7.29647	7.05034	6.52638	6.62774	6.31259	6.01925	5.74326	5.93941	6.56028	6.13176	5.98261	5.94248	6.13145	6.50474	6.15367	6.05146	6.10092	6.37744	6.59368	6.41778	7.14475	7.35671	7.85148	7.74969	8.08355	8.39994	8.50729	9.56855	9.40101	9.76806	10.2062	10.7631	11.0527	11.7114	12.3625	12.1551	12.3976	12.9536	12.9293	13.1338	12.6913	12.7226
1815.29	8.77332	8.14731	8.12104	6.978	7.21992	7.07235	6.62197	6.01941	6.19202	5.78538	5.60393	5.7107	5.32593	5.28601	5.24436	5.38334	5.47353	5.18529	5.34487	5.39104	5.31059	5.5004	5.08428	5.10498	5.63602	5.64063	6.06682	6.07496	6.29868	6.16809	6.39285	6.67485	7.19835	7.52138	7.44158	8.06452	7.89234	8.30831	9.08042	9.41021	9.54036	10.068	10.0552	10.4842	10.2141	10.837	10.6276	10.5069	10.2094
1837.27	8.01423	7.32254	7.40956	6.80637	6.63747	6.59732	6.30904	5.46397	5.45154	5.26069	5.44705	5.38615	4.5343	5.1283	4.85081	5.25182	5.07989	4.99602	4.40647	5.26372	4.9516	5.25072	4.84092	4.77128	4.71824	5.58991	5.05151	5.57347	5.53847	5.72442	5.90983	5.85885	6.3626	6.44408	6.74539	7.09925	6.91479	7.74107	8.08187	8.69448	8.68067	8.76821	8.83393	9.61581	10.1557	9.82795	9.57193	9.69353	9.54814
1859.12	7.80892	7.18125	7.69324	7.51111	6.75071	6.57744	6.49454	5.82876	5.96849	5.61035	5.34228	5.32421	5.25988	4.89219	4.98727	4.80206	5.20494	5.04149	5.04456	5.48421	5.26072	5.24095	5.39233	4.66457	5.32831	5.2369	4.99536	5.90706	5.36645	5.93359	6.14136	5.91122	6.45685	6.32105	7.29754	6.78885	7.15647	8.12819	8.62058	8.74157	8.88173	8.97929	9.31049	10.2168	9.92179	10.2028	10.4638	9.89296	9.88665
1880.99	8.36312	7.84395	7.93997	7.36069	7.29477	7.21909	6.90649	5.98216	6.055	5.78174	5.53016	5.51173	5.35405	4.97699	5.2788	5.06514	5.07827	5.23177	5.07482	5.39533	5.754	5.26445	5.38446	5.46954	5.93435	5.27659	5.58032	5.74042	5.86544	6.097	5.97238	6.52633	6.91947	6.65879	7.20542	7.63563	7.64253	7.89128	8.88416	9.2272	9.51706	10.0695	9.99454	10.3268	10.7143	10.8182	10.4598	10.8498	10.5191
1902.81	8.1285	7.68835	7.09649	7.18257	7.14137	6.69692	6.09636	6.2124	6.08625	5.45363	5.24318	5.28037	5.21997	4.42473	5.00496	4.96837	4.92676	4.97012	4.75626	5.62033	5.25767	5.30664	5.00831	4.81094	5.0796	5.05041	5.53678	5.63612	5.48958	5.814	5.86696	6.16558	6.5385	6.404	7.13412	7.60351	7.76414	8.18531	8.47201	9.13273	9.32066	9.77313	9.86522	9.97757	10.1018	10.0662	10.6436	10.0491	10.0377
1924.64	7.25918	6.74072	6.29059	6.52424	5.64464	5.81592	5.40437	5.16221	4.36957	4.33573	4.527	4.35331	4.21026	4.61617	4.6023	4.35872	4.84474	4.36965	4.5596	4.70491	4.70105	4.72353	4.25967	4.38019	4.51095	4.71704	4.70531	5.14336	5.22938	5.40285	5.48839	5.71367	6.02853	6.60055	6.98017	7.19303	7.33149	7.66219	8.40343	8.86428	9.25574	9.69678	9.64965	10.0671	10.4592	10.3399	10.4041	10.4707	9.96713
1946.49	6.81024	6.95285	7.18933	6.16879	5.63661	5.95575	5.62527	5.55756	5.06866	5.19862	4.85978	4.57682	4.54707	4.29057	4.67475	4.42256	4.71789	4.7053	4.4611	4.28944	5.24367	4.71269	4.45256	4.42119	4.67801	5.22081	5.25271	5.64959	5.24974	6.60233	6.2319	6.47572	7.00863	7.22589	7.44931	8.15893	8.23274	8.6648	10.0834	10.2632	10.6798	11.2435	11.0884	10.8436	11.1786	11.8259	11.3521	11.0312	10.4767
1968.33	7.33014	7.18859	6.93463	6.61648	6.22504	5.80615	5.77362	5.2843	4.96506	5.10952	4.86606	4.94639	4.43239	4.742	4.76081	4.77151	4.28786	4.46443	4.41992	4.70223	5.23041	4.66857	4.87793	5.34799	5.21722	5.3238	5.67213	5.86264	6.16675	6.38325	6.74876	6.89006	7.43573	7.94723	8.42705	8.32918	9.65691	10.1297	10.5469	10.6627	10.8747	11.6183	11.7468	12.0561	12.07	12.1338	12.0228	12.0233	11.9064
1990.2	8.41516	8.27278	8.05943	7.62246	6.97679	6.79931	6.79522	5.96294	5.8408	5.32281	5.68572	5.99148	4.85636	5.45862	4.84414	5.3133	5.20216	4.96315	5.26259	5.40141	5.44694	5.59917	5.50265	5.33968	5.25212	6.1661	5.9434	6.49854	6.68969	7.08236	7.64154	7.89454	8.21878	8.42106	9.42808	9.39258	10.1533	10.6729	10.9435	12.3087	11.8735	12.4908	13.3518	13.1204	13.0968	13.8556	13.2518	12.8841	12.5529
2012.05	9.52928	8.96265	9.0546	8.91916	8.18137	8.22974	7.73204	7.46857	7.19012	6.74671	6.57454	6.60263	6.22135	6.39753	6.33306	6.45793	6.58074	5.93014	6.22584	6.3195	6.30392	6.44152	6.51806	6.44689	6.43698	6.93637	6.89014	7.5102	8.01672	7.98435	8.71979	9.11251	9.5399	9.95493	10.7111	10.9102	11.7542	12.2779	12.535	13.5486	14.0197	14.1135	14.4918	14.6299	14.7922	14.8225	15.1735	14.2387	14.214
2033.92	9.46663	9.08365	8.9209	8.66199	8.0826	8.29701	7.47951	7.21514	7.11975	6.7218	6.5374	6.25136	5.79975	5.8751	5.72671	6.4265	5.71943	5.92752	5.88718	6.35281	6.44775	5.90575	5.83846	5.90959	6.50576	6.50112	6.9949	7.27584	7.65012	8.12942	8.4996	8.93944	9.35588	9.94569	10.8364	10.9754	11.7277	12.4459	12.9533	13.7794	14.3874	14.642	15.334	15.6452	16.0599	16.0239	15.2012	15.046	14.779
2055.76	8.14304	8.51808	8.357	8.08499	7.1773	7.09485	7.08237	6.40074	5.90334	6.1231	6.11253	6.17228	5.67647	5.39063	5.21205	5.28415	5.09938	5.21005	5.03618	5.19404	5.69829	5.31023	4.97137	5.49302	5.79245	5.98625	5.98325	6.43336	6.77758	6.9216	7.43072	8.29344	9.13528	9.00265	9.68967	10.2823	10.2363	11.3754	12.3158	12.7574	13.6551	13.3276	14.13	14.603	14.863	14.8694	14.6811	14.0673	13.9709
2077.64	8.81243	8.36696	8.51111	7.95521	7.61274	7.07195	6.55368	6.31155	6.25456	5.67286	5.80791	5.5793	5.70288	4.80911	4.97691	5.20936	5.38752	5.3545	5.09903	5.50519	5.40968	5.56272	5.54189	5.49165	5.79138	6.23122	6.04603	6.20914	7.35158	7.7855	7.83457	8.47241	8.80113	9.76473	10.0522	10.4963	11.1128	12.3357	12.6494	13.3224	13.5699	14.3826	15.1938	15.167	15.0149	15.2197	14.7789	14.5676	14.0361
2099.55	9.24013	8.37472	8.40172	8.18742	7.73923	7.51571	6.91281	6.84508	6.4455	6.5668	6.10103	5.96191	6.11966	5.42982	5.44564	5.31045	5.41037	5.35198	5.61734	5.57895	5.80257	5.88761	5.48659	5.76561	6.22984	6.05793	6.35278	6.65396	7.10634	7.4524	7.79023	8.30613	9.07586	9.55334	10.4765	11.139	11.6018	12.0771	12.8692	13.5268	14.1131	14.6373	14.8967	14.9492	15.306	14.9649	14.9911	14.4023	14.3187
2121.49	9.47067	8.38545	8.60885	8.48307	7.97146	7.85898	7.48979	6.99704	6.74211	6.33391	6.52187	6.1363	5.9166	6.03558	5.85577	6.14044	5.54181	5.43437	5.5836	6.2628	6.02068	6.23794	5.77133	5.99254	6.1412	6.52407	6.65262	7.09789	7.53867	7.77557	8.38768	8.63103	9.80328	9.85097	11.2724	11.3145	11.909	12.7426	13.3379	13.9106	15.074	15.1469	15.4958	15.6665	15.8636	15.6769	14.9247	14.6018	14.6839
2143.36	9.48098	8.8624	8.78919	8.06228	8.13101	7.60908	7.16869	6.57192	6.91643	6.44639	5.98909	6.00562	5.71127	5.80802	5.56965	5.63151	5.66585	5.51601	6.07837	5.81158	6.13011	6.00015	5.4538	5.9054	6.21221	6.37281	6.23229	7.65681	7.42295	7.66526	8.23744	8.852	9.72539	10.5379	11.0858	11.2842	12.3929	12.9997	13.7265	13.8157	14.7635	15.0004	14.9406	15.7314	15.655	16.0985	15.4779	15.1612	15.2473
2165.19	9.41142	8.72	8.59413	8.03227	7.57338	7.56139	7.44717	6.50011	6.86035	6.49287	6.31579	5.9296	5.51745	5.70457	5.91411	5.80369	5.92019	5.73287	5.96995	5.84674	5.67171	5.70388	5.45482	5.68726	6.15597	6.43141	6.68009	7.04635	7.80623	7.382	8.45385	9.199	9.93247	10.3053	11.3324	11.564	12.1788	12.9693	13.2982	14.1127	14.5959	15.0773	15.4262	15.5195	15.6278	15.6649	15.1089	14.8467	14.6597
2187.08	9.32127	9.17088	8.7589	8.5128	8.10403	7.86162	7.39416	7.04085	6.67996	6.31384	5.93233	6.41241	6.39804	5.94461	5.71731	6.09187	5.76273	6.14443	5.46192	6.03979	6.20209	6.30794	6.21328	5.93464	6.30289	6.50863	6.49799	7.56054	7.99115	8.25516	8.68168	9.31364	10.4873	10.6206	11.354	11.7329	12.6329	13.3302	13.8832	14.586	14.5165	15.5822	15.8172	15.6107	16.0764	15.9495	15.9511	15.1493	14.7502
2208.94	9.38461	8.83986	8.62736	8.10297	7.67293	7.14204	7.18056	6.49096	6.3921	6.09584	6.24638	6.13997	5.76079	5.97147	5.78003	5.86761	5.93626	5.62944	5.71485	5.9801	6.17701	5.83044	6.06336	5.67585	6.19194	6.84961	6.81375	7.16913	7.84497	8.29307	8.52415	9.08206	9.712	10.747	11.4535	11.6229	12.6452	13.1714	13.9191	14.7831	14.9434	15.0335	15.5643	15.5296	15.6247	15.9464	15.7402	14.8299	14.9095
2230.82	8.39928	8.11007	7.91435	7.72256	7.50698	6.76533	6.53526	6.34452	6.23951	6.02652	5.5697	5.87179	5.55938	5.22599	5.32743	5.20752	5.41354	5.28025	5.19306	5.38885	5.69397	5.6804	5.57967	5.82967	5.26447	6.02438	6.08149	6.79773	7.29679	7.60174	8.4723	8.98678	9.37039	10.0019	10.5512	11.2492	11.8295	12.749	13.3825	13.8794	14.3502	14.8528	15.4522	14.739	15.2366	15.3213	14.7817	14.685	14.4969
2252.71	8.67975	8.48524	7.65904	7.4501	7.21831	6.99967	6.58359	6.71505	5.80177	6.06264	5.6911	5.51253	5.71731	5.19529	5.21971	5.17859	5.26665	5.17487	5.1339	5.0323	5.31863	5.45063	5.62654	5.42655	6.04039	5.94439	6.18387	7.2189	7.3211	7.73817	8.30202	8.58066	9.63694	9.9073	10.8961	11.4767	11.7727	12.3442	13.1957	14.0055	14.384	15.0767	15.2818	15.2789	15.0931	15.1847	14.9706	14.5724	14.4263
2274.54	8.6124	8.29565	7.66963	7.89271	7.27924	7.05097	6.90136	6.54664	6.33879	6.05871	5.76616	5.86856	5.33325	5.65961	5.58314	5.30455	5.14598	5.59243	5.52955	5.50911	5.59559	5.98979	5.36324	5.43635	5.90322	6.23863	6.22436	7.12107	7.3373	7.99489	8.45624	8.76587	9.50244	10.3276	10.9161	11.4748	12.3375	12.1928	13.4297	13.6923	14.4647	14.5832	15.274	15.6427	15.4148	15.5994	15.5236	15.0954	14.3745
2296.4	8.5143	8.12533	8.09149	7.9322	7.40525	6.96397	6.22373	6.46389	5.91724	5.90367	5.48667	5.36751	5.35572	5.05868	5.14996	5.12778	5.25227	5.30293	5.23612	5.50905	5.7883	5.38366	5.16719	5.3767	5.85179	5.87553	6.07378	6.70557	6.95728	7.66302	7.96303	8.67047	9.63358	9.93012	10.9603	11.4812	11.8141	12.1698	13.0392	13.5811	14.2654	14.1421	14.9958	15.1959	15.009	15.5092	15.2465	14.5483	14.3478
2318.23	8.65924	8.8654	8.06488	7.84965	7.18609	6.97351	6.75954	6.48377	5.96948	6.03151	5.76115	5.58916	5.40761	5.22864	5.35663	5.49521	5.4707	5.1035	5.55706	5.26475	5.47759	5.17561	5.19573	5.18932	5.70195	5.93528	6.27495	6.9768	7.57142	7.77249	8.15952	8.80848	9.56611	10.5401	10.8448	11.3165	11.7832	12.4819	13.4158	14.1051	14.5704	14.9333	15.4724	15.3525	15.1402	15.218	15.0663	14.8	14.5966
2340.1	8.93787	8.43595	8.05907	8.08503	7.42264	7.12061	7.07864	6.53662	6.48878	6.08488	5.77028	5.53101	5.51834	5.60979	5.16814	5.70644	5.45053	5.53921	5.14719	5.52984	5.96835	5.69086	5.76001	5.76311	6.00855	6.06204	6.50234	6.99418	7.61575	7.62812	8.32793	8.94973	9.86937	9.81953	10.5242	11.2258	12.0381	13.0178	13.9736	14.3276	14.5877	15.0919	15.591	15.8942	16.0275	15.4911	15.2525	14.8137	14.474
2361.95	9.1403	8.44273	8.17557	7.99585	7.26145	7.08108	6.87055	6.47374	6.30126	6.12229	6.08099	5.72361	5.44688	5.73797	5.32235	5.48871	5.46853	5.33455	5.766	5.17178	5.76082	5.80597	5.64154	5.57285	6.12694	6.21236	6.25024	6.92773	7.5491	7.92618	8.38197	8.99288	9.75006	10.3193	11.1379	11.669	12.194	12.9876	13.638	14.2345	14.8237	15.1028	15.3978	15.4264	15.9328	15.3867	15.5809	14.9272	14.9449
2383.79	8.26777	7.90217	8.18727	7.55359	7.33866	7.0118	6.78557	6.1371	6.35559	5.76289	5.7197	5.76354	5.18528	5.37368	5.37361	5.52424	5.57181	5.20953	5.40831	5.56679	5.57456	5.79156	5.31943	5.5509	5.7722	6.31674	6.58324	6.99067	7.39429	7.7392	8.25049	8.92937	9.42206	9.97378	10.5981	11.4921	11.87	12.1552	12.9423	13.5406	14.372	14.6298	15.0195	15.1547	14.9431	15.3067	15.1413	14.5042	14.3009
2405.6	8.35816	7.63974	7.56017	7.16028	6.79906	6.58366	6.30789	6.24895	5.66445	5.52542	5.32864	5.43496	5.20773	5.09793	4.92852	5.14365	5.37625	5.37477	5.04725	5.37487	5.28679	5.23274	5.56178	5.48664	5.48996	6.13988	6.62382	6.79568	7.38675	7.60744	7.9986	8.68823	9.44263	9.84247	10.6811	11.0246	12.1348	12.3435	13.402	13.8245	14.3632	14.762	15.0951	14.6347	14.8226	15.2487	14.9393	14.4796	14.3804
2427.42	8.17545	8.10346	7.97123	7.20248	6.74714	6.41536	6.288	6.11389	5.99129	5.45289	5.21605	4.99553	5.27578	4.71278	5.02481	4.91626	4.9527	5.02217	4.83235	5.36298	5.32499	5.34962	5.31747	5.38447	5.32079	6.42598	5.85841	7.11701	6.87332	7.5921	8.01997	8.56156	9.48237	9.72385	10.6167	10.9022	11.7936	12.0117	13.293	13.2958	13.9777	14.5386	14.9158	14.8681	14.9672	14.739	14.6501	14.4711	14.0401
2449.28	8.58159	7.73012	7.78725	7.4091	7.24809	7.20451	6.46807	5.9462	6.45491	5.79539	5.40204	5.52488	5.53344	4.70705	5.30235	5.33576	5.31397	5.19528	5.03784	5.23276	5.8869	5.20184	5.69045	5.65661	5.88169	5.95445	6.32678	7.1465	7.40963	7.82426	8.17249	8.68607	9.35749	9.90565	10.8909	11.4263	11.908	12.5138	13.0372	13.6606	13.9189	14.5488	15.0835	15.2077	15.1849	15.3437	15.0068	14.7495	14.2937
2471.14	8.31638	8.16568	7.72331	7.49494	7.23992	7.0517	6.49531	6.19918	5.97282	6.18288	5.70485	5.73742	5.63388	5.76533	5.42877	5.33482	5.07244	5.37134	5.30709	5.20237	5.87107	5.51906	5.46275	5.72242	5.61322	6.04406	6.65956	7.13905	7.28977	7.4335	8.05887	8.65208	9.47555	9.97366	10.4807	11.0243	11.8115	12.3409	13.0848	13.6455	13.9884	14.6214	15.0175	15.2079	15.0095	15.3687	14.973	14.6529	14.3192
2493	8.62333	8.21205	7.81302	7.22533	7.06409	7.14217	6.68252	6.01751	6.03013	5.77907	5.83517	5.03873	5.13788	5.37825	5.01612	4.99059	5.55314	5.05066	5.02104	5.32664	5.01883	5.3346	5.02027	4.9227	5.36092	5.76365	5.86616	6.03287	7.08171	6.96623	7.73091	8.0739	8.98294	9.39828	10.588	10.9989	11.654	12.6794	13.0948	13.9575	14.7499	15.4912	16.1328	16.393	16.5788	16.5058	16.2033	15.8328	15.6915
2514.87	9.3541	8.16914	7.75127	7.52144	7.0247	6.67047	5.87246	5.87735	6.16937	5.16331	5.09565	5.33076	4.8904	5.06716	4.63308	5.08519	4.98822	4.88614	4.83931	4.74167	4.84421	4.99772	4.67506	4.85363	5.43896	5.44869	5.62177	6.16539	6.781	6.89986	7.3579	8.02899	8.87324	9.24849	10.1017	10.8879	11.3096	12.0735	13.5961	14.0397	14.7285	15.1895	15.8176	16.0408	16.3371	16.7765	16.5209	15.7247	15.7665
2536.73	8.26555	7.33804	7.51572	6.87757	6.45571	6.33526	6.16177	6.17877	5.32531	4.65599	5.05735	4.64951	4.60106	4.4445	4.82994	4.84206	4.5261	4.63004	4.56281	4.80417	5.10931	4.81368	4.49495	4.988	5.2934	4.97056	5.52767	5.90471	6.59122	6.74701	7.28694	8.23265	8.26008	8.98163	10.1404	10.6073	11.1832	11.7935	12.4262	13.1331	14.155	15.0526	15.4548	15.8816	15.7588	16.0587	16.3333	15.2802	15.3203
2558.6	7.8368	7.08464	6.77055	6.6327	6.44775	5.72785	5.76963	5.67174	5.35984	4.77342	4.48181	5.015	4.30999	4.4589	4.33824	4.1465	4.68043	4.35642	4.45432	4.37016	4.77127	4.80475	4.39351	4.67073	4.6529	4.73005	4.70862	5.36444	5.7349	6.30758	7.02767	7.2945	7.52553	8.02745	9.28328	9.61169	10.259	10.8898	11.7727	12.5853	13.288	13.8524	14.0302	14.7471	15.1407	15.3929	14.9092	14.0232	14.1233
2580.45	6.91672	6.9897	6.33262	6.67101	5.82035	5.99274	5.19617	4.87479	4.46464	4.64895	4.4985	4.28305	3.68606	3.81842	3.83003	3.94842	4.07889	3.97374	3.86629	3.93546	4.21372	4.25774	3.80074	4.13603	4.30199	4.29808	4.50068	5.12599	5.45076	5.70988	6.17858	6.54972	7.71332	7.75798	8.59912	9.48325	9.85436	10.4775	11.2948	12.3234	12.6468	13.3959	13.8461	14.4941	14.8062	14.7471	14.8247	14.6908	14.4939
2602.28	7.11004	6.30097	5.95241	5.80341	5.40095	5.40531	5.31758	4.53097	4.19633	4.03583	4.16714	4.09873	3.89844	3.70873	3.17042	3.31956	3.51615	3.69002	3.07378	3.36904	4.18528	3.75797	3.33614	3.72407	4.04522	3.95354	4.07471	4.66549	5.11671	5.53865	5.7908	6.39824	6.86832	7.0675	8.31493	8.48014	9.32177	10.0058	10.6348	11.4294	11.7132	12.9115	13.3769	13.9639	13.9131	14.0912	14.0453	13.7075	13.6796
2624.12	6.67824	6.4236	6.16091	5.36153	5.32316	4.83297	4.96311	4.29267	4.19604	3.78502	3.51444	3.33585	3.60122	3.23233	3.22387	3.54653	3.1924	2.95294	3.10742	3.02375	3.67256	3.59152	3.25423	3.27839	3.49371	3.75576	3.84272	4.4758	4.39466	4.89249	5.40059	5.66954	6.61268	6.49891	7.6329	7.90803	8.4221	9.37539	9.79488	10.3551	11.2392	11.8137	12.4518	12.4144	13.1756	12.7535	13.125	12.6596	12.9805
2645.94	6.46655	5.74039	5.78689	5.28498	5.00259	4.80875	4.01431	3.92783	3.94056	3.82903	3.77904	3.3204	3.09493	3.07152	3.25651	3.4456	2.9491	3.31129	2.8303	3.13221	3.94751	3.56537	2.87233	3.18613	3.37577	3.50355	3.55179	4.1505	4.34614	4.74801	5.6432	5.88227	6.45953	6.61116	7.64152	7.9687	8.29769	9.0642	10.0628	10.596	11.188	11.9361	12.3061	12.612	13.3579	12.7498	13.0579	12.4332	12.8391
2667.83	7.02095	6.62794	6.45661	6.1788	5.41496	5.13948	4.95877	4.74283	4.44743	4.00646	3.82866	3.50363	3.738	3.54949	3.35421	3.54637	3.39168	3.67562	2.79616	4.06636	3.71235	3.74522	3.4443	3.66945	4.03013	4.11924	4.53506	4.39478	5.10616	5.31132	5.7589	6.23833	7.18475	7.45242	8.58492	8.70856	9.51907	9.90866	10.7808	11.7684	12.3866	12.6528	13.6442	13.9135	14.23	14.2414	13.97	13.5914	13.6176
2689.69	7.67634	7.46872	6.28546	6.46125	5.94448	5.71964	5.34563	4.87865	4.68586	4.104	4.17053	4.2351	3.90738	3.63844	3.98979	4.09138	3.87154	3.57701	3.81421	3.82192	4.19336	3.8294	4.11592	3.81608	4.39532	4.21013	4.04017	5.22037	5.23614	5.91751	6.07765	6.9154	7.702	8.02574	8.53783	9.26466	9.76561	10.8096	11.7857	12.5412	13.4181	13.9152	14.6176	14.852	15.3572	15.06	14.6887	14.2424	14.8824
2711.54	7.89083	6.99484	6.99932	6.65769	6.64206	5.85121	5.5256	5.37359	4.92483	4.75861	4.68406	4.13411	3.73721	4.13288	4.03815	3.95227	3.88369	3.81394	3.9825	4.25057	4.42639	4.30735	3.68089	3.97079	4.44352	4.30837	4.76073	5.72485	5.56101	6.00184	6.35234	7.09295	7.86729	8.19115	9.32709	9.54958	10.195	10.9859	11.9909	12.9134	13.4532	14.175	14.5656	15.2942	15.3477	15.688	15.4379	15.4047	14.9258
2733.45	7.95505	6.95056	6.49067	6.59232	5.88475	5.38187	5.4873	4.96885	4.64785	4.6522	4.2345	4.09173	3.5294	3.77888	3.80457	3.7729	3.39399	3.88537	3.6389	3.62406	3.59881	3.84267	3.83922	4.00383	4.66161	4.72828	4.49322	4.79461	5.0992	5.84196	6.66989	7.19585	8.02404	8.18494	9.3886	9.29674	10.4023	10.9841	12.0434	12.8622	13.6324	14.5002	15.3605	15.353	16.0564	15.7146	15.8965	15.3421	15.01
2755.31	7.58466	6.76771	6.7089	6.37503	5.96004	5.11831	5.20541	4.83947	4.91373	4.07681	3.93492	4.11995	3.73867	3.85434	3.89496	3.56789	3.63298	3.6396	3.6715	3.79995	3.87787	3.88695	3.56995	3.86475	4.07061	4.40225	4.40417	5.45449	5.58534	6.01656	6.18356	6.92664	8.04206	8.14105	9.00064	9.73921	10.301	11.2874	12.3226	13.1677	14.2225	14.9909	15.4638	16.0252	16.3409	16.8354	16.3342	15.5546	15.9112
2777.26	7.91551	6.95762	6.49539	6.07873	5.72159	6.00492	5.02026	4.88183	4.6086	4.85233	4.38241	4.32862	4.15185	3.58094	3.53901	3.82488	4.02173	3.61534	4.08753	4.13768	4.39349	3.90144	4.09845	3.85567	4.91185	4.44863	4.43289	5.15984	5.7131	6.45645	6.69707	7.28088	8.01363	8.93746	9.89861	10.5803	10.7047	11.7369	13.1187	13.4613	14.4319	15.6679	16.0292	16.6584	17.3939	17.1586	17.3944	16.6232	16.4221
2799.18	7.7634	7.43385	6.96431	6.64799	6.35384	5.92859	5.39058	4.97349	4.89442	5.03131	4.52841	4.56517	4.18188	4.29475	4.57876	4.15537	4.02974	3.7431	4.02988	3.97426	4.39387	4.02971	3.93733	4.13522	4.56202	5.07658	4.9122	5.6242	5.89347	6.23077	7.07447	7.58136	7.97801	8.88534	10.2452	10.6064	11.3937	12.5057	13.5795	14.0761	14.9424	16.1286	16.89	17.0993	17.5868	17.7928	17.5923	17.0891	16.8079
2821.01	7.51368	7.22364	7.09376	6.39849	6.0092	5.63114	5.72113	5.46503	4.99481	4.74698	4.44471	4.33875	4.55632	4.07122	4.04724	4.0258	4.09336	3.9614	4.36987	3.9837	4.38893	4.67472	3.96536	4.5602	4.84602	4.74944	4.80336	5.27525	5.98881	6.43612	6.76273	7.33067	8.09133	8.63398	9.26722	9.90273	10.2634	10.95	12.0266	12.5186	12.8738	14.1306	14.5725	14.7729	14.8407	14.5638	14.6661	13.9231	13.9286
2842.86	6.30853	5.55373	5.61648	4.65737	4.90172	4.79283	4.01225	4.11373	3.92424	3.70065	3.32053	3.78459	3.08832	3.41989	3.05842	3.19573	3.23174	3.15568	3.29113	3.74086	3.44	3.27473	3.50331	3.03586	3.551	3.68102	3.45023	4.45022	4.78145	5.34902	5.44715	6.44797	6.93735	7.39957	8.04455	8.24801	8.4989	9.4157	10.0246	10.4484	10.8486	11.7504	11.5547	11.8163	11.6616	11.9775	11.6651	11.4525	10.7281
2864.76	4.66091	4.63759	4.11441	4.33021	3.7278	3.02096	3.67831	2.98496	2.97125	2.47954	2.1602	2.49394	2.44091	2.72829	2.7262	2.35415	2.27684	2.01722	2.63991	2.44589	3.04716	2.5492	2.43474	2.74948	3.01961	3.3946	3.22132	3.08501	4.2224	3.85689	4.65901	4.63392	5.72455	5.67227	6.32785	6.89626	7.3966	7.72328	8.42612	8.76024	9.03688	9.74411	10.3702	9.86455	10.4489	10.4631	10.4419	9.78791	10.0838
2886.66	4.93711	4.76972	4.67703	3.99212	4.28545	3.13262	3.42713	3.49978	3.12653	2.84356	3.02437	2.84081	2.64049	2.54666	2.51783	2.22897	2.97481	2.02976	2.69294	2.85868	3.24852	2.61933	2.6352	2.96725	2.97938	2.94287	3.38282	3.52519	3.72037	4.14886	4.55082	4.62576	5.26396	5.67653	6.23517	6.55931	7.26825	7.94571	8.6442	8.89417	9.04355	9.67802	10.1195	10.1483	10.8162	10.6818	10.254	10.5861	9.98822
2908.49	5.85706	5.17146	5.40341	5.16623	4.73255	4.50818	4.02622	4.09417	3.04973	3.56289	3.654	3.33887	3.17019	3.05964	3.16866	2.72418	3.29851	3.00049	3.02611	3.30005	3.458	3.25114	3.17746	3.73027	3.84084	4.03051	3.87515	4.68232	4.55762	4.81314	5.48065	5.73656	5.9864	6.55968	7.14694	7.53543	7.71136	9.11477	9.59665	9.74585	10.3779	10.9933	11.6095	11.5782	12.1959	12.0427	12.2728	11.7795	11.9956
2930.37	5.4054	5.03076	5.12428	4.81988	4.41611	4.06565	3.96048	3.57145	3.44044	3.20938	3.24305	3.59043	3.09054	2.7604	3.28792	3.39416	3.26219	2.98144	3.11015	3.14126	3.95635	3.47402	3.41037	3.39056	3.30829	3.87795	3.84143	4.70732	4.43403	4.72821	5.71934	6.07593	5.99588	6.65016	7.48656	6.98497	8.10815	8.72829	8.83251	9.49025	10.2021	10.2999	10.4628	10.8806	10.7429	11.049	11.1817	10.6716	10.2167
2952.23	5.687	4.65653	4.70469	4.66372	4.1734	3.94704	3.99966	3.55181	3.22523	3.06049	3.45665	3.2217	2.92926	3.06207	2.90279	3.16856	3.15898	3.2807	3.61374	3.29963	3.59585	3.75583	3.32469	3.30052	3.49272	3.63906	4.11727	4.24737	4.67885	4.87052	5.21094	6.08107	6.30891	6.72398	7.13351	8.01197	8.31561	8.77961	9.46765	10.0867	10.6978	11.0902	11.2435	11.7113	11.5764	11.9502	11.6177	11.4274	11.1383
2974.19	5.9417	5.31613	5.08622	4.65517	4.69018	4.20895	3.70146	3.62171	4.10866	3.52346	3.59366	3.42833	3.28013	3.3252	3.19712	3.22586	2.97382	3.56273	3.06616	3.62792	3.63362	3.89703	3.47819	3.72623	4.09743	4.14784	4.54995	4.42147	4.74064	5.04117	5.41715	6.27571	6.31252	6.35812	7.19909	7.56654	7.95904	8.7313	9.70794	10.0773	10.4259	10.9047	11.0387	11.3415	11.657	11.6484	11.7491	11.5286	10.8111
2996.05	5.8468	5.01855	4.80482	4.3654	4.19289	4.35355	4.14768	3.82603	3.0981	3.35747	4.16223	3.37079	3.15474	2.95335	3.19979	3.25944	2.70944	2.98615	3.2899	3.14513	3.62004	3.42592	3.1416	3.42137	3.64947	3.91244	3.75992	4.1244	4.27862	4.70402	5.16465	5.70206	6.59404	6.22761	7.49648	7.90464	8.04656	9.11796	9.52806	10.102	10.3633	11.094	11.2321	11.4544	11.692	11.9235	11.8363	11.309	10.6574
3017.94	5.34217	5.20151	4.77774	4.71481	4.49307	4.10536	3.98878	3.42943	3.59242	3.19966	3.17636	3.00522	2.98013	3.08311	3.24719	3.23934	3.50336	3.2205	3.48741	3.51708	3.93214	3.49289	3.43908	3.27203	4.0678	3.87374	4.00554	4.46981	5.10975	5.11002	5.71376	6.39481	6.73021	6.69413	8.0348	7.93274	8.56215	9.43747	10.022	10.2171	11.2459	11.642	12.011	12.2411	12.1926	12.4878	12.4097	11.9305	11.7654
3039.92	5.28043	5.19974	4.81951	4.9496	4.28945	4.3295	3.65345	3.6728	3.32083	3.15805	3.07833	3.21974	2.99959	2.96142	3.04244	3.09598	3.25163	2.93933	3.35618	3.5757	3.46271	3.35872	3.47679	3.47546	3.85533	3.93736	4.15825	4.12827	4.93939	5.59996	5.40042	5.95395	6.43096	6.98313	7.84832	8.5635	8.62543	8.9038	10.2866	10.8686	11.2177	11.7785	11.9131	12.266	12.6506	12.8537	12.364	12.2218	12.354
3061.88	5.9394	5.59123	4.8572	4.73481	4.3447	4.38067	4.36835	3.58922	3.65588	3.18433	3.11536	3.5971	3.28039	3.59094	2.96966	3.14374	3.1593	3.49217	3.49065	3.51279	3.41042	3.88372	3.46512	3.83898	3.99629	4.05138	3.80685	4.66917	4.71435	4.79	6.06391	5.68775	6.15957	7.05197	7.29267	8.23237	8.34506	9.6041	10.101	10.2818	11.0499	11.1778	11.9981	12.2551	12.4136	12.4514	12.3355	12.0391	11.4698
3083.76	6.02307	5.59006	5.58985	4.77428	4.87977	4.58542	4.38254	4.10166	4.1649	3.65091	3.93948	3.77863	3.72418	3.10808	3.55808	3.4328	4.09718	3.60055	3.46898	3.76826	3.94607	3.75052	3.63688	4.15582	3.7921	4.30595	4.44518	4.4613	5.41116	5.19814	5.71013	5.83372	6.48635	7.26282	8.07027	8.57555	8.83679	9.60866	10.7495	11.4131	11.6357	12.0041	12.4886	12.7174	12.367	12.7015	12.7165	12.332	12.4444
3105.6	6.12526	5.20194	5.69619	5.48033	4.85753	4.79483	4.32363	3.99265	3.47324	3.37684	3.7542	3.66821	3.42108	3.10372	3.25393	3.35851	3.68661	3.69525	3.50533	3.89054	3.83303	3.85652	3.68865	3.54119	3.60164	3.89308	3.98918	4.79471	5.05964	5.41823	5.99342	6.32336	6.46768	7.52775	8.78014	8.3183	8.90873	9.58672	10.7191	10.9485	11.3459	12.0877	12.2318	12.4083	13.3637	12.9985	12.8551	12.8897	12.4395
3127.46	5.99385	5.64464	4.99444	4.54905	4.54419	4.33859	4.08523	3.9206	3.52578	3.51456	3.5614	3.43168	3.21534	3.14664	3.23581	2.90898	3.23962	3.18541	3.16975	3.85003	3.96018	3.45792	3.18879	3.55179	3.89505	4.06361	3.58184	4.38464	4.94837	5.19667	6.12577	6.20839	6.70207	7.15923	7.94851	8.35969	9.06425	9.38557	10.1715	10.7671	11.1456	11.6155	12.1958	12.1695	12.6552	12.8133	12.7709	12.3311	12.3417
[truncated: 965 more columns]
