# Supplementary material for: Hollow-core optical fibre sensors for operando Raman spectroscopy investigation of Li-ion battery liquid electrolytes
Source: Nat Commun. 2022 Mar 28;13:1651. doi: 10.1038/s41467-022-29330-4 (PMC8960792; doi:10.1038/s41467-022-29330-4)
Supplement: Supplementary file 6 — Source Data [file 41467_2022_29330_MOESM6_ESM.zip › Datasets/Figure2_c.csv]

0.00E+00	4.69E+03	4.69E+03
2.19E+01	4.65E+03	4.65E+03
4.38E+01	4.72E+03	4.72E+03
6.56E+01	4.65E+03	4.65E+03
8.75E+01	4.53E+03	4.53E+03
1.09E+02	4.67E+03	4.67E+03
1.31E+02	4.66E+03	4.66E+03
1.53E+02	4.96E+03	4.96E+03
1.75E+02	4.93E+03	4.93E+03
1.97E+02	4.85E+03	4.85E+03
2.19E+02	4.86E+03	4.86E+03
2.41E+02	4.77E+03	4.77E+03
2.62E+02	4.86E+03	4.86E+03
2.84E+02	4.68E+03	4.68E+03
3.06E+02	4.66E+03	4.66E+03
3.28E+02	4.62E+03	4.62E+03
3.50E+02	4.72E+03	4.72E+03
3.72E+02	4.68E+03	4.68E+03
3.94E+02	4.79E+03	4.79E+03
4.15E+02	4.83E+03	4.83E+03
4.37E+02	4.85E+03	4.85E+03
4.59E+02	4.62E+03	4.62E+03
4.81E+02	4.54E+03	4.54E+03
5.03E+02	4.58E+03	4.58E+03
5.25E+02	4.62E+03	4.62E+03
5.47E+02	4.65E+03	4.65E+03
5.68E+02	4.51E+03	4.51E+03
5.90E+02	5.73E+03	5.73E+03
6.12E+02	6.51E+03	6.51E+03
6.34E+02	6.93E+03	6.93E+03
6.56E+02	7.28E+03	7.28E+03
6.78E+02	7.50E+03	7.50E+03
7.00E+02	8.10E+03	8.10E+03
7.21E+02	7.56E+03	7.56E+03
7.43E+02	7.44E+03	7.44E+03
7.65E+02	7.46E+03	7.46E+03
7.87E+02	7.41E+03	7.41E+03
8.09E+02	7.31E+03	7.31E+03
8.31E+02	7.30E+03	7.30E+03
8.53E+02	7.40E+03	7.40E+03
8.74E+02	7.21E+03	7.21E+03
8.96E+02	7.26E+03	7.26E+03
9.18E+02	7.27E+03	7.27E+03
9.40E+02	7.23E+03	7.23E+03
9.62E+02	7.12E+03	7.12E+03
9.84E+02	7.10E+03	7.10E+03
1.01E+03	7.04E+03	7.04E+03
1.03E+03	7.08E+03	7.08E+03
1.05E+03	7.10E+03	7.10E+03
1.07E+03	7.02E+03	7.02E+03
1.09E+03	7.09E+03	7.09E+03
1.11E+03	7.09E+03	7.09E+03
1.14E+03	7.09E+03	7.09E+03
1.16E+03	7.23E+03	7.23E+03
1.18E+03	6.98E+03	6.98E+03
1.20E+03	6.83E+03	6.83E+03
1.22E+03	6.85E+03	6.85E+03
1.25E+03	6.89E+03	6.89E+03
1.27E+03	6.89E+03	6.89E+03
1.29E+03	7.18E+03	7.18E+03
1.31E+03	7.07E+03	7.07E+03
1.33E+03	7.03E+03	7.03E+03
1.36E+03	7.09E+03	7.09E+03
1.38E+03	6.99E+03	6.99E+03
1.40E+03	6.98E+03	6.98E+03
1.42E+03	7.52E+03	7.52E+03
1.44E+03	8.00E+03	8.00E+03
1.47E+03	8.42E+03	8.42E+03
1.49E+03	8.72E+03	8.72E+03
1.51E+03	9.06E+03	9.06E+03
1.53E+03	9.26E+03	9.26E+03
1.55E+03	9.34E+03	9.34E+03
1.57E+03	9.20E+03	9.20E+03
1.60E+03	9.52E+03	9.52E+03
1.62E+03	9.62E+03	9.62E+03
1.64E+03	9.89E+03	9.89E+03
1.66E+03	9.65E+03	9.65E+03
1.68E+03	9.79E+03	9.79E+03
1.71E+03	1.02E+04	1.02E+04
1.73E+03	1.02E+04	1.02E+04
1.75E+03	1.05E+04	1.05E+04
1.77E+03	1.05E+04	1.05E+04
1.79E+03	1.01E+04	1.01E+04
1.82E+03	9.60E+03	9.60E+03
1.84E+03	9.51E+03	9.51E+03
1.86E+03	9.94E+03	9.94E+03
1.88E+03	1.05E+04	1.05E+04
1.90E+03	1.05E+04	1.05E+04
1.92E+03	1.06E+04	1.06E+04
1.95E+03	1.12E+04	1.12E+04
1.97E+03	1.20E+04	1.20E+04
1.99E+03	1.29E+04	1.29E+04
2.01E+03	1.38E+04	1.38E+04
2.03E+03	1.43E+04	1.43E+04
2.06E+03	1.36E+04	1.36E+04
2.08E+03	1.41E+04	1.41E+04
2.10E+03	1.41E+04	1.41E+04
2.12E+03	1.40E+04	1.40E+04
2.14E+03	1.41E+04	1.41E+04
2.17E+03	1.41E+04	1.41E+04
2.19E+03	1.43E+04	1.43E+04
2.21E+03	1.42E+04	1.42E+04
2.23E+03	1.39E+04	1.39E+04
2.25E+03	1.39E+04	1.39E+04
2.27E+03	1.41E+04	1.41E+04
2.30E+03	1.40E+04	1.40E+04
2.32E+03	1.40E+04	1.40E+04
2.34E+03	1.44E+04	1.44E+04
2.36E+03	1.41E+04	1.41E+04
2.38E+03	1.36E+04	1.36E+04
2.41E+03	1.37E+04	1.37E+04
2.43E+03	1.34E+04	1.34E+04
2.45E+03	1.35E+04	1.35E+04
2.47E+03	1.31E+04	1.31E+04
2.49E+03	1.45E+04	1.45E+04
2.51E+03	1.58E+04	1.58E+04
2.54E+03	1.54E+04	1.54E+04
2.56E+03	1.48E+04	1.48E+04
2.58E+03	1.48E+04	1.48E+04
2.60E+03	1.40E+04	1.40E+04
2.62E+03	1.34E+04	1.34E+04
2.65E+03	1.37E+04	1.37E+04
2.67E+03	1.49E+04	1.49E+04
2.69E+03	1.57E+04	1.57E+04
2.71E+03	1.60E+04	1.60E+04
2.73E+03	1.63E+04	1.63E+04
2.76E+03	1.70E+04	1.70E+04
2.78E+03	1.73E+04	1.73E+04
2.80E+03	1.77E+04	1.77E+04
2.82E+03	1.56E+04	1.56E+04
2.84E+03	1.29E+04	1.29E+04
2.86E+03	1.19E+04	1.19E+04
2.89E+03	1.22E+04	1.22E+04
2.91E+03	1.35E+04	1.35E+04
2.93E+03	1.23E+04	1.23E+04
2.95E+03	1.32E+04	1.32E+04
2.97E+03	1.31E+04	1.31E+04
3.00E+03	1.32E+04	1.32E+04
3.02E+03	1.38E+04	1.38E+04
3.04E+03	1.39E+04	1.39E+04
3.06E+03	1.38E+04	1.38E+04
3.08E+03	1.40E+04	1.40E+04
3.11E+03	1.40E+04	1.40E+04
3.13E+03	1.36E+04	1.36E+04
