# Supplementary material for: Hollow-core optical fibre sensors for operando Raman spectroscopy investigation of Li-ion battery liquid electrolytes
Source: Nat Commun. 2022 Mar 28;13:1651. doi: 10.1038/s41467-022-29330-4 (PMC8960792; doi:10.1038/s41467-022-29330-4)
Supplement: Supplementary file 6 — Source Data [file 41467_2022_29330_MOESM6_ESM.zip › Datasets/Figure3_a.xlsx]

## Sheet: Sheet1
	644.691	646.643	648.594	650.544	652.494	654.444	656.392	658.34	660.288	662.235	664.181	666.126	668.071	670.015	671.959	673.902	675.844	677.786	679.727	681.668	683.608	685.547	687.486	689.424	691.361	693.298	695.234	697.17	699.105	701.039	702.972	704.906	706.838	708.77	710.701	712.632	714.561	716.491	718.42	720.348	722.275	724.202	726.128	728.054	729.979	731.903	733.827	735.75	737.673
0	0.292796	0.34148	0.301227	0.293494	0.122535	0.375398	0.273257	0.24799	0.205306	0.383132	0.308663	0.492783	0.483676	0.543149	0.485574	0.63988	0.769292	0.808139	1.01807	1.31227	1.71493	1.74977	1.8719	2.26853	2.52861	2.82294	3.05754	3.57367	3.94583	4.38662	4.6527	4.9878	5.36113	5.4722	5.71994	5.40367	5.5931	5.33504	5.22859	5.32032	5.32274	5.30345	5.23905	5.32448	5.07096	4.74336	4.39326	4.06729	3.46499
21.831	0.287268	0.252999	0.331457	0.110273	0.363659	0.229085	0.160497	0.276537	0.153294	0.176172	0.0860228	0.430915	0.566176	0.378612	0.497511	0.600752	0.709332	0.7267	0.944129	1.52815	1.92441	2.29757	2.34959	2.6528	2.95052	3.25032	3.8679	4.21678	4.65802	5.01156	5.39018	5.91783	6.39043	6.41355	6.44224	6.47476	6.3764	6.3442	6.57513	6.36642	6.38665	6.14693	6.1835	6.18081	6.04399	5.65848	5.24354	4.3945	4.18803
43.723	0.494527	0.532837	0.48154	0.388983	0.421184	0.407629	0.349744	0.28802	0.182368	0.23479	0.428785	0.465363	0.594178	0.63649	0.494277	0.828611	0.916162	0.957226	1.31934	2.01399	2.5177	2.5256	2.73546	3.13282	3.72446	4.1398	4.4563	4.86144	5.63748	5.88463	6.27468	6.9959	7.12317	7.54464	7.45737	7.54093	7.52448	7.5565	7.41173	7.6983	7.54887	7.52267	7.41286	6.89381	6.82926	6.45614	6.26343	5.45761	4.79959
65.586	1.02215	0.854918	0.80094	0.856884	0.775322	0.538893	0.754693	0.62813	0.887394	0.891838	0.966559	1.07223	1.01607	1.07627	1.09052	1.24028	1.20683	1.58942	2.00811	2.4851	3.40763	3.31872	3.82498	4.30184	4.85947	5.16447	5.53946	6.52485	7.1046	7.62618	8.02147	8.43398	9.24386	9.4214	9.9315	9.67769	9.51792	9.29814	9.32628	9.73337	9.7044	9.51937	9.20466	8.90857	8.83434	8.2939	7.73275	6.99203	6.21626
87.415	0.709972	0.834905	0.569563	0.547796	0.40117	0.145094	0.401792	0.437807	0.848343	0.299479	0.790889	0.898583	0.73167	1.22948	0.921923	1.0997	1.3149	1.64808	1.95814	2.26227	3.28361	3.74229	4.01277	4.57659	4.79264	5.28614	6.01669	6.52575	7.42205	7.96087	8.25179	8.69863	9.7893	9.91741	9.96217	10.1689	10.1621	9.62649	10.23	10.1593	9.95766	9.91701	9.82234	9.37511	9.15924	8.86355	7.94906	7.46324	6.44766
109.269	1.29619	0.698307	0.557813	0.628722	0.596172	0.740909	0.441039	0.640835	0.698947	0.514228	1.09623	1.12242	1.012	0.845272	0.942689	1.18696	1.24805	1.71321	2.15965	2.50369	3.25672	3.31156	3.99372	4.38936	4.62187	5.49356	5.75774	6.44263	7.13784	7.62113	8.26048	8.52821	9.08365	9.28469	9.92987	9.70212	9.67114	9.44467	9.74596	10.0437	9.63743	9.56172	9.50193	8.88345	9.01942	8.47994	8.15043	7.14977	6.12983
131.108	1.11831	1.17964	1.37185	0.648542	0.768383	0.932498	0.761008	0.999028	0.874746	1.06537	1.09307	1.0811	1.43922	1.31809	1.41444	1.66456	2.16569	2.26982	2.89092	3.61504	4.2017	4.57355	5.24873	6.05963	6.58888	7.18376	7.66268	8.4791	9.7035	10.087	10.7254	11.1812	11.9803	12.5269	12.7438	12.7809	12.5963	12.5837	12.764	12.9351	12.5712	12.573	12.505	12.3132	11.5245	11.2415	10.1303	9.35764	8.2121
152.946	0.254036	0.614805	0.136604	0.34572	0.453341	0.390423	0.506921	0.248997	0.424253	0.262842	0.595322	0.408625	0.771105	0.834694	0.892126	1.0051	1.18643	1.5488	2.10995	2.71625	3.20914	3.67576	4.25233	4.54498	5.03759	5.99046	6.49975	7.31197	8.06589	8.57517	8.88388	9.23132	10.2333	10.6126	11.0528	10.6655	11.0203	10.7605	10.8748	11.1172	11.0031	10.8654	11.0052	10.5687	10.0391	9.42717	8.87842	7.75186	7.20546
174.819	0.431605	0.44077	0.526053	0.368362	0.470904	0.328498	0.527445	0.489328	0.631623	0.794565	0.80094	1.32991	1.49352	1.41429	1.70577	1.85611	2.24556	2.55635	3.17113	4.07117	4.73422	5.34701	5.64619	6.35595	7.23979	8.08658	9.27506	10.0599	11.2553	12.0485	12.3758	13.1532	14.037	14.3451	14.967	15.2063	14.9711	15.1588	15.1388	15.5583	15.26	15.3818	15.2013	14.2654	13.9448	13.013	12.0663	11.1763	9.71314
196.695	1.01742	1.22447	1.30585	1.1366	1.1134	0.978135	1.29946	1.20841	1.16217	1.17807	1.33731	1.77891	1.00926	1.50423	1.6551	1.85381	1.87557	2.48411	3.13689	3.32608	4.39058	4.80283	5.29339	5.6688	6.62596	7.40418	7.88806	9.02892	9.83909	10.0383	10.7295	11.4252	11.8602	12.1791	12.8726	12.835	12.478	12.7056	12.9863	12.7573	12.7577	12.7205	12.7628	11.6804	11.8408	11.1789	10.3588	9.35213	8.60661
218.551	0.555869	0.438876	0.382269	0.418009	0.447409	0.369282	0.266986	0.437526	0.589342	0.778217	0.727356	0.628736	0.939363	0.541423	1.04046	1.07949	1.56753	1.78596	2.11052	2.69451	3.54196	3.78833	4.11566	4.7332	4.99545	5.73811	6.24453	7.01606	7.6965	8.43355	8.999	9.49855	10.2084	10.0186	10.6809	10.8006	10.0544	10.7792	10.5231	10.6642	10.6201	10.7825	10.1295	9.97172	9.7724	8.92039	8.63008	7.43044	6.72461
722.985	0.177879	0.157342	0.176466	0.0302349	0.0661806	0.200764	0.134779	0.0461131	0.117786	-0.0255109	0.178292	0.150373	0.279041	0.452364	0.383874	0.340104	0.641422	0.733083	1.07401	1.26665	1.56086	1.92213	2.11484	2.3949	2.6941	2.89144	3.18033	3.56674	4.10227	4.52621	4.86495	5.18514	5.4585	5.56478	5.88591	5.72058	5.6822	5.70054	5.54089	5.6658	5.43355	5.60001	5.33125	5.52053	5.19064	4.96569	4.51595	3.92712	3.54539
985.332	0.0686411	0.0791307	0.0977668	0.149576	-0.0639187	0.00273537	0.223022	0.18113	0.228987	-0.00934598	0.256983	0.426462	0.386981	0.583749	0.521686	0.557452	0.645236	0.982816	1.27974	1.90612	1.9975	2.42254	2.71936	2.98629	3.37636	3.778	4.12688	4.40878	5.03958	5.19197	5.86738	6.19018	6.50335	6.80636	6.89755	6.66614	6.95746	6.65069	6.54533	6.5115	6.42178	6.72067	6.27175	6.04956	5.95672	5.64487	5.12714	4.64994	3.87438
1007.15	0.16184	0.128292	0.0801925	0.173661	0.0654744	0.0735622	0.17414	0.204128	0.0106217	0.335749	0.421833	0.321564	0.592788	0.356557	0.52199	0.50037	0.575509	1.09581	1.21369	1.99	2.26346	2.52708	2.67065	3.0106	3.38859	3.87836	4.08278	4.61729	5.23094	5.3542	5.92924	6.37731	6.83716	6.74042	7.11756	6.9307	6.92562	6.92116	7.02609	6.70654	6.79873	6.62911	6.67406	6.34511	6.03899	5.75145	5.15278	4.51395	4.08789
1028.98	0.192486	0.0869996	0.0142291	0.090587	0.0787316	0.0419719	0.136775	0.130733	0.160859	0.298691	0.327309	0.39457	0.416726	0.413567	0.561229	0.789062	0.866592	1.08739	1.38161	1.58425	2.28992	2.61075	2.92182	3.30889	3.62055	3.98412	4.27158	4.94962	5.20954	5.67739	6.10919	6.59554	7.10563	7.04717	7.42224	7.29004	7.24254	7.21205	7.03508	6.94033	6.8338	6.96336	6.80895	6.66005	6.28566	6.00043	5.40155	4.87722	4.09296
1050.84	0.226603	0.100061	0.216109	0.151663	0.14018	0.0609356	0.275229	0.100022	0.167074	0.20696	0.346874	0.412617	0.418128	0.442442	0.494678	0.621412	0.806458	1.0478	1.47348	2.05717	2.18968	2.66403	2.97989	3.06859	3.76508	4.08868	4.22084	5.1274	5.43748	5.90192	6.20364	6.71808	7.03317	7.11688	7.65178	7.54327	7.42933	7.22968	7.14006	7.16039	7.26851	7.07827	7.18201	6.69251	6.43131	6.30339	5.60088	4.92755	4.2798
1072.67	0.10648	-0.00585376	0.19814	0.086136	-0.0750073	0.169406	0.135087	0.0553849	0.274033	0.185052	0.349879	0.335912	0.446377	0.788668	0.568965	0.758423	0.918586	1.0424	1.12995	1.75746	2.18903	2.40404	2.76308	3.08025	3.3655	3.82681	4.24921	4.59265	5.16712	5.55876	5.75995	6.3579	6.84977	7.19409	7.32152	7.06458	7.07952	7.03396	7.09023	6.67662	6.96152	6.68839	6.52205	6.50806	6.03413	5.67017	5.18981	4.58169	4.22919
1094.48	0.361258	0.256272	0.199733	0.062256	0.117003	0.399553	0.248934	0.274758	0.432523	0.29776	0.415523	0.427577	0.374964	0.581885	0.713974	0.713184	0.747361	1.03382	1.32497	1.92789	2.39914	2.7975	2.99197	3.2851	3.78578	4.10514	4.52548	4.95949	5.60749	6.12054	6.42483	6.48616	7.18572	7.60849	7.50617	7.47008	7.37749	7.3063	7.3968	7.32181	7.27346	7.27777	6.95145	6.84301	6.41956	6.30521	5.62635	4.89217	4.32914
1116.34	0.219426	0.306669	0.125358	0.167536	0.152374	0.208727	0.0241544	0.178644	0.275383	0.204401	0.466631	0.333882	0.376607	0.329722	0.730498	0.699041	0.945213	1.02646	1.154	1.85173	2.06739	2.45975	2.75601	3.06649	3.46983	3.95343	4.22289	4.72661	5.12481	5.69942	5.9115	6.42896	7.00671	6.93648	7.27457	7.07134	7.05554	7.26725	6.96439	6.81308	6.89767	6.78094	6.64809	6.47662	6.23722	6.00756	5.376	4.53978	4.13691
1138.18	-0.0269759	0.0219699	0.0721327	0.0338329	0.0951489	-0.232081	0.0210058	0.124102	0.117791	0.353444	0.500695	0.25173	0.435404	0.530121	0.545001	0.582713	0.746818	1.22501	1.24279	1.80306	2.25628	2.58812	2.56611	3.00203	3.47033	3.78131	4.26514	4.27802	5.02551	5.71625	6.00541	6.54134	7.04306	7.17476	7.20304	7.1772	7.20269	7.11536	6.87589	6.94429	6.90071	7.1134	6.67595	6.331	6.19798	5.97388	5.48907	4.81854	4.13578
1160.02	0.0440096	0.0815225	0.165001	0.0894285	-0.00123346	0.0451895	0.163316	0.159813	0.0500548	0.320917	0.201486	0.253697	0.412707	0.278559	0.616674	0.739387	0.803829	0.912607	1.32359	1.80563	2.2096	2.38884	2.92326	2.87192	3.50337	3.90755	4.39887	4.92343	4.99521	5.57179	6.24407	6.41627	6.98031	7.08483	7.21009	7.25918	7.22219	7.0787	7.24314	7.10033	6.80647	6.75752	6.75614	6.41301	6.11604	6.03557	5.36918	4.70235	4.36868
1181.88	0.279561	-0.0812819	-0.000989629	0.120044	0.0993093	-0.0257253	0.160441	0.0831738	0.0994429	0.191292	0.261548	0.331388	0.543954	0.465884	0.539283	0.758414	0.864444	0.988342	1.49827	1.87064	2.23995	2.5755	2.63849	3.2924	3.68941	3.7583	4.29942	4.74332	5.35462	5.81209	6.08229	6.78014	6.98118	7.0498	7.05659	7.20844	7.33535	7.17739	7.09292	7.04405	6.8977	6.92569	6.81279	6.3821	6.37257	6.10244	5.45815	4.84306	4.17604
1203.74	0.159858	-0.060379	-0.0745595	-0.0461022	0.13618	0.147992	0.0474816	0.356022	0.270919	0.141024	0.266221	0.362017	0.410208	0.46966	0.547602	0.607417	0.770943	1.0015	1.03953	1.6692	2.05191	2.53384	2.41361	2.97317	3.33255	3.77158	4.24169	4.54461	5.13973	5.4386	5.96426	6.27726	6.66067	6.95767	7.04349	7.11618	6.82548	6.92429	6.90626	6.56711	6.93658	6.81043	6.47597	6.40292	6.0647	5.95621	5.20824	4.73274	4.23935
1468.19	0.79266	0.619897	0.74257	0.551042	0.740745	0.28528	0.517797	0.614712	0.414927	0.714772	0.622956	0.688177	0.744125	1.13832	0.909922	0.775469	1.54314	1.8061	1.9993	2.45379	3.30847	3.64902	4.16439	4.15692	4.90525	5.34111	5.86024	6.76859	7.63183	7.57728	8.43387	9.05057	9.50501	9.52505	9.90479	9.98956	9.65475	9.54043	9.72386	9.52681	9.26685	9.25738	9.27331	8.72302	8.39715	8.18809	7.28523	6.74676	5.63441
1490.53	0.753263	0.631715	0.615893	0.352041	0.677397	0.422499	0.601585	0.894013	0.790788	0.907986	1.04003	1.19171	1.49168	1.26644	1.64067	1.69602	2.08942	2.56359	3.06192	3.54989	4.75191	4.93371	5.33948	6.0222	6.83677	7.2689	8.33575	9.01284	9.79923	10.1405	11.2675	12.0393	12.6406	12.6008	13.2925	13.071	13.0714	12.9817	13.1033	12.8849	12.8007	12.4849	12.1977	11.6858	11.6038	10.7468	10.0519	9.17113	8.18288
1512.37	0.22282	0.507682	0.381489	0.284604	0.284095	0.351257	0.316084	0.366548	0.599955	0.606332	0.650901	1.08194	0.986289	0.818611	1.47227	1.56065	2.19697	2.63805	3.18083	4.02777	4.63459	5.28255	5.75808	6.82697	7.28908	8.33873	9.04814	10.1336	10.9098	11.4962	11.8726	12.8505	13.9573	14.3524	14.7159	14.1371	14.1466	14.4226	14.4701	14.3262	14.5536	13.7175	13.2194	12.8377	12.5487	11.8275	10.7555	9.82033	8.64156
1534.19	0.105994	-0.0752751	0.320668	0.0703191	0.382766	0.0192168	0.132567	0.216249	0.406646	0.518153	0.472505	0.887098	1.08638	1.10084	1.57302	1.66966	2.19831	2.53679	3.28077	4.42223	5.12254	5.67559	6.35749	7.1746	8.06877	9.2814	10.2849	11.1407	12.029	13.0754	13.7623	14.4994	15.5885	16.191	16.1417	16.059	16.1019	16.1782	16.4256	16.7993	16.4175	15.8715	15.4052	14.8151	14.0714	13.2346	12.2209	11.2389	9.91876
1556	0.173823	0.237702	-0.0262388	-0.0793175	0.0856619	0.167723	0.250223	0.272814	0.531331	0.283028	0.437874	0.683014	0.884278	1.18499	1.34846	1.75909	2.04397	2.43175	3.14186	4.28348	5.27452	6.02376	6.75502	7.4967	8.21966	9.74135	10.3443	11.8312	12.8849	13.6466	14.4618	15.3592	16.3604	17.0073	17.3812	17.0007	16.7957	17.1358	17.5329	18.0841	17.6276	17.1684	16.6892	15.5172	14.7588	14.1103	13.2615	11.8148	10.9817
1577.83	0.112267	-0.0305298	-0.00639508	0.0338571	-0.245434	-0.114154	0.0623177	0.0830846	0.0612094	0.516971	0.840802	0.879929	0.906067	0.988794	1.29353	1.41245	1.43146	2.55673	3.33249	4.21897	5.10171	5.85485	6.42299	7.10996	8.41476	9.63216	10.8415	11.958	13.0156	13.5411	14.376	15.4935	16.4438	16.7934	17.3987	16.8054	17.353	17.6529	17.9639	18.1056	17.9109	17.2734	16.7276	15.7285	15.1259	13.9469	13.4538	12.2254	10.6096
1599.64	-0.101225	-0.0728085	0.17237	0.114798	-0.329714	-0.0257984	0.0239777	0.0989716	-0.245527	0.284079	0.433475	0.743165	0.932131	1.07248	1.20609	1.64867	2.13129	2.66707	3.47418	4.4809	5.47574	6.10655	6.4604	7.58541	8.61361	9.91619	11.3021	12.3186	13.4564	14.1014	14.9447	16.2851	17.1469	17.6551	17.7932	18.1854	18.1008	18.4101	18.9126	19.0575	19.1515	18.3761	17.6773	16.7867	15.8024	15.184	14.0451	12.8706	11.6983
1621.52	-0.141156	-0.0176342	-0.212437	-0.346966	-0.263395	-0.0799281	0.25528	0.0428051	0.0543228	0.365785	0.348084	0.581432	0.877459	1.26226	1.07057	1.53764	1.81471	2.73927	3.528	4.38967	5.66866	6.10084	6.95564	7.74337	8.74624	10.1767	11.4251	13.1618	13.7701	14.8996	15.6786	16.2449	18.1099	18.4415	18.969	18.7775	19.1232	19.249	19.6726	19.7196	19.7385	19.2	18.4935	17.8309	16.8131	15.9071	14.5311	13.3539	12.1367
1643.37	0.0226332	-0.230579	-0.351482	-0.0856383	-0.42102	-0.015536	-0.0167114	0.0728783	0.304531	0.328147	0.366091	0.735128	0.809494	0.873683	1.2532	1.53643	2.01161	2.48384	3.54694	4.38676	5.54053	5.96285	6.48571	7.51505	8.52319	10.1574	11.7811	12.5998	13.8556	14.7345	15.624	16.2787	17.6146	18.1267	18.4849	18.7569	18.7549	19.1318	19.6055	19.8242	19.5648	19.053	18.1539	17.1399	16.5446	15.3124	14.7441	13.1619	11.9967
1665.21	-0.137193	-0.290813	-0.532706	-0.233434	-0.203869	-0.0586428	-0.00368284	-0.0016492	0.26031	0.117601	0.558344	0.844261	0.832992	1.19159	1.35062	1.80916	2.11741	2.649	3.237	4.60636	5.71425	6.28859	6.86265	7.84108	9.0687	10.4907	12.0603	13.0789	14.4541	15.3766	15.9991	17.0649	18.5857	18.7154	19.4658	19.5704	19.7439	19.9458	20.2268	20.5926	20.1803	19.7482	19.184	18.1382	17.4858	16.4278	15.1154	13.9375	12.5318
1687.03	-0.24004	-0.0850321	-0.210523	-0.416906	-0.199716	0.0354471	-0.130999	0.0113947	0.0632958	0.0218741	0.453612	0.331576	0.944078	0.916159	1.25148	1.64619	2.1257	2.47624	3.70756	4.62422	5.66577	6.39625	6.92414	8.32593	9.51558	10.7401	12.2497	13.7195	15.1411	15.5271	16.7822	17.9607	19.3849	19.737	20.2339	20.4933	20.332	20.9554	21.3252	21.7734	21.3168	20.2896	19.7732	18.9844	17.7419	16.982	15.8277	14.083	12.9243
1708.88	-0.442383	0.00925491	-0.241873	-0.278304	-0.329816	-0.22848	-0.0869443	-0.280685	0.257561	0.201436	0.186118	0.679004	0.870924	0.948685	1.27372	1.65247	2.41162	2.84326	3.58783	4.74443	5.66856	6.24884	7.0299	8.26134	9.46466	10.9581	12.2577	14.1224	15.2527	16.3079	17.2899	18.5628	19.6439	20.3462	20.6955	20.8236	20.8632	20.8871	21.6922	22.1554	21.6513	21.0406	20.3658	19.0184	18.2447	16.9306	16.0093	14.9073	13.3407
2213.3	-0.228694	-0.0819914	-0.125023	-0.00818285	-0.208938	-0.195703	-0.11012	0.0901939	0.186158	0.304773	0.544246	0.527432	0.831719	0.859878	1.30548	1.20734	1.96922	2.65066	3.52213	4.27496	5.02349	5.79498	6.30339	7.25778	8.14624	9.70302	10.532	11.7958	12.7372	13.789	14.2084	15.1936	16.1654	16.4981	16.8969	16.9642	17.1479	17.0485	17.6391	17.9438	17.7276	17.2218	16.3003	15.7374	14.7498	14.0197	13.1833	11.9929	10.5363
2475.68	0.40058	0.244998	0.187025	0.119965	0.369291	0.076884	0.132194	0.166678	0.324283	0.439571	0.41033	0.27223	0.411062	0.503758	0.399354	0.734343	0.869848	1.05785	1.19066	1.80353	2.04334	2.20271	2.68318	2.70328	3.46476	3.63022	3.95779	4.37655	4.95825	5.42581	5.64302	6.02125	6.64003	6.47908	6.86636	6.6058	6.57424	6.25401	6.58201	6.4792	6.41122	6.53203	5.99827	5.95529	5.95844	5.62532	5.13103	4.38985	3.92947
2497.51	0.252923	0.524738	0.387436	0.0891519	0.208091	0.358822	0.305166	0.133622	0.17595	0.286884	0.466939	0.398216	0.539615	0.542227	0.312441	0.657549	0.819556	0.991826	1.1442	1.78293	2.14062	2.33151	2.71178	3.01046	3.35723	3.69916	4.20509	4.57846	5.08327	5.54954	5.56127	6.2439	6.63827	6.69348	6.97988	6.7968	7.17109	6.80858	6.7962	6.65048	6.93539	6.53367	6.274	6.16604	6.05757	5.6979	5.19283	4.68224	3.86317
2519.36	0.322976	0.418201	0.350738	0.390781	0.292164	0.278911	-0.157426	0.229315	0.262702	0.35587	0.21879	0.441126	0.276105	0.560952	0.512562	0.649569	0.742761	0.882141	1.20142	1.83246	2.1415	2.39089	2.86748	3.14209	3.50072	3.84884	4.06914	4.51236	4.93196	5.63888	5.87801	6.19498	6.63336	7.02122	7.13292	7.07641	6.85247	6.75708	6.80824	6.70652	6.71274	6.488	6.52507	6.04074	6.19623	5.68897	5.11508	4.72097	4.14633
2541.2	0.0361134	0.132075	0.306103	0.225872	0.0674853	0.277445	0.378185	0.240029	0.248937	0.269728	0.377287	0.439639	0.432911	0.253992	0.614734	0.920116	0.905003	1.24553	1.28318	1.55382	2.24867	2.41937	2.89983	3.03714	3.38894	3.77874	4.3962	5.07144	5.28567	5.45508	6.27602	6.38005	6.79079	7.20016	7.19852	7.11184	7.46845	6.8494	6.883	6.79082	6.85763	6.95126	6.69346	6.36866	6.15238	5.73722	5.42938	4.79208	4.13558
2563.07	0.298832	0.0869935	0.215405	0.199848	0.384705	0.0385362	0.260666	0.337805	0.551292	0.399769	0.353918	0.202355	0.256498	0.46807	0.501444	0.487019	0.830877	1.09235	1.45493	1.70008	2.40032	2.5512	2.74713	3.08773	3.58545	3.88861	4.54296	4.80509	5.33604	5.87069	6.24574	6.40997	6.85191	7.10845	7.56279	7.33966	7.10982	7.30096	7.08151	7.15035	7.11851	6.93702	6.99905	6.54157	6.25815	6.0979	5.17586	4.68254	4.20784
2584.88	0.357841	0.28345	0.369057	0.170151	0.12565	0.400965	0.122729	0.261688	0.416618	0.114521	0.414735	0.575834	0.244951	0.363934	0.491904	0.670396	0.886372	1.16996	1.46706	1.85471	2.01929	2.64734	3.02484	3.37054	3.52232	4.00769	4.35013	4.92177	5.40237	5.68435	6.11367	6.34666	7.00295	7.07994	7.24569	7.38944	7.0916	7.11201	6.9922	7.20481	7.18123	6.90275	6.73103	6.62215	6.32745	5.96055	5.59005	4.88126	4.04613
2606.73	0.240487	0.0464197	0.469289	0.243364	0.218489	0.021208	0.196853	0.136756	0.318266	0.462502	0.278803	0.493599	0.62041	0.512638	0.635078	0.446909	0.874172	0.999726	1.39531	1.54741	2.11931	2.35993	2.61472	3.25935	3.52539	3.90256	4.25024	4.645	5.21908	5.49814	6.02222	6.26111	6.95357	7.17386	7.30268	7.11642	6.80497	6.85842	7.15422	6.89314	6.8106	6.71833	6.48954	6.24482	6.125	5.66324	5.13107	4.82406	4.18526
2628.58	0.397949	0.316271	0.221903	0.178947	0.125901	0.305696	0.129212	0.118451	-0.0282283	0.15273	0.422975	0.487929	0.437792	0.562103	0.552334	0.807372	0.80746	0.885876	1.29104	1.67708	2.33671	2.49677	2.82856	3.18652	3.45897	3.85199	4.08821	4.74334	5.1839	5.70819	5.9229	6.66417	6.5695	6.91906	7.12923	6.92853	6.80557	6.93721	6.95636	6.82389	6.60084	6.82938	6.57478	6.37166	6.08421	5.85817	5.07264	4.75618	4.0285
2650.4	0.285144	0.406664	0.318226	0.0839311	0.204463	0.142501	0.0286718	0.358509	0.222175	0.311378	0.377685	0.53618	0.414459	0.481682	0.652431	0.745762	0.932671	1.25085	1.29641	2.05961	1.98274	2.41408	2.66736	2.89135	3.33802	3.74392	4.18966	4.54255	4.93989	5.41279	5.94982	6.33024	6.81064	6.47287	7.10874	6.55412	6.81968	6.80853	6.87398	6.88234	6.64822	6.58777	6.47777	6.17285	6.06972	5.70152	5.35746	4.74129	4.16768
2672.24	0.452431	0.15354	0.189231	0.0702416	0.234862	0.174763	0.174982	0.193448	0.377887	0.381352	0.3323	0.403168	0.294031	0.436864	0.669358	0.742503	0.604815	0.95071	1.33722	1.86658	2.10168	2.38489	2.62367	3.00899	3.47078	3.84705	4.16673	4.50197	4.90182	5.65706	5.79893	6.3451	6.78579	6.83878	6.94902	6.7965	6.9127	6.86689	6.92225	6.53167	6.515	6.6411	6.24435	6.06863	6.02665	5.46309	5.16883	4.54447	4.02445
2694.07	0.387633	0.257881	0.168383	0.081139	0.210699	0.0607073	0.150027	0.299191	0.209707	0.301014	0.342326	0.285492	0.337309	0.378282	0.529085	0.984404	0.743597	1.02293	1.21619	1.60022	2.25026	2.34213	2.71413	2.97114	3.40544	3.59919	4.07857	4.76763	5.11858	5.7058	5.92796	6.35527	6.80567	7.0316	7.07971	6.82282	6.69537	6.53826	6.89956	6.53634	6.70396	6.55554	6.54099	5.88213	6.09692	5.55254	5.12808	4.70189	3.96281
2958.46	1.00137	0.460688	0.447975	0.646657	0.634098	0.52907	0.610307	0.719144	0.985028	0.725087	0.708116	1.58239	1.21837	1.46483	1.30484	1.92888	1.88506	2.3638	2.92716	3.64779	4.69987	5.36637	5.50492	5.98341	7.19624	7.65665	8.63958	9.65623	10.3914	11.0791	11.3431	12.2879	13.2734	13.5144	13.8799	13.1992	13.1136	13.4532	13.7244	13.6139	13.3925	12.836	12.4757	12.0981	11.5535	11.1704	9.99272	9.27702	8.11031
2980.83	0.376423	0.225255	0.508195	-0.0329242	0.390816	-0.0177791	0.494186	0.474766	0.483242	0.669936	0.58095	1.232	1.1698	1.30658	1.56133	1.80163	2.0403	2.62951	3.14584	4.12451	4.90718	5.12405	6.04643	6.66405	7.37132	8.64595	9.49903	10.6071	11.4413	11.9912	12.7292	13.356	14.1823	15.0161	15.3183	14.7471	14.7892	15.3361	15.2764	15.3316	14.8707	14.6956	13.9169	13.404	12.8893	12.0697	11.2238	10.4687	9.39572
3002.67	0.049609	0.173976	0.150747	-0.0404297	-0.107484	0.0979773	0.199228	0.418902	0.420063	0.671309	0.548575	0.714005	0.865154	1.16425	1.16852	1.56109	1.69049	2.70554	3.1265	4.04702	5.04255	5.16853	6.00003	6.77889	7.67767	8.98375	9.94456	11.1616	12.253	13.1759	13.7035	14.3335	15.4593	15.751	16.2015	16.2468	16.0716	16.3502	16.6297	16.6132	16.5445	15.9531	15.6051	14.4817	14.1986	13.3806	12.6642	10.9754	10.0559
3024.55	0.137414	-0.265388	0.0357119	-0.0945548	-0.0855466	-4.79122e-06	0.145218	-0.0461501	0.101137	0.524375	0.606434	0.49391	1.01251	0.781601	1.41871	1.52965	1.7077	2.49474	3.17679	4.23364	4.74536	5.84217	6.04118	7.0529	8.20095	9.20739	10.2732	11.8714	12.8679	13.4642	14.2867	15.209	16.0964	16.3068	17.0169	16.9228	17.2203	17.0792	17.6512	17.4822	17.6204	17.198	16.1758	15.756	14.8711	14.2399	13.2099	11.7647	10.8272
3046.43	-0.109882	-0.186163	-0.232271	-0.274231	-0.0911904	-0.11522	0.13662	-0.0489625	0.0770206	0.06489	0.268103	0.767079	0.765257	0.983265	1.20081	1.41531	2.16962	2.49679	3.25912	4.34331	5.23469	6.10235	6.59784	7.52665	8.69831	9.64517	11.0926	12.6054	13.6546	14.5342	15.3009	16.3131	17.4145	17.8982	18.6414	18.4803	18.6944	18.5613	19.1173	19.7518	19.2526	18.8092	17.9614	16.7599	16.5058	15.248	14.2021	12.8602	11.6755
3068.3	-0.133928	-0.272044	-0.106455	-0.165495	-0.290709	0.06966	-0.234435	0.11943	0.0323427	0.231936	0.212632	0.582374	0.72611	0.826235	1.328	1.23745	2.08438	2.39831	3.07807	4.26939	5.16015	5.70197	6.81449	7.466	8.81478	9.87762	11.1889	12.7591	13.8934	14.5916	15.6117	16.6352	17.6264	18.1385	18.8484	18.9628	18.8366	19.1144	19.3567	19.7404	19.3944	18.4897	18.1475	17.2827	16.5263	15.3108	14.669	13.6032	11.9094
3090.15	-0.197348	-0.137324	-0.316232	-0.255265	-0.236512	-0.26221	-0.16896	-0.0530342	0.290016	0.115554	0.400355	0.684085	0.392027	1.02002	1.46606	1.72692	1.9818	2.27658	3.23782	4.10686	5.28353	5.65624	6.70238	7.63921	8.8857	10.266	11.6459	12.8963	14.4547	15.009	16.2256	16.6024	17.7907	18.9922	19.1039	19.3102	19.3668	19.7725	20.0751	20.3932	20.1506	19.6701	18.7367	17.7489	16.9207	16.1161	14.9172	13.7279	12.3114
3111.99	-0.320585	-0.190007	-0.145835	-0.322498	-0.429186	-0.232422	-0.260823	-0.051628	0.0765021	0.216536	0.137055	0.696844	0.668875	1.22315	1.11899	1.72589	2.21714	2.53023	3.43353	4.38706	5.85181	6.07456	7.08483	7.91521	9.04138	10.7665	12.1565	13.6547	14.9075	15.8753	16.5437	18.1332	19.0922	19.8955	20.2235	20.6297	20.2571	20.6888	21.3521	21.5127	21.2482	20.7129	19.7406	18.4372	17.6633	17.0202	15.8397	14.5264	13.2677
3133.83	-0.219302	-0.255344	-0.346281	-0.287465	-0.233674	-0.0850453	-0.23154	-0.369222	0.0750566	-0.0271657	0.692274	0.575562	0.69231	0.8663	1.3701	1.71141	2.1104	2.68795	3.59857	4.69241	5.82665	6.41156	7.07242	8.35948	9.47596	11.2758	12.5484	14.2014	15.3928	16.6244	17.7608	18.5748	20.0252	20.6511	21.2234	21.1037	21.1758	21.4642	22.4814	22.6651	22.193	21.8113	20.3061	19.3989	18.4811	17.5408	16.5183	15.049	13.3457
3155.64	-0.274702	-0.482758	-0.233929	-0.293527	-0.157085	-0.229572	-0.0595637	-0.195223	-0.0993288	-0.0331139	0.242172	0.772287	1.04113	0.757773	1.34499	1.40357	2.14316	2.72981	3.57643	4.6693	5.9608	6.58133	7.05913	8.3018	9.59512	11.2057	12.4093	14.5152	15.7575	16.6272	17.3682	18.2797	19.955	20.5612	21.0073	21.1541	21.3629	21.7331	22.1327	22.7474	21.9966	21.6981	20.7665	19.4666	18.9188	17.8305	16.6504	15.122	13.858
3177.51	-0.352751	-0.249259	-0.337401	-0.103705	-0.359672	-0.603968	-0.26605	-0.183999	-0.115551	0.251592	0.324245	0.771487	0.833308	0.964371	1.11518	1.59325	2.14729	2.74378	3.52336	4.83031	5.66781	6.735	7.43258	8.3297	9.51949	11.3165	12.8168	14.3295	15.8048	16.6807	18.098	18.8676	20.0518	20.9504	21.7412	21.2628	21.7142	21.9142	22.7291	22.6683	22.6694	21.7123	20.9508	19.8955	19.1845	17.9287	16.7077	15.5223	13.787
3199.32	-0.505424	-0.225309	-0.365602	-0.165143	-0.391317	-0.425561	-0.34082	-0.197444	0.148513	-0.0929657	0.230738	0.609498	0.909145	1.18981	1.07237	1.60235	2.00033	2.75401	3.54835	4.88077	5.83766	6.70723	7.28975	8.75124	10.1373	11.4298	13.1138	14.8348	16.3748	17.493	18.5746	19.5835	20.9029	21.7716	22.1796	22.1477	22.379	23.0804	23.4898	23.7123	23.7346	22.8793	21.5649	20.6317	19.7888	18.6663	17.2107	15.9002	14.3746
3703.76	-0.411139	-0.2965	-0.0886167	-0.312043	-0.314205	-0.392928	-0.321786	0.0159715	-0.128147	0.301852	0.0863154	0.381505	0.675731	0.925127	1.14449	1.58207	1.6368	2.63462	3.41722	4.32698	5.42465	6.20558	6.99568	8.00487	9.08678	10.5994	12.2212	13.79	15.1889	16.0818	17.1844	17.8115	19.3133	20.2206	20.8884	20.7938	20.9823	21.0266	21.8471	22.1202	21.5004	20.6964	19.6879	18.6048	17.885	17.0658	15.8348	14.3606	13.0558
3966.15	0.264366	0.29428	0.128738	0.286886	0.142516	0.0532644	0.275809	0.208414	0.204898	0.38281	0.363253	0.384211	0.613407	0.657184	0.632436	0.61095	1.10658	0.902185	1.18211	2.01834	2.45695	2.42561	2.79606	3.08997	3.67147	3.88952	4.50225	5.14881	5.41883	5.8079	6.30776	6.65541	7.31986	7.30607	7.38168	7.32185	7.62464	6.99842	7.21771	6.84232	6.97887	6.78993	6.57225	6.57499	6.25201	5.87574	5.36667	4.47205	4.1217
3987.97	0.113181	0.205022	0.193424	0.11854	0.0379875	0.094486	0.172234	0.186303	0.165932	0.151779	0.317677	0.222831	0.569415	0.449488	0.59822	0.750845	0.764493	1.20564	1.29097	1.58787	2.26298	2.58349	2.78645	3.14922	3.61239	3.80161	4.29853	4.75429	5.0396	5.71244	6.12674	6.4985	6.85366	7.01146	7.09542	7.11327	6.92021	6.85004	7.05499	6.83165	6.61605	6.67748	6.64715	6.18807	5.94024	5.62527	4.97645	4.58493	4.07023
4009.84	0.274623	0.383808	0.257186	-0.0342096	0.298961	0.214545	0.355564	0.154946	0.405166	0.242469	0.429346	0.582982	0.266058	0.687648	0.752041	0.653293	0.656309	1.03197	1.7558	2.11324	2.10896	2.57127	2.84796	3.42687	3.7255	4.25625	4.53502	5.08838	5.50908	5.70721	6.2449	7.09549	7.2885	7.84064	7.6452	7.72333	7.24201	7.47536	7.37689	7.46209	7.24681	7.0804	6.97474	6.7006	6.4833	5.9732	5.54141	4.96482	4.14907
4031.69	0.240914	0.452078	0.341097	0.377324	0.301359	0.238277	0.11072	0.254769	0.242099	0.139838	0.26804	0.506075	0.403388	0.540694	0.806733	0.520142	0.958011	1.08219	0.986053	1.72416	2.04888	2.6883	2.53014	2.92945	3.23567	3.94735	4.08247	4.49092	4.91294	5.35126	5.68608	6.18948	6.67375	6.76023	6.80501	6.83346	6.68502	6.63362	6.72687	6.61871	6.52521	6.21588	6.40217	6.03744	5.69488	5.40427	5.05271	4.29983	3.86493
4053.55	0.256467	0.177067	0.209771	0.130656	0.221077	0.299174	0.317215	0.207286	0.497156	0.132734	0.382604	0.23622	0.47517	0.627016	0.611383	1.003	1.00038	1.17757	1.53591	1.97788	2.33859	2.80038	3.02549	3.3562	3.66379	4.18586	4.57446	5.02903	5.81986	5.99991	6.60649	7.12075	7.52322	7.23485	7.50856	7.57182	7.56598	7.49772	7.13484	7.16992	7.32114	7.03153	6.76801	6.65431	6.41468	6.29696	5.84476	4.89609	4.44818
4075.4	0.333131	0.380594	0.107171	0.204695	0.063345	0.132144	0.61672	0.111136	0.27131	0.0860094	0.0246578	0.259693	0.524593	0.54608	0.612477	0.607754	1.09808	1.09068	1.60855	1.89428	2.42081	2.59021	2.82293	3.16439	3.43924	3.87436	4.28189	4.86567	5.48698	5.97774	6.20176	6.89877	7.2401	7.26871	7.34764	7.5407	7.22915	7.25979	7.01471	7.29679	7.08239	6.86455	6.83919	6.45502	6.52034	5.78236	5.28153	4.54198	4.08261
4097.23	0.443191	0.463113	0.2838	0.280068	0.103021	0.19853	0.164031	0.230979	0.246472	0.395494	0.445368	0.436179	0.353506	0.536676	0.532835	0.671542	0.808038	1.18611	1.2027	1.78001	2.16705	2.60853	2.87825	3.33992	3.45453	3.89644	4.15635	4.71417	5.4652	5.72708	6.13126	6.6864	6.75791	6.69131	7.10108	6.94622	7.10293	6.70562	6.94711	6.71555	6.71169	6.31491	6.22217	6.28176	5.92615	5.43154	5.20434	4.47058	3.8021
4119.13	0.310247	0.183021	0.202554	0.398915	0.144636	0.203866	0.191056	0.222958	0.324398	0.427001	0.407123	0.528588	0.38937	0.695603	0.719013	0.631596	0.933971	1.25795	1.44732	1.91821	2.47674	2.91512	2.75379	3.33524	3.5362	4.15962	4.63191	5.3832	5.45666	5.87353	6.34319	6.75455	7.42155	7.57732	7.67059	7.55844	7.47992	7.5293	7.39435	7.2105	7.14467	7.17057	6.8463	6.7796	6.11491	6.12486	5.42028	4.88602	4.29222
4140.95	0.201638	0.187745	0.175668	0.311441	0.237345	-0.00348024	0.304467	0.214072	0.459197	0.175457	0.326392	0.376668	0.444216	0.447985	0.425458	0.643169	0.733249	1.00944	1.36911	1.73236	2.29294	2.59346	2.42665	2.88035	3.34245	3.79845	3.9464	4.67146	5.18952	5.58398	5.86801	6.41581	6.97474	6.95878	7.26164	6.96897	6.92234	7.04774	6.84323	6.89048	6.51689	6.74932	6.52446	6.29122	5.79151	5.73515	5.35881	4.68453	4.02636
4162.8	0.476731	0.204794	0.269341	0.0418267	0.254236	-0.00827164	0.135559	0.257314	0.0736251	0.414226	0.334886	0.505309	0.536076	0.470296	0.355534	0.811266	0.7858	0.981743	1.30339	2.06099	1.84869	2.38158	2.73138	3.31473	3.43127	3.79445	4.06513	4.41503	5.12957	5.28122	5.7693	6.28921	6.6898	6.98126	6.86865	6.78257	6.65828	6.56234	6.82473	6.52206	6.43071	6.51492	6.09898	5.96963	6.04902	5.57093	5.10563	4.49933	3.8896
4184.61	0.220114	0.17413	0.0467807	0.204059	0.205051	0.158444	0.0965465	0.0756054	0.265406	0.351774	0.272199	0.468238	0.307821	0.364731	0.588213	0.578626	0.591421	0.973742	1.23598	1.76841	2.08348	2.14921	2.37283	3.03925	3.22878	3.77273	4.14099	4.52294	5.00041	5.33413	5.86436	5.94808	6.45764	6.45221	6.83934	6.75828	6.60749	6.9067	6.43862	6.41642	6.39188	6.12506	6.06208	5.90692	5.78467	5.38225	4.88802	4.3322	3.8549
4449.02	0.255066	0.202149	0.130267	0.402262	0.299911	0.255219	0.0843173	0.215933	0.403885	0.119713	0.372335	0.443013	0.418167	0.470737	0.391147	0.651392	0.84831	0.969173	1.1792	1.45586	1.93491	2.31022	2.24972	2.6711	2.9345	3.22461	3.46634	3.73752	4.51074	4.74694	4.98176	5.22006	5.86721	6.08823	6.08291	5.83755	5.88551	5.85405	5.85888	5.64971	5.75272	5.20127	5.11458	4.94266	5.05575	4.66431	4.32286	3.93496	3.50331
4471.39	0.223362	0.165714	0.256126	0.108698	0.269493	0.0587522	0.393027	0.0970522	0.164353	0.301552	0.148662	0.265725	0.376136	0.649684	0.661245	0.457396	0.752412	1.00982	1.05704	1.37572	1.71214	1.78662	2.0688	2.28706	2.77655	2.84653	3.26584	3.55703	4.10511	4.38087	4.70253	5.06992	5.42828	5.63028	5.63179	5.70208	5.61002	5.51545	5.42755	5.26054	5.15486	5.02939	4.91618	4.72781	4.76081	4.36239	4.16398	3.73257	3.15657
4493.24	0.473444	0.150728	0.4418	0.360764	0.316915	0.19457	0.349358	0.359794	0.282219	0.454768	0.444974	0.568342	0.720956	0.665462	0.721695	0.847365	0.996034	1.26148	1.38856	1.93078	2.29784	2.6166	2.85186	3.33703	3.77073	4.03383	4.38468	4.81475	5.50419	5.77003	6.29477	6.59798	7.11652	7.09736	6.93063	6.97509	6.96558	7.00143	6.76977	6.86674	6.43888	6.50046	6.39086	6.00944	5.87395	5.33033	5.20161	4.54112	3.87278
4515.08	0.176571	0.23626	0.128867	0.122694	0.218637	0.155423	0.256537	0.340622	0.224522	0.306877	0.527698	0.64787	0.775869	0.862788	0.757034	1.04342	1.27151	1.37437	1.94644	2.55551	3.00582	3.37948	3.68791	4.08116	4.72042	5.26724	5.95413	6.35849	6.98883	7.32478	7.88624	8.63836	9.19112	9.26543	9.31004	9.32887	9.17211	9.2895	9.0625	9.14082	9.02143	8.63832	8.32229	7.95126	7.71587	7.13539	6.45742	6.15399	5.3921
4536.92	0.0241543	-0.269999	-0.418632	-0.392935	-0.195168	-0.297105	-0.0487907	-0.125701	-0.132421	0.107843	0.263462	0.218849	0.720297	0.736337	0.918944	1.34306	1.68871	2.44295	2.79287	3.86109	4.94386	5.44201	6.33375	7.1395	8.38663	9.85016	11.3825	12.7288	13.7181	14.5157	15.4367	16.2956	17.1468	18.0861	18.286	18.4035	18.6434	18.9533	19.447	19.5162	19.0044	18.21	18.0449	16.7886	16.3033	14.8842	14.2059	13.0235	11.4766
4558.83	-0.122102	-0.661072	-0.30701	-0.29035	-0.33667	-0.324679	-0.475429	-0.207043	-0.275576	-0.473354	0.147407	0.497381	0.309416	0.566326	0.992987	1.03976	1.71587	2.41427	3.0714	4.26156	4.8556	5.8829	6.68997	7.7596	8.90574	10.5317	12.3646	14.0348	15.2629	16.3372	16.9046	18.0063	19.0611	19.5052	20.5227	20.4009	20.6026	21.0546	21.7584	21.9004	21.6574	20.7179	20.0887	18.9816	18.2913	16.6067	15.9932	14.6942	13.2374
4580.67	-0.0394794	-0.69887	-0.540861	-0.600508	-0.244147	-0.270651	-0.305488	-0.287368	-0.293563	-0.100014	0.30703	0.483621	0.458825	0.924911	1.21285	1.3106	1.75848	2.39315	3.03696	4.50562	5.11597	6.0102	6.56948	7.83693	9.01764	10.7053	12.2703	14.2183	15.2231	16.2463	17.3437	18.2788	19.2163	20.1979	20.2384	20.6881	21.1853	21.2363	21.9363	22.2218	21.9082	21.4726	20.3599	19.4103	18.7022	17.4807	16.4499	14.7316	13.6093
4602.59	-0.281346	-0.315805	-0.641439	-0.596665	-0.361472	-0.885368	-0.441926	-0.432041	-0.113661	-0.148228	0.0446043	0.289375	0.48532	0.88668	1.16791	1.12034	1.74438	2.64599	3.25804	4.47628	5.26419	6.16081	6.78366	8.01702	9.36221	10.7802	12.8027	13.7821	15.8403	17.0275	17.6795	18.7309	19.8225	20.5434	21.1068	21.5354	21.5806	22.3235	22.5506	22.8152	22.6478	22.1026	21.4815	20.201	19.2876	18.3323	16.9688	15.4997	13.9932
4624.44	-0.535558	-0.675166	-0.878401	-0.631791	-0.397049	-0.553932	-0.132948	-0.211043	-0.235238	-0.279582	0.28354	0.649047	0.51134	0.61878	1.08322	1.23211	1.9726	2.77703	3.66756	4.8019	5.40383	6.25505	7.20123	8.11192	9.5038	11.3195	12.9748	14.5278	16.2111	17.3008	18.3293	19.4143	20.4009	20.9866	21.9467	21.9925	22.2119	22.7371	23.4234	23.4402	23.3381	23.2257	22.3593	21.2962	20.1973	18.7787	17.719	16.2839	14.9816
4646.32	-0.288351	-0.460544	-1.08082	-0.656924	-0.417587	-0.588154	-0.353546	-0.529154	-0.239309	-0.143564	0.253973	0.328472	0.633368	0.878368	1.12553	1.45925	1.8917	2.4341	3.42626	4.52987	5.56179	6.23038	7.14645	8.16632	9.76696	11.0496	12.7674	14.7914	16.3312	17.2968	18.4552	19.5725	20.413	21.4482	22.4614	22.5962	22.5163	23.0788	23.8403	23.9706	24.4188	23.2345	22.2737	21.6071	20.4661	19.2045	18.2842	16.5561	14.7277
4668.19	-0.632795	-0.685548	-0.338698	-0.717429	-0.629041	-0.690267	-0.416278	-0.336962	-0.29766	-0.278511	0.159023	0.33402	0.624075	0.886373	1.21638	1.48294	1.56965	2.37135	3.29948	4.1002	5.18343	5.77665	6.90159	7.89335	9.08835	10.5755	12.441	14.0221	15.3472	16.5551	17.2782	18.2319	19.8692	20.3406	21.0628	21.2961	21.3797	21.8548	22.3593	22.7318	22.8147	22.1341	21.343	20.1838	19.2529	18.4295	17.2295	15.6749	14.4889
4690.04	-0.36565	-0.433468	-0.499372	-0.922791	-0.567745	-0.676179	-0.557172	-0.368132	-0.265743	-0.31019	0.0328665	0.195319	0.593837	0.734557	1.0829	1.20456	1.51948	2.32377	3.4278	4.16871	5.14107	6.11187	6.82594	7.74087	9.2561	10.6928	12.155	14.0173	15.2253	16.3607	17.3348	18.6433	19.8855	20.5668	21.3326	21.5237	21.2141	22.1002	22.7119	22.6912	22.846	22.6678	22.0419	20.8398	20.0445	19.235	17.5845	16.2688	14.8301
5194.49	0.0992558	-0.183892	-0.211798	-0.123302	-0.278014	-0.111575	0.0440367	0.101372	-0.0269279	0.054627	0.204115	0.599646	0.27764	0.454734	0.630176	0.67281	0.834935	1.34332	1.7947	2.19994	2.66517	3.09478	3.50081	4.09129	4.6606	5.18796	5.87119	6.36585	7.01659	7.5627	7.97008	8.70684	9.27327	9.43695	9.43547	9.63327	9.64292	9.79127	9.43016	9.43366	9.37628	9.09745	8.78114	8.29454	8.27514	7.61638	6.64464	6.19686	5.34929
5456.88	-0.312152	-0.424893	-0.224396	-0.516308	-0.174736	-0.0912015	-0.254196	-0.135414	-0.0554056	0.342873	0.291659	0.460661	0.87075	1.03878	1.00852	1.29043	1.64583	2.11621	2.55353	3.40545	4.15791	5.17476	5.66889	6.36638	7.49651	8.69498	9.32833	10.334	10.882	11.3902	11.8618	12.6395	13.3591	13.5561	13.6832	13.4518	13.556	13.2941	13.5097	13.0211	12.4923	12.1682	11.39	11.0894	10.4039	9.52849	8.46297	7.5168	6.62274
5478.82	-0.127732	-0.293449	-0.482534	-0.406515	-0.19244	-0.199269	-0.0121308	0.0142973	0.245179	0.211297	0.232705	0.508943	0.675167	0.548229	0.635145	0.815476	1.21862	1.62451	2.31872	2.9176	3.69681	4.14603	4.86849	5.77032	6.97741	8.03158	8.56912	9.58107	9.95116	10.4321	10.8815	11.2089	11.7819	11.8028	11.9175	11.7808	11.7623	11.8874	11.7986	11.6068	11.0326	10.5351	10.1361	9.49057	8.90884	7.74318	6.9937	6.10008	5.34612
5500.71	-0.0885394	-0.309845	-0.207248	-0.368957	-0.253951	-0.11657	-0.070094	-0.02046	0.0886716	0.0836723	0.353293	0.41577	0.77664	0.793299	1.15365	1.16623	1.7508	2.13579	2.19336	3.36758	3.94692	4.78177	5.22179	6.16891	7.15408	8.41301	9.10678	10.0865	10.9362	11.2759	11.6968	12.2983	12.865	12.9079	13.1259	12.7711	12.7279	12.7805	12.7037	12.4815	11.9451	11.4103	10.9275	10.2114	9.48654	8.64101	7.83667	7.0968	6.04849
5522.52	-0.198438	-0.138822	-0.173787	-0.463601	-0.471657	-0.285275	-0.0845426	-0.138423	0.134424	0.0397822	0.265771	0.570754	0.822452	0.985824	0.95024	1.41522	1.50239	2.16205	2.65563	3.84359	4.63584	5.12016	6.04411	7.1991	8.05686	9.50098	10.3516	11.6123	11.9463	12.8084	13.4788	14.3658	15.1385	15.5663	15.5971	15.4868	15.4422	15.4897	15.5805	15.1503	14.5483	13.7267	13.4272	12.5994	11.8304	10.7655	10.1162	9.09832	7.97875
5544.43	-0.364377	-0.00341186	-0.331984	-0.243555	-0.354878	-0.307685	0.0935648	0.155751	0.121767	-0.14231	0.354163	0.486564	0.625557	0.89051	0.927519	1.05732	1.3841	1.96195	2.69389	3.32987	4.05291	4.55942	5.4211	6.36194	7.44546	8.45043	9.40011	10.2009	10.7455	11.1723	11.8586	12.8585	12.6973	13.7279	13.3649	13.1746	13.5544	13.3034	13.4056	12.8205	12.5741	12.1321	11.6236	10.6157	10.1557	9.25862	8.49096	7.53442	6.69044
5566.32	-0.191393	-0.171113	-0.337428	-0.120774	-0.15051	0.0104131	-0.235319	-0.00519924	-0.161794	0.229881	0.336518	0.484966	0.663326	0.735085	0.929321	1.16404	1.47599	1.94258	2.28217	2.90458	4.0899	4.52738	5.19714	5.82694	6.81937	7.69545	8.63724	9.21712	9.98077	10.3272	10.8978	11.1978	11.7863	11.9462	11.9667	11.9545	11.5228	11.5658	11.6608	11.4529	10.6957	10.4254	9.92917	9.23676	8.85019	7.82045	7.19303	6.37989	5.27091
5588.14	-0.0229423	-0.169724	-0.385879	-0.226632	-0.308107	-0.270146	-0.0174165	-0.135267	-0.0820637	-0.0673597	0.575537	0.779989	0.489349	0.726136	1.1333	1.18576	1.73899	2.10336	2.62246	3.41303	4.27994	4.80048	5.45939	6.33485	7.3681	8.37953	9.51719	10.1486	11.0161	11.3572	12.0286	12.6631	13.0762	13.2106	13.287	12.9299	13.0464	12.8723	12.9192	12.6153	12.5676	11.7601	11.1578	10.3385	9.64347	8.79122	7.72996	6.80186	5.92016
5609.98	-0.311037	-0.238818	-0.462227	-0.269263	-0.275419	-0.0449077	-0.151723	-0.104745	0.0540484	0.150398	0.429357	0.769035	0.608584	1.04426	1.12343	1.61996	1.71979	2.28181	3.11704	3.85947	4.75704	5.61705	6.29023	7.15916	8.21615	9.47758	10.7928	11.8034	12.3782	13.0356	13.8485	14.6064	15.0388	15.3552	15.5424	15.5128	15.1483	15.0037	15.0485	14.4968	14.413	13.4869	12.5252	11.7952	11.0182	10.4406	9.25315	8.23229	6.99501
5631.86	-0.405072	-0.42785	-0.360532	-0.344479	-0.352957	-0.210473	-0.0750537	-0.00704969	-0.0251207	0.23597	0.456571	0.613741	0.777512	0.72818	1.42907	1.46078	1.5294	2.41002	3.08739	3.99402	4.52828	5.35461	6.34958	7.33108	8.70232	10.0448	11.2406	11.883	12.8042	13.5074	14.0567	14.8585	15.8252	15.9644	16.0077	16.2459	16.0154	15.8423	15.7679	15.344	15.1221	13.9425	13.5858	12.7688	12.1341	11.271	10.2158	8.71405	7.9633
5653.73	-0.182106	-0.528669	-0.311188	-0.318291	-0.416102	0.0265451	0.0360751	-0.213407	0.13801	0.116278	0.343971	0.692265	0.641279	0.896516	1.1255	1.42586	1.8211	2.38171	3.06995	3.51728	4.72606	5.42713	6.24452	7.25516	8.25596	9.62508	10.6547	11.9747	12.8816	13.1948	14.0058	14.4983	15.5068	15.7664	15.7135	15.8339	15.7857	15.5245	15.5209	15.4432	14.8016	14.2241	13.3097	12.7342	11.8949	10.9789	9.81741	8.66809	7.67735
5675.59	-0.163785	-0.1882	-0.367692	-0.133959	-0.231695	-0.32154	-0.165095	-0.0376237	0.201036	0.251206	0.517392	0.516572	0.804071	0.858293	1.08731	1.30324	1.63926	2.31459	3.04633	3.81069	4.74847	5.19933	6.11882	7.5202	8.34704	9.52139	10.8926	11.4594	12.5988	12.8622	13.9965	14.8236	15.1343	15.7104	15.6825	15.537	15.3337	15.3825	15.6422	15.3293	14.6127	13.9601	13.3053	12.4612	12.0831	10.6294	9.77098	8.6852	7.63825
5940.01	-0.21826	-0.387669	-0.383812	-0.539016	-0.547345	-0.498011	-0.155766	0.0579074	0.098508	0.108164	0.492012	0.773332	1.05178	0.971506	1.45236	1.88355	2.25898	3.19617	4.17022	5.18948	6.11113	7.31223	8.24139	10.0054	11.7771	13.926	15.5413	16.7586	17.573	18.6627	19.8356	20.5537	21.9977	22.725	22.8938	23.1755	23.7146	24.1466	24.5392	24.225	22.9827	21.8554	20.6439	19.598	18.5189	17.6228	16.2467	14.7845	13.1801
5962.38	-0.572033	-0.528183	-0.475506	-0.462088	-0.441024	-0.210352	-0.233771	-0.161968	0.189339	0.338328	0.521228	1.00943	1.05615	1.3959	1.6735	1.97901	2.51811	3.22449	4.1537	5.32734	6.41035	7.46026	8.61014	9.92557	11.8545	13.686	15.2222	16.5648	18.0458	18.5953	19.9249	21.0262	22.3051	23.1737	23.6679	23.9252	24.2528	24.5925	24.9539	24.7435	23.6573	22.7864	21.3763	20.4143	19.4158	18.3308	17.2435	15.5407	13.7671
5984.19	-0.714306	-0.339128	-0.537457	-0.562628	-0.51963	-0.431499	-0.108364	-0.204902	-0.202168	0.287133	0.498392	1.05657	1.29492	1.24964	1.54181	2.12915	2.49568	3.49021	4.04207	5.32806	6.6703	7.70782	8.88441	10.2442	12.2339	14.0034	15.9382	17.1808	19.0832	19.7219	20.861	22.1827	23.694	24.2504	24.9095	25.1169	25.8554	25.8854	26.4006	25.7389	25.2854	24.1825	22.9086	21.5803	20.8171	19.8228	18.7734	17.0512	15.5455
6006.09	-0.499229	-0.606197	-0.846127	-0.5171	-0.40667	-0.440812	-0.130288	-0.194058	0.0645521	0.36225	0.478334	0.718224	0.901112	1.22011	1.78832	1.71389	2.47116	3.17325	4.36102	4.9052	5.98083	7.08452	8.36257	9.77719	11.3629	13.2502	14.9902	16.7339	17.9147	18.9151	19.8872	21.3835	22.5058	23.4347	24.1348	24.1418	24.5392	24.8901	25.5767	25.3113	24.4721	23.5142	22.5491	21.1358	20.6806	19.3461	18.2885	16.6279	15.1166
6027.95	-0.429539	-0.731112	-0.53666	-0.389645	-0.604928	-0.621933	-0.286082	-0.31886	0.0659052	0.179039	0.322947	0.656203	0.732031	1.2427	1.61435	1.82296	2.2595	2.91249	3.83938	4.89347	5.98049	6.83842	8.05977	9.04396	11.0986	12.9153	14.7417	16.3928	17.6176	18.8071	19.8586	20.9426	22.1772	22.963	23.68	23.7771	23.993	24.2972	25.0518	24.6364	23.9515	23.337	22.3056	20.9193	20.1987	19.0298	17.848	16.3676	14.7742
6049.79	-0.500241	-0.512794	-0.728275	-0.563254	-0.181334	-0.421097	-0.352125	-0.247163	-0.192308	0.36045	0.309315	0.73807	1.13692	1.04602	1.57051	1.79709	2.1413	2.82485	3.76781	4.67158	5.86352	6.80053	7.8955	8.93922	10.9204	12.3536	13.724	15.7547	16.9899	18.2005	19.2094	20.1614	21.2298	22.0385	22.8567	22.8967	23.1594	23.8124	24.4128	24.2132	23.5557	22.5847	21.6519	20.8771	19.8234	18.69	17.3861	15.8701	14.2422
6071.6	-0.601634	-0.60352	-0.691733	-0.470027	-0.56587	-0.561123	-0.232511	-0.249836	-0.154659	-0.0159862	0.335606	0.587891	0.977918	0.955729	1.38444	1.74969	2.2956	2.76994	3.84339	4.69993	5.90326	6.83716	7.6284	8.94445	10.6175	12.3583	14.0224	15.5226	16.8638	18.1394	18.791	20.171	21.5698	22.1977	22.7292	22.5865	23.4318	23.5082	24.2071	24.1355	23.5317	23.1539	21.729	20.3387	19.5983	18.5937	17.3391	15.861	14.5485
6093.47	-0.523128	-0.3581	-0.721834	-0.47943	-0.56907	-0.43837	-0.52519	-0.333367	-0.138703	-0.0700801	0.300959	0.588449	0.619145	0.695189	1.46352	1.85579	2.3512	2.72902	3.59694	4.8618	5.49216	6.58229	7.27009	8.89174	10.4563	11.7496	13.7149	15.377	16.7887	18.1884	18.7284	20.0812	21.3879	22.2824	22.5397	22.7348	23.3404	23.7918	24.2808	24.2508	24.0761	22.9382	22.0117	21.0323	19.8854	18.628	17.4786	15.9463	14.5253
6115.32	-0.622767	-0.617627	-0.429053	-0.669832	-0.656509	-0.56338	-0.397213	-0.262474	-0.0895895	-0.307439	0.290165	0.331542	0.469709	1.00618	1.27066	1.45846	2.09542	2.68855	3.35518	4.79126	5.8922	6.71428	7.80022	8.93893	10.8071	12.6126	14.5495	16.2852	17.9835	18.7554	20.1606	21.4409	22.0876	23.3615	23.8066	24.2663	24.7768	24.7504	25.7127	25.771	25.4022	24.7893	23.452	22.2697	21.288	20.1592	18.7774	17.1027	15.5376
6137.17	-0.47225	-0.571284	-0.66272	-0.675524	-0.512374	-0.41059	-0.513707	-0.54993	-0.205776	-0.0424796	0.330601	0.503551	0.676865	0.81361	1.11513	1.78494	2.35496	2.86792	3.56656	4.71575	6.0233	6.85156	7.87688	8.95182	10.9605	12.7879	14.5841	16.6071	18.1862	19.0878	20.4205	21.5696	22.6209	23.4655	24.3289	24.672	25.1081	25.4087	26.0571	26.2337	25.8693	24.7869	23.9726	22.6522	21.627	20.5114	19.26	17.8343	16.0516
6159.01	-0.462403	-0.507832	-0.700081	-0.401519	-0.671336	-0.616182	-0.412992	-0.813502	-0.207171	-0.118887	0.0241327	0.192646	0.66782	0.93184	1.31462	1.65413	1.89322	2.65254	3.37003	4.62944	5.71254	6.44619	7.28613	8.96853	10.2693	11.7072	13.7207	15.5034	17.1265	18.0268	19.1406	20.9022	21.8607	22.3698	23.0573	23.7052	24.1853	24.2418	24.9877	25.1629	25.1954	24.3156	23.4275	22.2707	21.1514	20.1774	18.8413	17.1235	15.5196
6180.85	-0.325907	-0.543235	-0.614947	-0.693748	-0.527273	-0.496543	-0.475971	-0.553008	-0.177197	-0.149266	0.181719	0.405213	0.555955	0.985248	1.30389	1.38325	1.96344	2.49981	3.48214	4.77131	5.46001	6.63308	7.46497	8.63259	10.0614	11.7112	13.4444	15.1875	17.1158	17.824	19.0029	20.3284	21.7837	22.3824	23.1684	23.5908	23.9342	24.2102	24.8055	25.0471	25.1622	24.2088	23.237	22.1024	21.2567	19.7988	19.2777	17.4145	15.7653
6685.37	-0.299401	-0.126311	-0.336403	-0.638684	-0.842554	-0.517267	-0.399424	-0.34013	-0.177794	-0.370287	0.226814	0.410737	0.182185	0.809479	1.26939	1.58579	1.7923	2.4182	3.28459	4.28701	5.34503	6.30695	7.41863	8.40027	9.84797	11.4649	12.9339	15.1402	16.5723	17.8545	18.5611	19.7107	21.034	21.7353	22.5273	22.947	22.8502	23.6718	24.0469	24.7318	24.6897	23.8363	23.4067	22.1716	21.3299	19.9951	19.1573	17.2672	15.8388
6947.79	-0.480741	-0.719371	-0.521795	-0.697439	-0.534486	-0.392527	-0.30606	0.039564	0.182619	0.264601	0.807246	1.39118	1.39884	1.89244	2.33973	2.48159	3.39535	4.36615	5.42436	6.95079	8.24108	9.6849	11.479	13.2521	15.7295	18.2143	20.6533	22.2585	23.559	24.5962	25.7425	27.5144	29.4136	30.1765	30.8801	31.5544	31.9296	32.6233	33.6237	32.5907	31.715	29.8055	28.0496	26.5426	25.0289	23.4041	22.0897	20.1182	17.9809
6969.62	-0.479248	-0.775808	-0.712423	-0.526883	-0.566825	-0.283644	-0.233059	-0.101049	0.197717	0.46377	0.78523	1.14546	1.44685	1.6159	2.25354	2.64565	3.67476	4.03361	5.32314	6.91198	7.92686	9.64233	11.0381	13.1093	15.9139	18.1699	20.1141	21.7237	23.2039	24.3016	25.4327	26.7565	28.5882	29.4078	30.2337	30.8431	31.3078	32.2586	32.9684	32.352	31.0099	29.4054	27.3741	26.1695	24.9016	23.1299	21.494	19.5055	17.7778
6991.45	-0.671132	-0.599759	-0.51256	-0.423585	-0.365974	-0.357092	-0.299084	-0.185492	0.376577	0.520847	1.11695	1.45309	1.68437	1.98499	2.16808	2.87074	3.37722	4.33907	5.30828	7.01041	8.35539	9.65158	11.373	13.4454	15.9762	18.3581	20.3677	22.3301	23.3084	24.3978	25.5754	27.5753	28.6442	29.6716	30.9429	30.9288	31.9057	32.8273	33.0725	32.3324	31.2207	29.1573	27.1824	25.7679	24.6315	23.365	21.6275	19.8178	17.6027
7013.27	-0.6206	-0.599829	-0.608613	-0.488943	-0.469968	-0.213589	-0.284977	-0.126835	0.412344	0.321959	0.782355	1.35652	1.52645	1.96615	2.42381	2.78655	3.45542	4.04141	5.20136	6.65872	8.08478	9.74187	10.9015	13.1551	15.5509	17.7138	19.9274	21.159	22.2582	23.2578	24.5328	26.3761	28.1564	29.0379	29.5161	29.9101	30.5143	31.382	32.1337	31.0744	29.6744	27.9976	26.4158	24.8459	23.5624	22.4198	20.7809	19.0352	16.9276
7035.1	-0.568755	-0.55821	-0.680581	-0.620295	-0.433183	-0.466228	-0.0600232	0.124452	0.379252	0.574865	0.793741	1.28268	1.63778	2.07042	2.55568	2.89749	3.48492	4.41869	5.31317	7.06474	8.40054	9.60624	11.4767	13.7031	16.3899	18.3075	20.5494	22.1344	23.3418	24.4983	25.8406	27.4645	28.8337	30.0239	30.2625	31.0156	31.4603	32.529	32.5576	32.1543	30.5973	28.7975	27.0542	25.3701	24.5667	22.8556	21.1107	19.2262	17.1109
7056.91	-0.52183	-0.745931	-0.797276	-0.276468	-0.473371	-0.187071	-0.169925	0.0817949	0.442915	0.681192	0.876555	1.49199	1.75676	2.27933	2.5457	2.95728	3.55208	4.3262	5.52931	6.94413	8.21293	9.7468	11.6107	13.8956	16.3036	18.6962	20.5465	22.0488	23.1684	24.2824	25.7034	27.4714	28.9526	29.7367	30.4623	31.1894	31.6426	32.3059	32.7301	31.8004	30.0736	28.1249	26.9675	25.1339	24.2496	22.7683	20.8556	18.7573	17.1378
7078.76	-0.536918	-0.641733	-0.501315	-0.576563	-0.496624	-0.209535	-0.0504256	0.065944	0.471333	0.691483	1.08741	1.47295	1.71266	2.18495	2.33927	2.89342	3.69823	4.31239	5.43559	7.05663	8.41946	9.80094	11.5245	13.8088	16.1161	18.512	20.3649	21.8995	23.0589	23.8452	25.7635	27.2865	28.7268	29.731	30.4139	30.6387	31.4715	32.1354	32.4734	31.453	29.7496	27.8325	26.1276	25.0736	23.7526	22.0849	20.6077	18.6437	16.5005
7100.65	-0.546718	-0.600593	-0.452722	-0.587953	-0.508125	-0.210431	0.0134845	0.105164	0.444897	0.780274	1.14017	1.39954	1.86162	2.19073	2.48045	3.18701	3.52595	4.50871	5.68852	7.03466	8.39801	9.9111	11.6005	13.8267	16.3287	18.7244	20.3232	21.5911	22.9017	24.1518	25.4523	26.9078	28.4772	29.4227	29.9699	30.8557	31.2359	31.676	31.959	30.8698	29.4096	27.2957	26.0507	24.6658	23.6139	22.1136	20.4051	18.376	16.3752
7122.51	-0.598087	-0.637836	-0.55714	-0.574251	-0.354242	-0.0745594	-0.0558383	0.199346	0.396913	0.661342	1.00197	1.53452	1.62125	2.07984	2.60618	2.9481	3.76443	4.34978	5.37231	7.02189	8.31368	9.40038	11.2735	13.3613	15.7942	18.1462	19.7056	20.8899	22.3275	23.443	24.7388	25.9002	27.8588	28.6678	29.1126	29.5538	30.5211	31.184	31.086	30.0185	28.4629	26.7092	24.9931	23.9979	22.6766	21.4508	19.7552	18.0151	16.0411
7144.36	-0.532474	-0.53011	-0.49239	-0.440926	-0.281547	-0.225734	-0.154205	0.206095	0.367596	0.615494	0.8356	1.22241	1.90583	2.00123	2.38182	2.90572	3.391	4.21125	5.23865	6.89183	7.96411	9.40671	10.9979	13.0263	15.5737	17.5303	19.2824	20.607	21.9107	22.728	24.1086	25.8232	27.3088	28.2922	28.9725	29.0196	29.6096	30.1652	30.2447	29.0572	27.5353	26.0114	24.4936	23.4912	22.3757	21.0526	19.2326	17.4166	15.4208
7166.27	-0.697451	-0.610388	-0.533344	-0.569861	-0.307494	-0.0793606	0.0945345	0.152582	0.478852	0.712532	0.879978	1.63829	1.75729	2.12526	2.43808	2.90304	3.58336	4.2388	5.61883	6.94081	8.29576	9.69142	11.448	13.5763	16.0239	18.2462	19.6185	21.2196	22.5615	23.6835	25.0525	26.5998	27.869	28.687	29.3015	30.0636	30.3881	30.9529	30.9471	30.0826	28.403	26.928	25.4515	24.0645	23.0068	21.6185	19.7976	17.805	15.7517
7430.74	-0.458369	-0.585432	-0.487455	-0.274284	-0.591035	-0.389314	0.231462	-0.163635	0.0687096	0.343312	0.718672	0.917856	0.999554	1.57284	1.85398	2.21538	2.61377	3.42211	4.00523	5.43154	6.23281	7.52792	8.78311	10.6867	12.2735	14.3094	15.1733	16.7941	17.6212	18.396	19.3737	21.1718	22.1631	23.0095	23.3176	23.6392	24.055	24.4425	24.4032	23.7119	22.6548	21.3271	20.25	19.2661	18.4898	17.441	15.9815	14.4833	12.949
7453.11	-0.616705	-0.423276	-0.628115	-0.553254	-0.47574	-0.297601	-0.410689	-0.110857	0.320419	0.307409	0.456302	1.00508	1.08344	1.49773	1.82283	2.20047	2.71152	3.38613	4.35232	5.80562	7.13621	8.11358	9.37123	11.3321	13.3953	15.4218	17.1642	18.2316	19.6958	20.7353	21.9961	23.3984	24.691	25.3194	25.9717	26.1956	26.3033	27.1119	27.2687	26.5315	25.2168	23.7279	22.9956	21.7907	20.8601	19.6539	18.3157	16.5321	14.8448
7474.97	-0.870496	-0.482456	-0.498368	-0.589422	-0.53918	-0.200508	-0.327025	0.113149	0.248621	0.338116	0.762821	1.25715	1.33714	1.30557	2.00664	2.31781	3.02142	3.7329	4.6767	5.98219	7.23049	8.57242	9.64503	11.6257	13.6104	15.9944	17.8643	19.3271	20.7789	21.5659	23.0184	24.6327	25.887	26.5961	27.0425	27.3755	27.8539	28.0714	28.7149	28.0364	26.711	25.4956	24.1395	22.8009	21.9177	20.7045	19.1885	17.2714	15.567
7496.83	-0.356918	-0.51288	-0.62406	-0.511019	-0.528957	-0.461414	-0.283644	-0.222385	0.00622532	0.212802	0.576221	0.997281	1.1748	1.62709	1.82882	2.28225	2.79974	3.41333	4.59202	5.65339	7.19643	7.87575	9.23363	10.8724	13.0624	15.2142	17.0202	18.5899	19.9841	21.1552	21.9589	23.8836	25.2044	26.1824	27.0198	27.0847	27.2042	27.954	27.8219	27.2735	25.8072	25.1335	23.5728	22.5781	21.944	20.4551	19.2318	17.3476	15.2458
7518.69	-0.564366	-0.524121	-0.649591	-0.639702	-0.395239	-0.643861	-0.159563	-0.364669	0.0160696	0.214065	0.657143	1.0211	1.1138	1.28904	1.91016	2.28319	2.58794	3.58437	4.43625	5.77775	6.84336	8.09714	9.16353	10.9848	12.9992	15.1791	17.1311	18.5485	19.8529	20.9822	22.1688	23.8752	25.4472	26.1186	26.5121	26.7091	27.0407	27.8167	27.9673	27.512	26.2453	25.3388	24.1807	22.9525	21.7617	20.7263	19.465	17.4874	15.826
7540.53	-0.553385	-0.587032	-0.78892	-0.586964	-0.858211	-0.368976	-0.252286	-0.0674401	0.00618692	0.192025	0.375885	0.458564	1.04833	1.3217	1.64325	1.94864	2.72146	3.33071	4.03237	5.506	6.55375	7.57663	8.82619	10.3277	12.3034	14.4723	16.0982	17.5387	19.0497	20.1812	21.6234	23.1392	24.9681	25.5554	26.1112	26.2052	26.6538	27.0917	27.6599	27.2251	26.3848	25.0217	23.7637	22.464	21.6265	20.2624	19.4458	17.4773	15.6826
7562.42	-0.440646	-0.688651	-0.431794	-0.737905	-0.398527	-0.564218	-0.271787	-0.322761	0.00915885	0.278075	0.678619	0.712643	1.1214	1.38076	1.54776	1.88955	2.56453	3.27509	4.30873	5.58871	6.41506	7.60478	8.84281	10.1393	12.3468	14.5596	16.0624	17.9962	19.3424	20.3218	21.6441	22.7859	24.6227	25.4675	26.088	26.4112	26.8513	27.1591	27.8499	27.6216	26.5893	24.9071	24.1807	22.6891	21.5513	20.7063	19.2383	17.7522	16.0303
7584.25	-0.613667	-0.488147	-0.735116	-0.495726	-0.31614	-0.644815	-0.34083	-0.341215	0.0847405	0.143239	0.538788	0.477648	0.902122	0.904898	1.37619	1.71152	1.94008	2.69831	3.51297	5.04031	6.26778	6.82811	7.61318	9.32954	10.477	12.5406	14.5457	16.1719	17.9183	19.0067	19.8649	21.2234	22.9333	23.9304	24.1895	24.5508	24.7264	25.434	25.8402	26.5038	25.6853	24.5218	23.5087	22.1803	21.4389	19.903	18.7796	17.2632	15.7433
7606.1	-0.538761	-0.390479	-0.768449	-0.392181	-0.620867	-0.550441	-0.35721	-0.324	-0.0761962	-0.0244008	0.325389	0.711997	0.549364	0.935641	1.52259	1.77067	2.33426	2.88299	4.11277	5.21638	6.02454	6.83302	8.10071	9.2724	10.5515	12.4946	14.4278	15.8825	17.8129	18.6076	19.9146	20.586	22.0086	22.9308	23.604	24.152	23.9376	24.5149	25.5962	25.9713	25.593	24.523	23.3979	22.0779	21.253	19.9298	18.714	16.9931	15.5183
7627.92	-0.437407	-0.44346	-0.5957	-0.902506	-0.48315	-0.531679	-0.0830103	-0.576486	-0.323412	-0.10246	0.278482	0.56076	0.95117	0.974126	1.41837	1.87606	2.5119	3.20286	4.09967	5.02411	6.20713	7.36337	8.21374	9.32673	10.7476	13.1677	15.007	17.0838	18.5875	19.6752	21.1739	22.4864	23.6236	24.8056	25.5874	25.4371	25.9673	26.0948	27.1681	27.3305	27.0273	26.3245	25.3383	23.7559	22.601	21.5385	20.1183	18.4791	16.6619
7649.85	-0.778388	-0.534596	-0.558611	-0.53234	-0.637661	-0.434376	-0.477573	-0.404069	-0.380637	-0.0382557	0.242917	0.638469	0.674527	0.985375	1.30534	1.93185	2.17938	3.04045	4.01223	5.35263	6.32199	7.35473	8.20576	9.40075	11.3782	13.1417	15.0756	17.3183	18.7522	20.1137	21.6195	22.7135	23.9033	25.0975	25.5555	25.9237	26.1491	26.7225	27.2718	27.9198	27.6524	26.5081	25.569	24.2416	22.7456	21.521	20.5116	18.6718	16.9573
7671.67	-0.468392	-0.732758	-0.66114	-0.658346	-0.5489	-0.659622	-0.491185	-0.564655	-0.254573	-0.00305557	-0.0112678	0.757303	0.61933	0.938928	1.52984	1.91679	2.29032	2.82363	3.9876	5.23469	6.22421	7.19959	8.09726	9.23427	10.6489	12.7761	14.8059	16.7996	18.7271	20.0773	21.0657	22.4296	23.5772	24.5471	25.5233	25.2544	26.1543	26.4077	27.1512	27.9034	27.7703	26.8354	25.8209	24.1508	23.3678	21.7797	20.3419	18.9486	17.2588
8176.08	-0.0626316	-0.163858	-0.55814	-0.646289	-0.424262	-0.607741	-0.446562	-0.360948	-0.185525	-0.177115	-0.197177	0.316852	0.463156	0.623291	0.887047	1.27264	1.62901	2.39153	2.80338	4.23108	5.1333	5.93184	6.77616	7.81818	8.65881	9.96801	11.9695	13.3405	15.3511	16.6596	17.6693	18.8188	20.2479	20.7322	21.3048	21.9468	22.0989	22.331	22.7754	23.418	23.2553	23.4909	23.3202	21.9759	21.2023	19.6544	18.4742	16.9627	15.5387
8438.45	-0.521361	-0.807944	-0.572645	-0.708083	-0.834584	-0.438209	-0.4856	-0.306013	-0.136808	0.139565	0.526142	0.595991	0.954858	1.38871	1.91297	2.28808	3.05688	3.7056	4.52299	5.80226	7.39997	8.52407	9.70784	11.3313	13.4871	15.8757	18.2198	21.2351	23.4963	24.6724	26.3866	27.534	29.0803	30.1879	31.2987	31.6054	31.9245	33.0466	33.5231	34.9435	34.3303	33.7466	32.4624	30.4206	28.6872	26.8874	25.3216	23.1701	21.1771
8460.3	-0.583142	-0.632424	-0.487555	-0.55208	-0.560401	-0.664753	-0.503839	-0.180865	-0.198524	0.305059	0.63082	0.58628	1.25996	1.73257	1.73278	2.31051	2.8603	3.80807	4.68942	5.94442	6.91723	8.53513	9.62214	11.5252	13.2848	16.0285	18.4706	21.069	23.34	24.9279	25.9151	27.4687	28.7512	29.6335	30.8668	31.1531	31.5808	33.1526	33.6918	33.874	33.9481	33.8639	32.2592	30.2844	28.3257	26.574	24.7842	22.6348	20.5048
8482.18	-0.435627	-0.688036	-0.822558	-0.74736	-0.584447	-0.565469	-0.244672	-0.174003	-0.00279418	0.194276	0.730327	0.939561	1.33004	1.62659	1.96501	2.62697	3.07947	4.00557	4.85076	6.26182	7.39637	8.88545	10.1789	11.759	13.906	16.4906	18.998	21.8608	23.9375	25.6713	26.6381	28.1252	29.7572	30.6499	31.653	32.0895	32.6966	32.9338	34.4408	34.7614	34.7589	34.1998	32.4278	30.7111	28.9487	27.2056	25.1533	22.9764	20.8681
8504.01	-0.513276	-0.468363	-0.860817	-0.676116	-0.650131	-0.491403	-0.366153	-0.35679	0.122439	0.0735346	0.532517	0.804596	0.990057	1.55932	1.99714	2.63369	2.99965	3.65519	4.83925	5.9602	7.28173	8.55253	9.49665	11.5013	13.3878	16.0056	18.8361	21.248	23.6327	24.794	26.1463	27.4384	29.0664	30.3081	31.2554	31.6287	31.778	32.5488	33.7146	34.4799	34.8509	33.4255	32.4663	30.3051	28.7258	26.6723	24.812	22.5674	20.4992
8525.89	-0.472931	-0.736562	-0.617601	-0.485557	-0.654034	-0.367706	-0.523258	-0.16129	-0.290589	0.229292	0.684794	0.699403	1.27151	1.07659	1.96787	2.44402	2.67983	3.63569	4.41104	6.06235	7.10689	8.37298	9.74852	11.0943	13.029	15.3913	17.7034	20.3942	22.3034	23.7732	24.9696	26.2173	27.3711	28.4455	29.223	29.9723	30.2492	30.9927	31.6685	32.7064	33.0236	31.8608	30.4122	28.7594	27.1842	25.3965	23.8838	21.3182	19.6783
8547.76	-0.37408	-0.833233	-0.621772	-0.64177	-0.408302	-0.696293	-0.164402	-0.365416	0.0357862	0.232173	0.448	1.09268	0.811243	1.39827	1.83683	2.33989	2.94231	3.51665	4.49159	5.74058	6.80823	8.18061	9.29626	10.7609	12.8725	15.0681	17.363	20.0876	22.2159	23.5941	24.7177	25.6072	27.2359	28.1121	29.156	29.6063	30.0279	30.9084	31.6942	32.4653	32.2459	31.4786	30.0038	28.1269	26.5931	25.2185	23.328	21.3293	19.2529
8569.66	-0.557972	-0.415942	-0.941951	-0.508242	-0.751316	-0.499251	-0.392848	-0.262416	-0.0516135	0.0911401	0.347873	0.981149	1.42634	1.67991	2.00686	2.60882	3.02148	3.61153	4.67781	5.80576	7.44625	8.46692	9.76026	11.1158	13.2185	15.4652	17.8483	20.2805	22.3771	23.9684	24.9066	26.5726	28.0627	28.8475	30.0841	30.3479	30.6409	31.4427	32.2404	32.7417	32.9849	31.9819	30.6465	28.8603	27.5981	26.0817	23.8527	21.873	20.0512
8591.51	-0.622866	-0.55069	-0.446977	-0.841323	-0.87317	-0.382782	-0.197514	-0.297674	0.223918	0.214222	0.341191	0.952472	1.14058	1.34441	1.80566	2.3125	2.84306	3.34176	4.18812	5.7371	7.07448	7.95021	9.18937	10.7737	12.4775	15.0116	17.1936	19.9094	21.6632	23.0408	24.2683	25.7225	26.9743	27.8561	28.9195	29.0231	29.2594	29.8115	30.995	31.6027	31.7053	30.9884	29.368	28.345	26.4292	24.7179	22.8784	20.5677	19.2917
8613.3	-0.517946	-0.65656	-0.783805	-0.511	-0.415821	-0.40912	-0.375396	-0.146848	0.336647	0.257342	0.490542	1.02906	1.28433	1.51057	1.85936	2.28398	2.74872	3.24967	4.56529	5.64131	6.83219	8.34672	9.30074	10.9604	12.7377	15.1259	17.5907	19.8524	21.7225	23.5561	24.4273	25.7054	27.2216	28.2904	29.0837	29.7599	29.4993	30.1445	31.4291	32.0776	32.1018	31.3196	30.0696	28.072	26.6324	24.7992	22.7987	21.1495	19.3602
8635.14	-0.39228	-0.470318	-0.511145	-0.587425	-0.705197	-0.603883	-0.253697	-0.495239	-0.0702808	0.408895	0.403308	0.976573	1.017	1.26475	2.06173	2.38812	3.04769	3.76994	4.68543	5.68653	7.16994	8.11039	9.03424	11.0085	12.8634	15.2063	17.6145	19.8372	21.616	23.3867	24.5649	25.6868	27.1186	28.1232	28.8492	29.1316	29.3759	30.1296	31.0715	31.8978	32.1319	31.0184	30.0167	28.0633	26.1316	24.7517	23.1773	20.8053	19.267
8657.07	-0.382461	-0.618918	-0.777826	-0.795712	-0.51286	-0.525836	-0.515566	-0.103744	0.162817	0.311541	0.317731	0.994162	1.18692	1.45402	2.02392	2.3974	2.98305	3.98559	4.61855	6.08713	7.44873	8.69974	9.53457	11.1476	13.2342	15.601	18.2138	21.001	23.2146	24.3915	25.5046	27.1659	28.5031	29.3323	30.2819	30.8717	30.6149	31.4031	32.5844	33.2038	33.4637	32.5139	31.0427	28.9102	27.5191	26.0811	23.8853	22.2808	19.7012
8921.53	-0.470726	-0.515092	-0.578987	-0.583814	-0.617546	-0.419604	-0.320706	-0.0862435	0.13277	0.137497	0.814586	0.775341	1.22929	1.55085	2.06614	2.48521	3.07798	3.76934	4.5972	6.06906	7.40808	8.66989	9.90752	11.3712	13.4541	16.0471	18.1084	20.3511	22.1581	23.4068	24.5129	25.6125	27.5262	28.296	28.8099	29.3095	29.5711	29.8297	30.9238	31.1264	30.6958	29.6046	27.9949	26.7627	25.1621	23.7817	22.1514	19.9434	18.1706
8943.87	-0.536228	-0.65156	-0.505969	-0.57737	-0.758357	-0.367974	-0.0747535	-0.164676	-0.103669	-0.0351107	0.604331	0.792134	1.34203	1.21625	1.49659	2.20443	2.60698	3.49949	4.53165	5.89204	7.18134	7.97557	9.13447	11.1875	12.7309	15.0908	17.2687	19.0104	21.067	22.1883	22.8475	24.3813	26.1513	26.8808	27.5055	27.8935	28.382	28.2868	29.198	29.5852	29.0493	27.9264	26.12	24.8751	23.7413	22.3166	20.7662	19.1404	17.0505
8965.7	-0.634307	-0.502128	-0.59874	-0.725167	-0.41791	-0.525005	-0.0353633	-0.213115	0.0758102	0.0527421	0.665465	0.891459	1.20664	1.3913	1.90708	2.27177	2.78558	3.43389	4.43611	5.88568	7.44945	8.25406	9.51724	10.9939	13.2056	15.487	17.8479	19.8798	21.7261	22.6397	24.0952	25.1477	27.025	27.8839	28.2498	28.822	28.9842	29.1773	30.1617	30.5075	29.8677	28.324	27.1663	25.8118	24.7222	23.2385	21.5262	19.6685	17.6411
8987.53	-0.537309	-0.619648	-0.459354	-0.812284	-0.374183	-0.231951	-0.325551	-0.307558	-0.161969	0.19284	0.406964	0.830572	1.16437	1.46281	1.3701	1.84226	2.65828	3.46761	4.06048	5.50342	6.64207	7.67197	8.76338	10.0228	12.1126	14.2707	16.2412	18.3949	19.9863	21.2581	22.8525	23.6449	25.29	26.1345	26.8883	27.3334	27.2544	28.0792	28.5181	28.6762	28.1848	26.8329	25.8846	24.7994	23.509	21.9504	20.5099	19.0564	17.1539
9009.36	-0.458349	-0.622737	-0.402062	-0.741255	-0.474088	-0.451117	-0.457262	-0.15077	0.0507489	0.124296	0.282151	0.585828	0.995066	1.1868	1.7027	1.98432	2.63374	3.40188	4.26868	5.6263	6.79307	7.69352	8.87921	10.6067	12.2046	14.6372	16.4322	18.5188	19.8918	21.1456	22.465	23.9472	25.3518	26.4677	27.2023	27.4995	27.4013	28.1999	28.8117	29.1428	28.588	27.5955	26.3847	24.6342	23.9415	22.0465	20.9825	19.0786	17.2539
9031.21	-0.444472	-0.403577	-0.534135	-0.572254	-0.727545	-0.61716	-0.361314	-0.315943	-0.0276501	0.239181	0.435276	0.744417	1.11563	1.08908	1.36275	2.13574	2.30532	3.06441	4.18686	5.36337	6.48137	7.65827	8.43847	10.1512	11.7262	13.8957	15.768	18.4342	19.7697	20.9212	22.0909	23.2527	24.6753	25.5905	26.8801	26.5065	26.8863	27.3147	27.9697	28.3541	27.9326	27.2215	26.04	24.4569	22.9263	22.0659	20.0991	18.6927	17.0883
9053.13	-0.567044	-0.635682	-0.491952	-0.620072	-0.509905	-0.606755	-0.197642	-0.239134	0.262294	0.0036011	0.219337	0.368493	0.850095	1.43939	1.39677	1.94548	2.43594	3.40373	4.3208	5.32469	6.32869	7.30271	8.3792	9.82162	11.5448	13.4471	15.5142	17.3763	19.1404	20.5403	21.4119	23.1189	24.3481	25.1851	26.1363	26.1604	26.1287	26.8407	27.1371	27.6268	26.9507	25.9901	24.9976	23.9231	22.695	21.3796	20.3348	18.711	16.7832
9075.02	-0.32882	-0.600938	-0.579387	-0.820863	-0.415649	-0.378167	-0.47506	-0.273188	-0.141632	0.187155	0.231546	0.950535	0.748396	1.26845	1.54923	1.97701	2.43667	3.3579	4.12567	5.26704	6.34801	6.78135	8.36842	9.45861	10.9877	12.9135	14.7518	16.7167	18.0631	19.5985	20.6826	22.067	23.4891	24.1598	25.0562	25.0608	25.2296	25.9405	26.346	26.3328	26.4426	25.2401	24.1708	22.5991	21.3906	20.3992	19.1957	17.9772	15.9978
9096.88	-0.350122	-0.702736	-0.343821	-0.454021	-0.553453	-0.624815	-0.452397	-0.341085	-0.304499	0.0849951	0.321819	0.338285	0.981527	1.01776	1.23952	1.71101	2.17971	2.57617	3.79166	5.03158	6.24262	6.93461	8.08641	9.3363	10.9142	12.7728	14.3706	16.4656	17.4839	18.9811	19.911	21.5441	22.6557	23.6828	24.5284	24.372	25.1827	25.5409	26.0873	26.3768	26.0156	25.2154	24.4465	22.7453	21.9694	20.4433	19.2747	17.594	15.9313
9118.78	-0.305703	-0.419643	-0.374777	-0.341458	-0.741691	-0.591998	-0.411543	-0.638197	-0.167509	-0.0661766	-0.0752797	0.626148	0.973057	0.99784	1.40479	1.49929	2.07253	2.78656	3.53054	5.21914	6.33306	7.1668	7.74818	8.85812	10.4593	12.2699	14.3865	15.9974	17.373	18.3257	19.4851	20.3751	22.1409	22.841	23.5624	23.7395	23.9546	23.8446	24.6803	24.4822	24.5395	23.7426	22.997	21.6734	20.9021	19.7151	18.1641	16.8988	15.1172
9140.61	-0.473631	-0.600729	-0.461239	-0.500933	-0.74854	-0.668691	-0.406181	-0.115265	-0.40263	0.0555752	-0.107781	0.337933	0.691321	1.05284	1.03835	1.52381	1.90315	2.48063	3.25384	4.78007	5.61314	6.90345	7.83993	8.81779	10.4136	12.2529	13.9745	15.6148	16.9031	18.2066	19.2711	20.7728	21.9339	22.6495	23.3959	23.4145	23.5071	24.0555	24.8589	24.6643	24.2354	23.5417	22.8968	21.8365	20.7883	19.615	18.5303	16.8464	15.2391
9162.46	-0.442657	-0.511459	-0.747888	-0.405281	-0.586946	-0.826842	-0.219764	-0.35316	-0.228465	-0.115106	0.218737	0.654323	0.638997	1.00494	1.18712	1.60396	2.13842	2.79733	3.60976	5.01263	6.08351	6.81879	7.6093	9.03366	10.4507	12.0931	13.6255	15.5951	16.8334	17.9135	19.1411	20.492	21.7294	22.8085	23.3103	23.385	23.8444	24.0833	24.3674	24.962	24.2509	23.9329	22.697	21.8272	20.6998	19.8078	18.2859	17.3113	15.4838
9666.96	-0.399625	-0.529641	-0.421406	-0.491701	-0.275137	-0.538446	-0.411716	-0.418531	-0.22146	-0.097492	0.0616618	-0.0247124	0.434427	0.396264	0.612355	0.897345	1.30059	1.94298	2.50885	3.61159	4.63758	5.4534	6.30049	7.25264	8.36643	9.53724	11.0669	12.3809	14.1478	15.4074	16.1994	17.6062	18.752	19.7187	20.1971	20.3529	20.5417	21.2122	21.2799	21.6304	21.8973	21.6226	21.4838	20.6881	19.345	18.4541	17.1677	15.8217	14.2877
9929.35	-0.500702	-0.584708	-0.636531	-0.613497	-0.911772	-0.720568	-0.426064	-0.245543	-0.093674	-0.0772782	0.250378	0.7548	0.842364	1.46753	1.74886	2.27873	2.79705	3.38942	4.5639	6.00931	7.24753	8.60081	9.46228	11.3087	13.4384	15.8595	18.0648	20.5063	23.1336	24.242	25.4606	26.911	28.6777	29.8419	30.4553	30.9572	31.3442	32.296	33.4146	34.1479	33.8573	33.0271	31.6552	29.5533	28.0203	26.3042	24.3312	22.4651	20.5786
9951.23	-0.544745	-0.84178	-0.845709	-0.730037	-0.643868	-0.382088	-0.447474	-0.197013	-0.18634	0.0399082	0.251574	0.737692	0.638673	1.44531	1.80476	2.21611	2.87179	3.40361	4.39402	6.0398	7.30004	8.42007	9.70376	11.2224	13.4371	15.337	17.9607	20.6775	22.9058	24.137	25.6178	26.4398	28.0173	29.1417	30.3897	30.3489	31.0194	31.5539	32.9106	33.5543	32.9674	32.6823	31.4565	29.6067	27.9758	26.1752	24.5607	22.1688	20.2261
9973.09	-0.533853	-0.706346	-0.435738	-0.533976	-0.625168	-0.573525	-0.457035	-0.290037	-0.136571	0.150534	0.457717	1.10552	1.30622	1.62475	1.9568	2.41701	2.83794	3.60642	4.58329	5.91804	7.18237	8.14074	9.40961	11.2184	13.2141	15.2177	18.0389	20.393	22.3178	23.976	25.1148	26.3436	27.7619	29.1299	30.2968	30.0073	30.5672	31.1019	32.3108	32.8136	33.2643	32.1506	31.0353	29.0181	27.7707	25.8253	24.0932	22.0872	19.938
9994.93	-0.429749	-0.661008	-0.642648	-0.86645	-0.750428	-0.389466	-0.501256	-0.205813	-0.167174	-0.0364883	0.647473	0.66366	1.05395	1.3913	1.54741	2.49598	2.90169	3.51442	4.57314	6.2595	7.47902	8.56967	9.766	11.5092	13.2231	15.7586	18.2388	20.9811	22.984	24.4468	25.8888	27.1729	28.718	29.5054	30.5116	31.1663	31.5925	32.0629	33.0355	33.82	33.8964	32.7959	31.7066	29.9711	27.9459	26.2451	24.3146	22.3219	20.2301
10016.8	-0.562388	-0.594673	-0.665994	-0.718552	-0.575613	-0.763784	-0.265044	-0.351717	-0.172714	0.0353098	0.419719	0.662615	0.990333	1.16048	1.61957	2.25724	3.0863	3.81797	4.73533	5.97403	7.62824	8.38658	9.61173	11.3233	13.5317	15.6825	18.1134	20.7907	23.1949	24.6928	25.82	26.8822	28.6432	29.7381	30.5374	30.8005	30.9871	32.1682	32.8791	33.8916	33.727	32.6749	31.7915	29.5327	27.9341	26.0339	24.0755	22.4104	19.9264
10038.6	-0.481606	-0.601523	-0.535479	-0.606346	-0.735079	-0.618875	-0.41324	-0.387138	-0.123094	0.143499	0.627441	0.979952	1.49417	1.64347	2.06783	2.4836	3.28487	3.91123	4.87705	6.26569	7.58454	8.49847	9.9309	11.3953	13.6295	16.0633	18.3119	20.824	22.7635	24.4391	25.8997	27.0803	28.654	29.6183	30.1755	30.533	31.1228	31.6314	33.2895	33.7384	33.6059	32.9425	31.6083	29.3639	28.0803	26.3061	24.4005	22.3085	19.9908
10060.4	-0.516327	-0.529543	-0.740623	-0.74954	-0.681453	-0.52095	-0.236985	-0.352513	-0.0700169	0.173429	0.42561	0.933962	0.934065	1.18247	1.84965	2.39604	2.78024	3.81705	4.7282	5.7672	7.54314	8.40239	9.36039	11.2466	12.7385	15.4793	17.5636	20.4092	22.2298	23.6137	25.0171	26.3314	27.4899	28.656	29.7339	29.6101	30.0273	31.0484	32.273	32.9476	32.969	32.1942	30.1385	28.7419	27.4622	25.4234	23.9029	21.3725	19.2975
10082.3	-0.652096	-0.605664	-0.733779	-0.473809	-0.382006	-0.555773	-0.45356	-0.214497	-0.0727913	0.293937	0.533893	0.954388	1.26621	1.63789	1.7672	2.16522	2.96828	3.63423	4.51738	5.64623	6.99142	7.99536	9.42387	10.7772	12.9432	15.1808	17.4873	19.8542	21.8976	23.389	24.5583	25.7374	27.3444	28.0438	29.0224	29.3407	29.3322	30.469	31.4492	32.5036	32.0848	31.2346	29.425	28.3502	26.5092	24.7719	23.0368	20.9768	19.1227
10104.1	-0.552601	-0.789877	-0.720189	-0.629224	-0.621972	-0.298569	-0.309902	-0.0677887	0.172134	0.519852	0.686595	0.754044	1.42627	1.33901	1.78713	2.63566	3.03273	3.60403	4.85261	6.02862	7.26782	8.85462	9.65466	11.4282	13.6358	15.8713	18.0561	20.5603	22.758	24.1868	24.8341	26.799	27.9262	29.0131	29.6948	29.8516	30.4033	31.318	32.3675	33.1785	33.0456	32.3832	30.5684	28.901	27.3006	25.5228	23.9067	21.6941	19.5965
10126	-0.621051	-0.48302	-0.581932	-0.582676	-0.421964	-0.589219	-0.589528	-0.204669	-0.145318	0.30166	0.469343	1.02366	1.28968	1.44413	2.01545	2.45148	2.82554	3.86039	4.66055	5.95032	7.27743	8.43346	9.5836	11.4665	13.1008	15.8617	18.0253	20.4889	22.8779	24.2282	25.3151	26.635	27.8609	29.018	29.8695	30.2416	30.602	31.5278	32.2852	33.3883	33.1713	32.5482	30.8825	28.7975	27.4571	25.5669	23.6877	21.8169	19.5042
10147.9	-0.548216	-0.548042	-0.463382	-0.654294	-0.700767	-0.469535	-0.351189	-0.234019	0.158272	0.56382	0.741124	0.921866	1.39604	1.64897	1.9671	2.40519	2.62248	3.83775	4.82525	5.89586	7.5263	8.41526	9.73006	11.3333	13.2546	15.582	17.8788	20.6872	22.7247	23.8672	25.3167	26.5012	28.3241	29.0409	29.8434	29.9484	30.5667	31.4618	32.4273	33.3907	33.3888	32.0902	30.4246	28.972	27.4231	25.5835	23.7757	21.5187	19.6687
10412.3	-0.559919	-0.394367	-0.661785	-0.471181	-0.406536	-0.501599	-0.0225926	-0.384277	-0.0693892	0.195712	0.408391	0.80411	1.11824	1.66237	1.70319	2.24085	2.88479	3.71997	4.42757	5.84158	6.7698	8.08469	9.11699	10.8569	12.3626	15.1423	16.6441	18.9475	20.6104	21.9064	22.8369	24.2316	25.7794	26.5015	27.1618	27.1341	27.3316	28.099	28.9727	29.1484	28.4868	27.4859	26.2988	24.7989	23.7916	22.3591	20.7543	18.8263	16.9921
10434.7	-0.487196	-0.482903	-0.673351	-0.422799	-0.379512	-0.415897	-0.324435	-0.263166	-0.0326819	0.39696	0.771653	1.05963	1.11665	1.51144	1.83652	2.05403	2.69924	3.60123	4.62711	6.01464	7.00462	8.13231	9.34295	10.9063	12.8065	15.43	17.0099	19.3775	20.7315	22.2266	23.0405	24.4704	25.9822	27.1435	27.7142	27.8919	27.7339	28.2497	29.0357	29.2258	28.7342	27.9254	26.8416	24.9584	23.7259	22.2644	20.4508	19.0672	17.0507
10456.5	-0.390101	-0.666756	-0.695095	-0.454503	-0.588204	-0.500956	-0.355831	-0.00645405	-0.026108	0.259268	0.467626	0.819933	1.13727	1.19238	1.76012	2.21082	2.68144	3.26261	4.48383	5.7333	7.22806	8.20695	9.29084	10.8863	12.6358	15.0719	17.2133	19.5688	20.9037	22.4548	23.4172	24.3504	26.3782	27.1397	27.8231	28.2261	28.4266	28.7896	29.4733	29.8453	29.1574	28.2406	26.9321	25.0481	24.0327	22.7177	20.9687	18.5632	17.3934
10478.4	-0.649821	-0.37349	-0.167124	-0.593092	-0.669197	-0.608811	-0.517652	-0.222245	0.23732	0.113255	0.195152	0.600617	0.991278	0.995539	1.37126	2.05409	2.66293	3.13148	4.07747	5.45128	6.39286	7.59567	8.72952	9.96715	11.691	13.9338	16.1081	18.0692	19.8203	20.8919	21.9143	23.1514	24.7318	25.5729	26.3875	26.7674	26.9376	27.3966	28.2392	28.0876	27.9948	27.0075	25.822	24.1971	23.149	22.0024	20.5636	18.5281	16.887
10500.3	-0.419788	-0.47385	-0.717626	-0.544998	-0.524189	-0.621514	-0.330084	0.0326088	0.0716431	-0.243542	0.330426	0.774808	0.720982	1.02004	1.19455	1.76125	2.0529	2.98893	3.83959	5.23718	6.25926	6.90159	8.14934	9.58974	11.1193	13.0764	14.8251	16.8736	18.4077	19.9638	20.4957	21.8643	22.9813	23.8915	24.4374	24.9186	24.9305	25.5342	26.11	26.4869	26.111	25.6875	24.3323	22.8994	22.0534	20.3602	19.4064	17.6443	16.0628
10522.2	-0.345661	-0.599579	-0.615279	-0.560589	-0.566971	-0.514392	-0.0428132	-0.333803	-0.132282	-0.0410801	0.452713	0.436241	0.641931	0.767515	1.60426	1.6502	2.3942	2.93487	3.69711	5.05731	6.10503	6.9356	8.33628	9.14683	10.7108	12.5599	14.7243	16.5898	17.7997	19.1393	20.3296	21.5529	23.0163	23.7403	24.3395	24.7081	24.8186	25.1851	25.9408	25.926	25.6657	24.6223	23.5705	22.0408	21.2689	20.005	18.7452	17.0092	15.8288
10544	-0.29644	-0.661309	-0.595108	-0.646969	-0.61684	-0.351285	-0.360015	-0.23573	-0.118729	0.238996	0.387963	0.663213	0.868183	0.955855	1.3948	2.08035	2.37234	3.01185	3.60757	4.91155	5.85892	7.02023	7.6859	8.97086	10.5863	12.5014	14.517	16.7327	18.0464	19.0745	20.5759	21.7619	23.2603	24.0528	24.8856	24.7145	25.3429	25.2824	25.8583	26.0065	25.7333	24.9645	23.7025	22.5942	21.7495	20.1413	19.1434	17.5703	15.5299
10565.9	-0.293539	-0.676873	-0.40918	-0.633921	-0.426883	-0.741983	-0.201958	-0.207071	-0.240268	0.0813339	0.348587	0.66082	0.484915	0.944232	1.32562	1.7494	1.92207	2.91431	3.93209	4.55455	6.32734	6.69494	7.79338	9.10586	10.6178	11.9793	14.0859	15.9208	17.1486	18.5691	19.7614	20.9894	22.1643	23.0164	24.0261	23.9537	24.4602	24.3176	24.7715	25.0475	24.8301	24.1052	22.8556	21.7382	20.8674	19.5905	18.5318	16.8349	14.996
10587.7	-0.27071	-0.654403	-0.625937	-0.353772	-0.560544	-0.458785	-0.454212	-0.571881	-0.166796	0.0964479	0.47803	0.594506	0.713178	0.819801	1.04955	1.72945	1.96413	3.02404	3.45466	4.72589	5.84723	6.86234	7.53117	8.588	10.1657	11.5904	14.0036	15.5028	17.2072	18.1106	19.0913	20.3359	21.5948	22.4365	23.285	23.4404	23.5746	23.6767	24.2329	24.5601	24.2125	23.6958	22.4514	21.009	20.5777	19.6715	18.0723	16.5527	14.8986
10609.5	-0.218353	-0.561948	-0.522373	-0.31725	-0.277827	-0.810963	-0.555781	-0.315695	-0.256846	0.135374	0.438581	0.51954	0.862361	0.745025	1.08359	1.29058	1.86853	2.5608	3.51306	4.37063	5.43	6.48649	7.12613	8.40901	9.86925	11.7085	13.1377	14.6329	15.705	17.0846	18.2681	19.2308	21.0693	21.3373	22.1572	22.3792	21.9529	22.4841	22.8807	22.7671	22.6545	22.1231	21.3852	20.1922	19.7708	18.383	17.6609	15.7485	14.4642
10631.3	-0.371226	-0.656254	-0.52595	-0.322725	-0.672156	-0.511983	-0.423136	-0.581929	0.00138009	-0.286332	0.210491	0.523532	0.39068	0.61954	1.07112	1.45041	1.81873	2.36882	3.40582	4.40298	5.22065	6.4338	7.30446	8.30033	9.23345	11.2635	12.5639	14.4925	15.4806	16.4996	17.5116	18.6985	20.2086	21.34	21.6002	21.6079	21.5453	21.9359	22.2739	22.3495	22.3037	21.4396	20.816	19.8822	19.2882	18.5623	16.9826	15.5633	14.0725
10653.2	-0.380759	-0.53625	-0.520927	-0.675938	-0.702913	-0.155979	-0.490853	-0.0548598	-0.302374	-0.284545	0.0420007	0.196758	0.227072	0.883194	0.810379	1.45121	1.90589	2.35139	3.16974	4.56971	5.49777	6.56229	6.96733	7.9684	9.17774	10.9704	12.1783	13.6843	15.221	16.3795	17.366	18.5438	19.8563	20.2291	21.0633	21.3405	21.3313	21.6303	22.27	21.9604	21.8646	21.1807	20.787	19.9287	19.0707	17.8865	17.0618	15.4427	13.957
11157.7	-0.0620231	-0.629183	-0.269203	-0.281215	-0.751302	-0.761531	-0.376655	-0.532444	-0.653859	-0.133016	0.212532	0.361105	0.376435	0.843016	1.15673	1.27908	1.67601	2.12239	2.82695	4.29529	5.65477	6.08182	7.19627	7.87441	9.28775	10.4594	12.2124	13.9224	15.2516	16.6004	17.6706	18.9246	20.2295	21.0202	21.712	22.1997	21.98	22.0535	22.7904	22.8244	23.1252	22.4333	21.6572	20.7828	19.7895	18.714	17.6703	16.3628	15.0356
11420.1	-0.326203	-0.665612	-0.744046	-0.728704	-0.709449	-0.524654	-0.580666	-0.363044	-0.219441	0.297943	0.371557	0.710183	0.940155	1.409	1.58885	2.31915	3.0795	3.71727	4.5483	5.87779	7.45767	8.62635	9.98833	11.5751	13.6495	16.2592	18.6429	21.1073	23.4183	25.0046	26.2953	27.6015	29.0199	30.1137	30.9737	31.3473	31.6784	32.3727	33.5067	34.3795	33.9757	32.9863	31.8573	30.0546	28.3869	26.7468	24.7433	23.0571	20.5779
11441.8	-0.561043	-0.815018	-0.666212	-0.596953	-0.816851	-0.504405	-0.363441	-0.269645	-0.061425	0.0422123	0.36132	0.759513	1.17258	1.52829	1.85468	2.33949	3.08818	3.56491	5.07061	5.92141	7.49844	8.46952	9.6925	11.4	13.571	16.1168	18.6149	21.0965	23.4059	25.0196	25.9374	27.4784	28.8976	29.9457	30.8078	31.0613	31.2307	32.0456	33.2889	33.6206	34.0093	32.9716	31.7571	29.613	28.5463	26.4866	24.5004	22.4262	20.5377
11463.7	-0.587668	-0.456002	-0.662108	-0.666044	-0.765026	-0.644904	-0.314338	-0.187248	0.0240089	0.353786	0.495036	0.77587	1.39489	1.08806	1.98594	2.25379	2.79371	3.47447	4.76446	5.58546	7.14591	8.33613	9.51291	11.1439	13.2757	15.4594	17.9662	20.931	22.5154	24.154	25.3313	26.6268	27.9103	29.0942	30.0879	30.0026	30.5058	30.8288	32.2212	32.8305	32.7734	32.225	30.7551	29.2018	27.4509	25.7823	23.9703	21.8416	19.8753
11485.6	-0.3918	-0.817168	-0.561821	-0.861238	-0.660113	-0.585894	-0.243249	-0.301349	-0.145453	0.317409	0.446154	0.63381	1.12373	1.33759	1.99543	2.21485	2.99183	3.73509	4.73588	6.25718	7.31857	8.58639	9.87544	11.7101	13.5533	15.729	18.4639	21.1918	23.3177	24.7491	26.1098	27.2611	28.5667	29.8718	30.6625	30.5446	31.1083	31.6904	32.8415	33.6835	33.8444	33.0498	31.6032	29.6554	27.7187	26.139	24.2546	22.4637	20.2712
11507.5	-0.35516	-0.6257	-0.598723	-0.801305	-0.768686	-0.438188	-0.36742	-0.399924	0.29396	0.333669	0.499971	0.6798	1.10579	1.29228	1.7822	2.40343	3.06479	3.69935	4.67086	6.0721	7.16155	8.27087	9.56654	11.2881	13.4757	15.2495	17.7818	20.6071	22.5681	23.9783	24.8673	26.3731	27.546	28.7195	29.4778	29.5694	29.759	30.6602	31.4655	32.9147	32.699	31.2951	29.8197	28.2295	26.8325	25.1263	23.152	21.3928	19.1665
11529.3	-0.782707	-0.550504	-0.680032	-0.484499	-0.611542	-0.524532	-0.326667	-0.173462	0.0122181	0.38952	0.53921	1.21293	1.36453	1.49595	1.8766	2.4207	2.93938	3.67264	4.95966	5.97053	7.25257	8.34777	9.76229	11.1678	13.1453	15.9462	17.9771	20.5778	22.8177	24.2006	24.9985	26.5386	27.894	29.0408	29.9885	29.9902	30.7247	30.9898	32.384	32.866	32.633	32.011	30.3235	28.3574	27.1415	25.2705	23.5127	21.1948	19.611
11551.2	-0.367411	-0.802944	-0.26407	-0.783537	-0.597636	-0.684864	-0.519428	-0.309785	-0.0159825	0.277847	0.706463	1.03579	1.12473	1.6252	1.93878	2.3509	2.84852	3.85757	4.69621	6.03204	7.42476	8.32748	9.6989	11.3481	13.4911	15.71	18.451	20.9808	22.5613	24.6164	25.4809	27.0612	27.9663	29.0795	30.0332	30.2737	30.5604	31.3377	32.288	33.3484	33.0465	32.1778	30.6054	28.8194	27.3222	25.2525	23.6287	21.7638	19.5571
11573	-0.513578	-0.698444	-0.716259	-0.663633	-0.438204	-0.672461	-0.382415	0.0356598	-0.0892078	-0.0451424	0.370683	0.786797	1.07849	1.16848	2.06422	2.1648	2.90362	3.4713	4.41563	5.90441	7.2692	8.40618	9.62677	11.3627	13.0984	15.6108	18.0264	20.5352	22.7003	24.1313	25.1077	26.079	27.5228	28.8028	29.3227	29.5742	30.4211	31.0897	32.2239	32.962	32.6485	31.3188	30.1049	27.9877	26.6259	24.8912	23.3813	21.4355	19.0628
11594.8	-0.524981	-0.702965	-0.55885	-0.628533	-0.636962	-0.619147	-0.328494	-0.225564	-0.216201	0.165041	0.768679	0.9932	1.03091	1.23184	2.02676	2.43555	3.02503	3.75661	4.60266	6.09212	7.25843	8.48811	9.79825	11.6244	13.3286	15.5537	18.2152	20.76	22.7078	24.0796	25.0581	26.2916	28.0891	28.8549	29.772	30.1976	30.548	31.3201	32.3945	33.1063	32.7173	32.0483	30.435	28.6892	26.9991	25.2767	23.4701	21.3322	19.7003
11616.7	-0.722005	-0.622889	-0.523732	-0.564633	-0.639448	-0.422682	-0.441062	-0.392541	0.0773277	0.162144	0.582801	0.971611	1.12445	1.3737	1.86274	2.32364	2.70367	3.40038	4.30358	5.88989	7.01314	8.36173	9.59164	10.8976	13.0579	15.112	17.8118	19.9921	22.3783	23.3938	24.5227	25.7661	27.3076	28.5307	29.3442	29.7041	29.6289	30.5142	32.1695	32.2963	32.3256	31.6262	29.8878	28.3858	27.1222	25.2955	23.4698	21.3935	19.1097
11638.6	-0.605904	-0.783042	-0.691649	-0.638842	-0.340115	-0.483418	-0.283295	-0.310597	-0.142808	0.112618	0.320694	0.827807	1.14937	1.37449	1.82806	2.30958	2.7512	3.42442	4.53039	5.86506	7.25663	8.00253	9.63878	11.1576	13.2207	15.3768	17.7196	20.2515	22.2834	23.4531	24.8207	26.1894	27.3002	28.7602	29.5534	29.9226	30.2607	30.8755	32.0429	32.6882	32.1678	31.7645	30.5359	28.6675	27.1983	25.4043	23.4846	21.5033	19.6152
11903	-0.46077	-0.697016	-0.579037	-0.389369	-0.496448	-0.498518	-0.249196	-0.321227	-0.135162	0.25827	0.516727	0.711807	1.05094	1.38185	1.75904	2.08349	2.61634	3.69275	4.67815	5.89034	7.56277	8.28196	9.40555	11.0785	13.0751	15.2453	17.4259	19.4916	21.0668	22.4511	23.3204	24.9193	26.3694	27.2465	27.9724	28.3494	28.8217	29.4965	30.2814	30.5725	30.3036	28.7407	27.1263	26.054	24.6263	23.494	21.7053	19.5828	18.1168
11925.4	-0.495345	-0.778241	-0.660281	-0.551313	-0.575863	-0.537639	-0.161687	0.0435342	-0.0326514	0.201253	0.617192	0.85567	1.52559	1.6629	2.04061	2.37692	2.7754	3.93613	4.93777	5.96578	7.45528	8.58837	9.74834	11.0732	13.0381	15.3121	17.1383	18.8464	20.7183	21.7563	23.3867	24.56	26.1308	26.593	27.5708	27.6064	27.9512	28.753	29.6687	29.9892	29.35	28.2203	26.5445	25.3004	23.9613	22.5955	21.0282	19.3969	17.3123
11947.2	-0.58968	-0.53947	-0.563622	-0.490891	-0.527107	-0.564842	-0.390908	-0.0164933	0.193103	0.342194	0.700411	0.535782	1.03452	1.29749	1.77123	2.17772	2.51717	3.54008	4.63835	6.05731	7.20288	8.19623	9.39482	10.9077	12.6528	14.4864	16.5635	18.9134	20.3795	21.5796	22.9057	23.9833	25.4174	26.2018	27.4437	27.4315	27.39	28.1931	28.9248	29.2516	28.7329	27.5062	26.0132	24.8087	23.6757	22.2481	20.425	18.8384	16.8666
11969.1	-0.407838	-0.431538	-0.525191	-0.497384	-0.660459	-0.501737	-0.408659	-0.10691	-0.0783852	0.395723	0.61257	0.672743	1.09691	1.18195	1.86977	2.0416	2.54911	3.22202	4.15558	5.4615	6.7518	7.67687	9.08888	10.1591	11.7401	14.0172	15.7304	17.792	19.2364	20.4312	21.6645	22.9712	24.262	25.3801	25.8226	25.8266	26.2575	27.1606	27.0884	27.3248	27.2552	26.0383	24.7542	23.709	22.5133	21.1888	19.4454	18.2417	16.5929
11991	-0.418746	-0.669454	-0.654831	-0.594389	-0.697108	-0.340645	-0.366854	-0.242384	-0.0287549	0.182339	0.280488	0.855358	0.938955	1.15989	1.72771	1.91189	2.36178	3.10499	4.16935	5.4359	6.58976	7.71177	8.91295	10.1681	12.1471	13.8465	15.7339	17.9451	19.4541	20.709	21.9147	22.7761	24.3747	24.881	25.4894	26.0645	26.0217	26.6426	27.5437	27.9938	27.3356	26.2953	25.4551	24.0986	22.6685	21.4405	19.8201	18.0536	16.3091
12012.8	-0.18492	-0.551831	-0.409506	-0.448255	-0.369706	-0.568113	-0.283856	-0.435689	-0.267693	-0.196142	0.564143	0.709549	0.818721	1.35641	1.21871	1.73034	2.53101	3.14852	3.81744	5.16248	6.28832	7.38484	8.46031	9.6698	11.1575	12.9417	15.3639	16.7776	18.8427	19.6675	20.4576	22.0434	23.4394	24.3689	24.7955	25.1541	25.457	25.855	26.4136	26.5697	26.1747	25.0546	24.0508	23.1257	21.7955	20.6679	19.1322	17.68	15.7006
12034.6	-0.526125	-0.454091	-0.289424	-0.421803	-0.494242	-0.614862	-0.31711	-0.277723	-0.308008	0.0700869	0.120944	0.775192	0.709379	1.15905	1.37765	1.70168	2.60275	3.07235	3.58831	4.93479	5.92594	7.14931	7.83292	9.38291	10.8456	12.7818	14.7938	16.5839	17.9389	18.893	20.1408	21.3586	22.9078	23.8917	24.2037	24.2334	24.7847	24.9496	25.6072	25.7388	25.5625	24.3152	23.3952	22.4084	21.2938	19.94	18.3602	16.9799	15.095
12056.5	-0.29252	-0.442178	-0.754463	-0.664852	-0.585897	-0.446096	-0.316503	-0.229735	-0.125672	0.182563	0.364602	0.596665	0.886389	0.957976	1.58063	1.72572	2.16865	2.78451	3.64146	4.80078	5.76232	7.13633	7.84138	9.02644	10.9447	12.9717	14.7008	16.0377	17.956	19.0053	19.9423	21.2578	22.6821	23.4592	24.0547	24.0894	24.5113	24.7304	25.1282	25.457	24.8173	24.0022	23.3077	21.8083	20.9041	19.7594	18.7038	16.93	14.975
12078.3	-0.499485	-0.47835	-0.554928	-0.716798	-0.340377	-0.375172	-0.295388	-0.288684	-0.134856	-0.0522794	0.146746	0.66491	1.15439	0.96123	1.27124	1.41061	2.18878	2.81909	3.59342	4.70542	5.86985	6.50892	7.5076	8.45373	10.2018	11.7617	13.4528	15.3134	17.0962	17.8951	18.9789	19.9754	21.5742	22.5724	22.6535	23.0858	22.6953	23.1493	23.8671	23.6658	23.3361	22.6753	21.6259	21.0358	19.8548	18.6791	17.752	15.9811	14.7716
12100.1	-0.241979	-0.38938	-0.671673	-0.38946	-0.499202	-0.631287	-0.665803	-0.390199	-0.100447	0.0518838	-0.0751281	0.280871	0.912603	0.9241	1.22259	1.60697	1.71314	2.63825	3.48177	4.49406	5.51025	6.63323	7.61541	8.54946	9.66087	11.7715	13.4821	14.706	16.2757	17.4799	18.5717	19.4755	20.8733	21.6679	22.5122	22.4654	22.639	22.5075	23.064	23.1122	23.0037	22.1091	21.407	20.4974	19.3826	18.3733	17.4563	15.5438	14.5284
12121.9	0.0128875	-0.554451	-0.459408	-0.617294	-0.753686	-0.532375	-0.478829	-0.331335	-0.211917	-0.149875	0.11434	0.234468	0.480333	0.772144	1.27406	1.31355	1.7492	2.75737	3.27933	4.47994	5.57289	6.39764	7.08915	7.99157	9.33355	11.0407	12.806	14.5851	15.6814	16.7569	17.8297	18.9332	20.3712	21.2275	21.473	21.7823	21.9494	21.9628	22.7146	22.3563	22.5433	21.5226	20.8368	19.9235	19.4962	17.8692	16.8268	15.4511	13.9959
12143.7	-0.539719	-0.613017	-0.441785	-0.382927	-0.572317	-0.456307	-0.459525	-0.39778	-0.391205	-0.131283	-0.26414	0.295899	0.381682	0.575812	1.01346	1.32839	1.9292	2.25926	3.27853	4.29326	5.7827	5.84555	6.80625	8.12346	9.14157	10.7518	11.9159	13.6743	15.7426	16.5944	17.3952	18.4232	19.976	20.6175	21.0787	21.1764	21.8832	21.501	22.1616	22.2169	22.0682	21.1971	20.1882	19.3608	18.8064	17.464	16.977	15.1995	13.8157
12648.2	-0.20688	-0.642511	-0.831658	-0.48396	-0.443061	-0.759098	-0.476443	-0.440109	-0.368127	-0.128454	0.0985451	0.262198	0.388419	0.671578	0.976467	1.15365	1.70502	2.41489	3.53484	4.38875	5.28445	5.87609	6.97111	8.01682	9.3118	10.5643	12.2827	14.2993	15.703	16.6247	18.0739	19.2847	20.6195	20.927	21.7338	22.0157	21.7995	22.1096	22.7965	23.2701	23.074	22.8148	21.5961	20.642	19.9321	18.7574	17.8572	15.9376	14.4943
12910.6	-0.562285	-0.711738	-0.464085	-0.649552	-0.653381	-0.879279	-0.24935	-0.0983146	-0.174454	-0.0646319	0.498894	0.670073	1.37734	1.46759	2.08376	2.28168	2.96154	3.62469	4.9582	5.93616	7.41788	8.43356	9.81648	11.5692	13.5806	15.7758	18.6141	21.0918	22.929	24.4492	25.699	27.0104	28.2864	29.3923	30.1118	30.1193	30.8243	31.2034	32.2776	33.1241	33.2063	32.1753	30.9544	28.7004	27.6649	25.6316	23.959	21.8291	19.6682
12932.5	-0.460165	-0.355316	-0.662604	-0.633475	-0.686783	-0.640102	-0.524149	-0.310409	-0.106406	0.213599	0.551804	0.861318	1.36532	1.70294	2.37489	2.49811	3.0724	3.78501	5.31547	6.4053	7.46569	8.91277	10.1933	11.9085	14.0015	16.5581	19.0223	21.6283	24.0387	25.4546	26.3883	27.5248	29.0753	30.1373	31.4521	30.9659	31.1871	32.0871	33.3936	33.9611	34.0569	32.9789	31.3549	29.758	28.0901	26.5587	24.5045	22.5482	20.4947
12954.4	-0.616513	-0.709342	-0.526701	-0.76268	-0.627942	-0.554556	-0.352651	-0.311358	-0.0989171	0.426799	0.412314	1.06305	1.2087	1.61213	1.83875	2.76455	3.36495	3.9707	5.02749	6.63189	7.96987	8.56388	10.1787	12.1072	14.0424	16.2419	19.2529	21.6228	23.8041	25.2348	26.3775	27.8452	29.055	30.1325	31.0909	31.3203	31.5702	32.2356	33.4787	34.2142	34.1194	32.9718	31.7024	30.1336	28.5007	26.6104	24.6435	22.7671	20.6276
12976.2	-0.59956	-0.560895	-0.704952	-0.609013	-0.436682	-0.567088	-0.380526	-0.531045	-0.0837337	0.264671	0.676029	1.00135	1.4657	1.59729	2.08086	2.68251	3.26255	4.13533	5.35075	6.81001	7.8434	8.76117	10.4351	12.3464	14.1351	16.7454	19.5363	22.172	24.1552	25.7887	26.7686	28.228	29.621	30.4267	31.5356	31.8487	32.0985	32.6483	33.9827	34.6147	34.3792	33.4237	32.0962	30.1408	28.6919	26.8336	24.571	23.014	20.9727
12998.1	-0.498648	-0.690664	-0.769184	-0.588174	-0.630773	-0.568337	-0.516668	-0.105652	0.0290327	0.129724	0.715006	1.04723	1.27521	1.60593	2.11782	2.48058	3.16772	4.12555	5.15185	6.52345	7.90596	8.8678	10.0664	11.9569	14.0059	16.7573	19.6489	21.8522	24.3056	25.448	26.6485	27.9061	29.6804	30.4804	31.4858	31.6935	31.3369	32.5668	33.5437	34.3609	33.928	33.3683	32.1056	30.1899	28.4836	26.7381	24.8038	22.6057	20.5045
13019.9	-0.557713	-0.618961	-0.506215	-0.703692	-0.609868	-0.644838	-0.417052	-0.179714	0.129186	0.404717	0.428698	1.23764	1.4583	1.61278	2.2289	2.65995	3.54143	3.92847	5.10372	6.40809	7.59541	8.69106	10.0701	12.0232	14.402	17.0092	19.025	21.8013	23.6958	25.1264	26.4228	27.6988	29.1405	30.2324	31.4024	31.3752	31.6924	32.3104	33.2112	33.9642	33.5396	32.886	31.2812	29.4569	28.1062	26.2618	24.7019	22.3614	20.3813
13041.7	-0.438844	-0.585921	-0.869095	-0.680357	-0.421544	-0.413802	-0.26873	-0.358022	0.224872	0.166196	0.614786	0.947071	1.24506	1.7277	2.3436	2.51856	2.883	3.66498	4.42906	5.97395	7.65324	8.90872	9.87155	11.571	13.807	16.5867	18.7673	21.2855	23.2364	24.3636	25.7857	27.2303	28.6218	29.4537	30.2591	30.1395	30.5402	31.4023	32.5542	33.1846	33.2367	32.2285	31.048	29.2549	27.7456	25.6915	23.7133	21.6043	19.7674
13063.6	-0.509782	-0.38211	-0.468686	-0.837129	-0.789489	-0.535354	-0.307755	-0.0554854	-0.0997264	0.0526997	0.424998	0.655151	1.30605	1.6248	2.08689	2.53787	2.79893	3.72016	4.95502	6.28245	7.39008	8.74512	9.89449	11.5813	13.9604	16.1445	18.4315	21.2271	23.304	24.5963	25.6131	26.9298	28.4423	29.3404	30.2933	30.3262	30.6563	31.5499	32.7465	33.3265	32.9405	31.9519	30.9176	29.0778	27.2024	25.8863	23.9018	21.6876	19.2916
13085.4	-0.317092	-0.66959	-0.856295	-0.589998	-0.645643	-0.391437	-0.330154	-0.162901	0.0866203	0.34247	0.804954	0.933064	1.36532	1.79945	2.12547	2.35779	3.01659	3.93093	4.91058	5.89834	7.20453	8.08943	9.66236	10.9534	13.3319	15.8343	18.0073	20.4241	22.3724	24.0126	25.0326	26.6266	27.703	28.8727	29.4355	29.6764	29.8747	30.6763	31.5168	32.2651	32.3821	31.6726	30.119	28.5137	26.652	24.9086	23.0943	20.8882	19.0815
13107.3	-0.71171	-0.412379	-0.761542	-0.430181	-0.669715	-0.564733	-0.225996	-0.117213	0.119214	0.506298	0.947493	1.16272	1.13503	1.77665	2.11225	2.66047	2.88768	3.82611	4.69433	6.13537	7.39002	8.61224	9.64643	11.1651	13.354	15.4336	17.949	20.4623	22.1083	23.8898	25.2118	26.3483	27.7929	28.4466	29.1582	29.7566	29.9689	30.9811	31.8703	32.3924	32.2353	31.3489	29.7065	28.3402	26.8492	25.0019	22.8682	20.8242	18.797
13129.1	-0.620037	-0.522221	-0.82584	-0.614692	-0.400909	-0.54282	-0.398035	-0.140978	0.0136825	0.232023	0.765401	0.876168	1.37301	1.5856	1.99322	2.25168	3.03872	3.57773	5.00453	6.07451	7.21399	8.69855	9.72156	11.2946	13.1673	15.9391	18.4244	20.7576	22.9924	24.4362	25.9072	27.0665	28.3266	29.3788	30.424	30.5655	31.0056	31.7199	32.705	33.415	33.5367	32.7582	31.1614	29.4656	27.5424	25.8068	23.8012	21.7428	19.6913
13393.6	-0.372363	-0.852465	-0.602084	-0.360058	-0.441251	-0.508824	-0.226059	-0.228724	0.256748	0.248113	0.787064	0.863686	1.08877	1.57349	1.80385	2.44598	3.14271	3.77922	4.76715	6.01906	7.20999	8.23738	9.30551	11.0856	13.011	15.5247	17.7922	19.846	21.8989	23.1212	23.7478	25.4823	26.8838	28.1265	28.8977	29.0767	29.5686	30.2138	31.0793	31.163	31.2433	29.7647	27.7854	26.6619	24.9708	23.7295	22.0447	19.9347	17.8567
13416	-0.558581	-0.863736	-0.363417	-0.34226	-0.563029	-0.388254	-0.512939	0.0267265	0.315233	0.330844	0.367771	1.00749	1.32422	1.56592	2.01461	2.42882	2.86108	3.83122	4.7387	6.03998	7.35653	8.40364	9.63834	11.2403	13.145	15.3104	17.7362	19.9748	21.5488	23.0498	24.1411	25.4117	26.7887	27.9603	28.5325	28.8773	29.3169	29.9199	30.7773	30.8132	30.1894	28.6214	27.2755	25.7758	24.4357	22.9277	21.6097	19.784	17.7147
13437.8	-0.483674	-0.619139	-0.711105	-0.440849	-0.519663	-0.380035	-0.238608	-0.264766	-0.163301	0.168207	0.778172	1.26361	1.26095	1.52989	1.62639	2.46994	2.77124	3.67281	4.70899	6.19127	7.27286	8.38061	9.41059	10.9559	12.8728	14.8806	17.0652	19.0253	20.6033	22.0016	23.2191	24.5232	25.8884	27.1294	27.6897	28.0025	28.1296	28.7428	29.5738	29.3261	29.2067	27.8978	26.3755	24.8671	24.0811	22.2669	21.1078	19.0842	17.4298
13459.7	-0.383762	-0.333144	-0.564245	-0.713592	-0.594369	-0.590115	-0.38806	-0.260318	0.00764313	0.130011	0.486712	0.96216	1.2495	1.29288	1.75059	2.33832	2.71341	3.3894	4.46974	6.03715	7.18557	8.32107	9.36998	11.0256	12.9507	15.1753	17.2105	19.1725	21.0227	21.9547	23.1052	24.8921	26.3713	26.8887	27.6286	27.8575	28.0986	28.6278	29.501	29.1839	29.0493	27.8386	26.5809	25.1127	23.5753	22.3527	21.1116	19.1717	17.5322
13481.6	-0.51659	-0.65419	-0.646204	-0.44996	-0.458471	-0.479857	-0.317315	-0.235396	-0.0460372	0.266209	0.582739	0.841538	1.14037	1.25638	1.51254	2.08717	2.56764	3.05341	4.51453	5.6333	7.06985	7.83926	8.85611	10.3946	11.939	13.964	16.2066	18.2575	19.5714	21.1689	21.9193	23.2839	24.7411	25.5541	26.3248	26.5663	26.665	27.3379	28.0056	28.2337	27.9313	26.8813	25.8656	24.2719	23.0451	21.5509	20.2926	18.4277	16.7572
13503.5	-0.647934	-0.467689	-0.500476	-0.559925	-0.521613	-0.465928	-0.387665	-0.182675	-0.122351	0.318628	0.226913	0.635865	1.0319	0.971585	1.2468	1.98354	2.18368	3.10382	4.3325	5.40097	6.63973	7.76471	8.44196	9.92509	11.7375	13.4524	15.7979	17.7644	19.0973	20.5127	21.6584	22.6134	23.8607	24.7545	25.5398	25.7435	26.1044	26.4024	26.7694	27.2118	26.6486	25.9893	24.6315	23.2533	22.0001	20.7674	19.4234	17.5963	15.8445
13525.3	-0.359483	-0.437686	-0.713164	-0.752489	-0.258549	-0.531901	-0.336455	-0.398737	-0.139928	0.239873	0.358617	0.642105	0.820032	1.11891	1.34555	1.79044	2.14809	3.21063	3.93758	5.25496	6.3859	7.36462	8.57691	9.97239	11.7564	13.5784	15.6024	17.6048	18.9988	20.1917	21.5282	22.9837	23.856	24.9488	25.5053	25.9226	25.6715	26.3457	26.7808	27.0183	26.6069	25.5593	24.1466	22.8698	21.9815	20.6341	19.234	17.4156	15.4237
13547.1	-0.609136	-0.669798	-0.463881	-0.491357	-0.317721	-0.494158	-0.306428	-0.262991	0.108461	-0.0627602	0.103693	0.743704	0.900624	1.22828	1.26562	1.73674	2.19751	2.96924	3.58816	4.9456	6.16135	7.2715	8.05492	9.05618	10.9092	12.3817	14.1577	16.2001	17.6819	18.739	20.0216	21.1993	22.6952	23.6963	24.0343	24.2772	24.2431	24.4297	25.1782	25.1134	24.9782	23.6157	22.6506	21.529	20.7909	19.6459	18.3908	16.6217	15.1953
13569	-0.525955	-0.468682	-0.255129	-0.718041	-0.461779	-0.562529	-0.401218	-0.176222	-0.0612414	0.194254	0.290149	0.608757	0.750571	1.04168	1.18933	1.42852	2.09727	2.78013	3.63413	4.7968	6.04908	6.66824	7.43524	8.82028	10.6096	11.9983	13.87	15.5115	17.0122	18.1215	19.2269	20.576	21.8902	22.7463	23.5367	23.1575	23.2632	23.5946	23.7575	23.9327	23.6531	22.6283	22.3765	20.6397	20.0425	18.8173	17.4279	15.9517	14.5856
13590.8	-0.18364	-0.546432	-0.717013	-0.436532	-0.462921	-0.674256	-0.260499	-0.640193	-0.183257	-0.132859	0.402063	0.375669	0.762405	1.15034	1.12569	1.47999	2.02814	2.52108	3.17508	4.7907	5.81652	6.65734	7.45126	8.43781	10.0334	11.7396	13.3206	15.0785	16.702	17.9505	18.8976	19.9547	21.272	22.1512	22.634	22.6839	22.6131	22.962	23.4085	23.3428	22.794	22.1857	21.4492	20.3564	19.4139	18.4931	17.1849	16.0528	13.8995
13612.6	-0.179673	-0.451534	-0.513523	-0.472969	-0.541371	-0.522439	-0.552141	-0.29692	-0.152326	-0.044299	0.247635	0.409358	0.741576	0.746012	1.0217	1.62341	1.87572	2.63437	3.20619	4.39617	5.15266	6.01974	6.91998	8.08283	9.49868	10.7478	12.2788	13.9188	15.1728	16.1552	17.1829	18.5614	19.5887	20.1672	20.7792	20.9538	20.8471	21.2112	21.8567	21.8995	20.8926	20.469	19.7306	18.7791	17.9425	17.417	16.2022	14.5219	13.4672
13634.5	-0.322862	-0.333507	-0.528166	-0.699041	-0.6215	-0.483072	-0.524981	-0.329844	-0.190482	0.0402763	0.470718	0.330425	0.373883	0.826974	1.02193	1.24797	1.63954	2.60491	3.21772	4.48589	5.38488	6.27411	7.04525	8.21956	9.4011	10.9472	12.4362	13.7638	15.1712	15.9515	17.3431	18.1106	19.6613	20.6265	21.3069	21.2077	21.1808	21.5913	21.9121	21.9257	21.3875	20.7325	19.9291	18.847	18.3847	17.6247	16.9103	15.4688	13.8539
14138.9	-0.390109	-0.297454	-0.482068	-0.580478	-0.431077	-0.786102	-0.393079	-0.402061	0.0998028	-0.195569	-0.0214847	0.246174	0.270297	0.564792	0.901803	0.986311	1.47902	2.35711	2.8064	3.99427	5.28504	5.96355	6.19124	7.69438	8.84553	10.5239	12.0941	13.5842	15.1334	16.2956	17.2826	18.2807	19.3859	20.171	20.6447	20.5552	20.9651	21.0575	21.4441	21.7258	21.8048	21.4671	20.5984	19.3276	18.9003	17.7429	16.3445	15.1505	13.5782
14401.3	-0.588019	-0.725513	-0.489837	-0.633696	-0.682247	-0.575963	-0.330436	-0.151603	-0.166528	0.366916	0.63244	0.844076	1.16324	1.47108	2.02691	2.55462	2.90379	3.80852	4.73636	6.00132	7.48139	8.52758	9.93976	11.6505	13.5041	16.2195	19.3505	21.7681	24.0304	25.9713	26.9171	28.0373	29.7385	30.9267	31.6435	32.2446	32.4924	33.4714	34.6652	35.7699	35.8072	34.5316	33.1203	30.8542	29.2256	27.2842	25.6784	23.2812	21.1726
14423.1	-0.644183	-0.703671	-0.900492	-0.719916	-0.421342	-0.459528	-0.202799	-0.321587	0.0263723	0.204845	0.569178	1.03404	1.43941	1.79753	1.98578	2.49886	3.28718	3.71972	5.03503	5.99733	7.57685	8.68719	10.166	11.6712	13.8089	16.3149	19.0292	21.9603	23.5109	25.2828	26.6413	28.2675	29.5192	30.8465	31.4328	32.0545	32.5915	33.2275	34.2207	34.9862	34.8464	33.8454	32.6785	30.4753	28.6267	26.8792	25.1309	22.9107	20.9337
14445	-0.492886	-0.732822	-0.626063	-0.59506	-0.609299	-0.417026	-0.110093	-0.382252	0.218214	0.27608	0.719593	0.984425	1.42296	1.64659	2.04825	2.72432	3.16385	4.10474	4.89983	6.19843	7.46633	8.68416	10.1747	11.8132	13.834	16.1381	19.0657	21.6196	23.8128	24.9397	26.8417	27.5329	29.6225	30.7057	31.8317	31.9375	32.345	33.1446	34.0612	34.6499	34.855	34.0088	32.3896	30.4685	28.3503	26.9384	24.6993	22.5066	20.8191
14466.8	-0.68097	-0.545966	-0.444306	-0.627017	-0.418834	-0.561911	-0.467429	-0.251198	-0.0579292	0.269631	0.828427	0.938164	1.38736	1.41052	2.29617	2.69487	3.12553	3.917	4.632	6.15303	7.37802	8.71115	9.99682	11.2363	13.6289	16.1428	18.8139	21.6306	23.6983	25.1573	26.2992	27.8254	29.7751	30.6319	31.5525	31.7818	32.4728	33.0278	34.1839	35.0663	34.7848	33.9278	32.1264	29.9362	28.3404	26.4243	24.5898	22.4569	20.6559
14488.7	-0.479083	-0.71655	-0.420136	-0.754733	-0.557892	-0.512523	-0.29199	-0.213156	0.000277718	0.251572	0.764353	0.932696	1.19848	1.4939	2.05054	2.28536	2.93722	3.68204	4.93084	6.4821	7.41526	8.48492	9.95019	11.6674	13.6118	16.4345	19.1138	22.1497	24.0183	25.8907	26.9626	28.2014	29.8252	30.8566	31.9989	32.2439	32.6708	33.6235	34.7083	35.0574	35.1862	34.2315	32.43	30.1243	28.6653	26.7158	24.8951	23.0866	20.8363
14510.6	-0.500246	-0.538763	-0.6163	-0.508039	-0.712877	-0.55364	-0.354114	-0.219394	-0.141672	0.522232	0.61695	0.884037	1.3929	1.69252	1.91303	2.57055	3.03124	3.99204	4.82278	6.07636	7.22361	8.59433	9.92327	11.5413	13.7364	16.0074	19.0231	21.9548	23.9757	25.505	26.7703	27.9931	29.7238	30.9806	31.9142	32.4212	32.4074	33.2684	34.8295	35.2156	34.8344	34.1725	32.4434	30.0386	28.3228	26.6926	24.7047	22.5501	20.7376
14532.4	-0.676689	-0.614567	-0.512681	-0.659868	-0.576876	-0.287998	-0.327526	-0.349926	-0.0417151	0.123478	0.75121	1.18262	1.39887	1.71281	2.14807	2.56026	3.14936	3.9373	5.16053	6.23622	7.54593	8.92091	10.1041	11.8065	14.3008	16.6549	19.4907	22.1406	24.4235	26.1286	27.4366	28.7784	30.3785	31.414	32.7092	32.8858	33.4057	34.3517	35.401	36.2332	35.8468	34.7606	32.3866	30.8792	29.0852	26.9293	24.9281	22.6045	21.1025
14554.3	-0.63374	-0.629049	-0.906023	-0.656235	-0.70568	-0.28895	-0.305881	-0.076904	0.208521	0.301135	0.477504	1.02918	1.35247	1.4766	1.95712	2.74482	2.93359	3.88023	4.67918	6.18016	7.13175	8.41647	9.54218	11.8066	13.7026	16.1902	19.3625	21.8729	24.1399	25.9343	27.2232	28.9323	30.1775	31.2134	32.0017	32.1321	32.8094	33.5233	34.4192	35.4933	35.2598	33.709	32.3319	30.0012	28.4383	26.7712	24.7396	22.4353	20.6754
14576.1	-0.583264	-0.621669	-0.540901	-0.631691	-0.922136	-0.464053	-0.232909	-0.13023	0.220494	0.0954216	0.480784	0.935784	1.28592	1.63542	2.1075	2.70397	3.03933	3.88866	4.62748	6.06202	7.6228	8.80516	9.77304	11.7107	13.7212	16.3194	19.2286	22.0212	24.4826	25.7007	27.3284	28.7171	30.1989	31.1955	31.9091	32.3992	32.94	33.5957	34.9974	35.5052	34.9368	33.8836	32.3972	30.4456	28.7595	26.9037	24.8995	22.871	20.6343
14598	-0.53214	-0.687679	-0.597362	-0.388684	-0.569364	-0.432607	-0.520895	-0.551719	-0.0798757	0.189705	0.480647	0.805305	1.17636	1.73208	1.71269	2.23997	3.12945	3.80875	4.57292	5.96286	7.28744	8.3628	9.92831	11.759	13.6959	16.2565	19.1053	22.0373	23.9821	25.6737	27.2064	28.5959	29.8415	31.1831	31.9738	32.2075	32.3925	33.272	34.1382	34.9002	35.4198	33.6591	32.0562	30.2643	28.2822	26.2533	24.6892	22.48	20.7591
14619.8	-0.499627	-0.735661	-0.799582	-0.55544	-0.430282	-0.401136	-0.243467	-0.368675	0.0409242	0.398887	0.427157	1.00153	1.1723	1.52081	1.886	2.60374	2.96393	3.38494	4.80531	5.83423	7.29883	8.60433	9.6607	11.489	13.6484	15.829	18.908	21.3535	23.7907	25.3336	26.7119	28.1468	29.8829	30.7802	31.5098	31.7272	32.1788	33.2853	33.7999	34.6432	34.3032	33.1714	31.8837	29.7811	27.9068	26.1332	24.213	22.0316	20.2294
14884.4	-0.690369	-0.548017	-0.510265	-0.640324	-0.440032	-0.435994	-0.169854	-0.293137	0.168775	0.321243	0.599658	1.08318	1.54184	1.63241	1.75286	2.45839	3.11328	3.759	4.92063	6.01725	7.69385	8.62204	10.0372	11.6608	13.5884	16.1485	18.7264	20.9646	22.8761	24.0962	24.9722	26.9509	28.4196	29.8631	30.1796	30.4409	31.1872	31.4117	32.4484	32.5627	31.9954	30.4498	29.1591	27.4587	25.8902	24.462	22.5714	20.6402	18.347
14906.7	-0.487164	-0.420098	-0.718561	-0.404587	-0.77245	-0.492663	-0.262753	-0.0680684	0.237227	0.165008	0.598144	1.1784	1.20942	1.87886	1.69141	2.45333	3.05934	3.9858	4.76263	6.18599	7.17715	8.15981	9.51976	11.1064	13.069	15.3734	17.7077	20.1837	22.0709	22.9037	23.8297	25.8035	27.1949	28.3323	28.9775	29.1388	29.3804	29.982	30.6515	31.0194	30.1485	29.1154	27.7184	25.8361	24.7801	23.2948	21.8078	19.7551	18.2114
14928.5	-0.593379	-0.665065	-0.697034	-0.504174	-0.606812	-0.474621	-0.139579	-0.239978	0.0261114	0.277077	0.589695	0.993965	1.30782	1.69286	1.87773	2.44411	3.03168	3.82876	4.69554	6.20885	7.84519	8.54783	9.96241	11.3888	13.2522	15.4764	17.6472	19.8627	21.5146	22.7404	24.4357	25.6486	27.0064	28.1845	28.6573	29.2639	29.2394	29.4058	30.3769	30.0834	29.6818	28.6409	27.1371	25.8594	24.6998	22.8574	21.558	19.4495	17.5311
14950.4	-0.690229	-0.500297	-0.754057	-0.600222	-0.795462	-0.638652	-0.0855114	-0.0831531	0.058796	0.255573	0.54992	0.821838	1.06636	1.4747	2.22553	2.357	3.05546	4.01323	5.13458	6.13103	7.47111	8.94637	9.83273	11.6964	13.612	15.961	18.191	20.153	22.0417	23.4685	24.2888	26.0065	27.521	28.745	29.3116	29.0723	29.8316	30.0244	30.5119	31.0753	30.4239	29.4238	27.8707	26.0218	24.9396	23.5337	21.9706	19.8486	18.2332
14972.2	-0.647124	-0.872806	-0.396385	-0.566784	-0.587103	-0.587519	-0.34854	-0.0439609	-0.0655508	0.25949	0.484199	0.741306	1.10652	1.56118	2.23731	2.43148	2.90839	3.91119	4.76057	6.01382	7.55586	8.77929	9.78694	11.5236	13.5718	15.5536	17.8235	20.1344	21.9509	22.6222	24.0781	25.6359	26.712	27.7522	28.5075	28.8974	29.1093	29.4497	30.3269	30.14	29.3854	28.1152	27.1559	25.8411	24.7981	23.083	21.566	19.6144	17.8095
14994.1	-0.490681	-0.462126	-0.743029	-0.518658	-0.61753	-0.459531	-0.444075	-0.198528	-0.119703	0.119823	0.473297	0.789837	1.18107	1.18843	1.55906	2.21978	2.67605	3.67964	4.46236	5.90042	6.89617	8.13739	9.28066	10.6178	12.8786	14.701	16.782	19.0948	20.4507	21.7448	22.9014	24.4354	25.7278	26.4831	27.8108	27.4463	27.8252	28.1285	28.7896	28.447	27.9478	26.905	25.879	24.4948	23.3113	22.05	20.3673	18.7321	17.1067
15016	-0.384246	-0.709723	-0.591512	-0.760257	-0.536915	-0.453764	-0.249086	-0.140793	-0.368132	0.0675356	0.412945	0.694314	0.953315	1.16562	1.59308	1.97723	2.80293	3.373	4.0638	5.66455	6.99126	7.96848	9.1528	10.5184	12.0658	14.4227	16.2189	18.3547	19.7597	21.006	22.1198	23.2756	24.7407	25.7199	26.5553	26.8016	26.6523	27.1403	27.439	27.8502	27.3251	26.1544	25.3798	23.598	22.773	21.3768	20.1201	17.8212	16.3969
15037.8	-0.578937	-0.390055	-0.556643	-0.633296	-0.489288	-0.631058	-0.277561	-0.167295	-0.0384585	-0.00795827	0.231024	0.680128	0.946782	1.36338	1.4506	1.81278	2.28248	3.20685	3.80447	5.39839	6.53676	7.17311	8.22897	9.65078	11.1913	12.6786	15.0793	16.7551	17.9303	19.522	20.6498	21.6652	23.3346	23.8443	24.2488	24.6307	24.8169	25.31	26.0116	26.1494	25.4883	24.5415	23.6523	22.1864	21.013	19.9957	18.5608	16.9144	15.2753
15059.7	-0.303468	-0.634325	-0.745229	-0.67418	-0.511671	-0.550486	-0.409787	-0.298663	0.059183	0.0779384	0.233329	0.564808	0.703124	0.935922	1.60825	1.77844	2.47213	2.72678	4.12127	5.05367	6.27043	7.65703	8.16166	9.46901	11.5455	13.2429	15.1334	16.8617	18.5571	19.7779	20.9564	22.093	23.7696	24.5097	25.3732	25.2959	25.5788	26.1176	26.2874	26.8264	26.1246	25.34	24.0906	22.7094	21.8704	20.8741	19.0273	17.7038	15.7694
15081.6	-0.460711	-0.646343	-0.537656	-0.879162	-0.464925	-0.36798	-0.440055	-0.128262	-0.298321	-0.192348	-0.0468015	0.431134	0.718424	0.648933	1.02716	1.27069	2.07867	2.88754	3.55746	4.7907	5.98184	7.04155	7.72348	8.93587	10.6521	12.172	13.9384	15.6033	17.6443	18.5709	19.6639	20.9305	21.9229	22.7198	22.865	23.7289	23.6067	23.8765	24.4039	24.5157	24.0283	23.421	22.4604	21.3025	20.0357	18.9142	17.82	16.0883	14.6002
15103.5	-0.0993111	-0.894875	-0.547803	-0.405759	-0.49873	-0.71866	-0.367066	-0.562489	-0.195439	-0.151729	0.185544	0.634615	0.49976	0.635854	0.850336	1.37255	1.79431	2.54593	3.44601	4.72473	5.72627	6.85289	7.724	8.95413	10.4631	12.6492	14.0805	15.2526	17.0869	18.1548	19.229	20.1579	21.2883	22.3305	22.8911	22.7668	23.0096	22.7879	23.4011	23.743	23.1832	22.8028	21.6394	20.397	19.995	18.8111	17.7561	15.8725	14.3196
15125.3	-0.269079	-0.581952	-0.606805	-0.327434	-0.458912	-0.683939	-0.482392	-0.391721	-0.268611	-0.0598009	0.150772	0.613066	0.720223	1.07187	0.986986	1.88296	2.08037	2.84778	3.6836	4.6775	5.83539	6.79946	7.73492	9.02752	10.4193	11.9564	13.9512	15.5111	17.2887	17.9597	18.9028	20.3594	21.4604	21.8977	22.2738	22.4206	22.6163	22.6633	23.7272	23.2689	23.1952	22.4734	21.4841	20.293	19.8717	18.6635	17.1271	15.893	14.3705
15629.8	-0.176474	-0.332159	-0.819948	-0.500528	-0.445064	-0.310417	-0.466379	-0.462164	-0.438073	-0.289792	-0.00861216	0.131685	0.405965	0.431286	0.695759	1.2989	1.40079	1.90255	2.57993	4.161	5.00862	5.37193	6.44155	7.55196	8.93306	9.68045	11.3886	12.9183	14.5001	15.5249	16.2559	17.9037	18.7372	19.8108	19.9951	20.2892	19.8734	20.1554	20.8072	21.0976	21.121	20.6514	20.2566	18.9422	18.17	17.0143	16.2208	15.2145	13.7712
15892.2	-0.443646	-0.899725	-0.587453	-0.717729	-0.474744	-0.431113	-0.502218	-0.162905	-0.00347098	0.432706	0.868831	1.03616	1.24739	1.60989	1.96641	2.765	3.23505	3.97644	5.20544	6.59699	8.05619	9.22458	10.5504	12.4262	14.3415	17.5642	20.1306	22.9968	25.488	27.2241	28.6698	30.3478	31.6381	32.8667	34.2624	34.435	34.364	35.3892	36.4558	37.4415	37.2843	36.0945	34.585	32.5158	30.5748	28.2548	26.6007	24.2713	22.0879
15914.1	-0.436148	-0.686873	-0.55875	-0.70238	-0.613931	-0.567908	-0.414147	-0.158796	0.0257043	-0.0708301	0.625436	1.03778	1.28791	1.90614	2.04946	2.81762	3.30954	4.1289	5.27136	6.63436	8.10722	9.17961	10.5575	12.5548	14.594	17.1699	20.3202	23.4258	25.7893	27.2486	28.5313	30.1789	32.0733	33.0962	34.2503	34.5474	34.7471	35.6062	36.6499	37.3801	37.445	35.8945	34.2889	32.0958	30.3511	28.206	26.3997	24.1443	22.3457
15935.9	-0.571918	-0.622225	-0.579189	-0.623247	-0.652035	-0.358966	-0.443457	-0.0261498	0.000134887	0.178995	0.512208	1.21885	1.24017	1.80163	2.40815	2.64181	3.08327	3.89501	4.9057	6.35372	7.82652	9.18562	10.4185	12.0911	14.5115	17.2683	20.1891	23.0286	24.7606	26.7756	27.9215	29.3055	30.7058	32.3746	33.3565	33.5885	34.0164	34.6264	35.3384	36.3761	36.1566	34.8354	33.236	31.271	29.315	27.3935	25.485	23.5836	21.263
15957.8	-0.500144	-0.80362	-0.593378	-0.636619	-0.530349	-0.556638	-0.345363	-0.248049	0.120635	0.416261	0.541656	0.84951	1.62162	1.7887	2.2126	2.67897	3.26743	4.15999	5.23259	6.49231	7.80958	9.55074	10.6659	12.3764	14.6098	17.6207	20.0299	23.0674	25.5085	27.1833	28.1106	30.108	31.8777	32.7796	33.7956	34.1116	34.1884	35.1332	36.2512	36.953	36.624	35.6747	33.5087	31.5123	29.593	27.8178	25.6723	23.6777	21.6295
15979.7	-0.5404	-0.747262	-0.809733	-0.648585	-0.455151	-0.549317	-0.153187	-0.373328	-0.0636941	0.201245	0.563811	0.96766	1.27862	1.58897	2.21538	2.42356	2.97188	3.85897	4.75972	6.27616	7.45309	8.64614	9.9972	11.8693	13.9599	16.5745	19.3829	22.0979	24.601	26.3075	27.7809	28.8973	30.5242	31.7641	32.6071	32.8275	32.9588	33.7588	35.0781	35.6793	35.5837	34.3542	32.7733	30.5131	28.732	26.9054	24.9656	23.0091	21.0928
16001.5	-0.641489	-0.565172	-0.664635	-0.893422	-0.532784	-0.445882	-0.389274	-0.164906	0.082511	0.0728357	0.583054	0.807453	1.45577	1.59107	2.10799	2.59363	2.93161	3.64491	4.88047	6.3832	7.56973	8.75411	10.0877	11.7973	14.2838	16.6528	19.8482	23.0374	25.3698	26.9611	28.3621	29.555	31.2702	32.6829	33.2033	33.5221	33.6932	34.5079	35.3621	36.3794	36.1881	35.5171	33.4693	31.2917	29.432	27.5285	25.4426	23.6179	21.2403
16023.4	-0.58793	-0.735985	-0.4989	-0.796395	-0.615393	-0.484391	-0.257007	-0.223632	0.0256458	0.267407	0.386832	0.753626	1.15169	1.55102	1.99099	2.57048	2.9834	3.9752	4.97688	6.12911	7.60674	8.75196	9.92409	11.698	13.9133	16.6175	19.5551	21.9361	25.079	26.6639	27.8738	29.5184	30.5579	31.9762	32.8745	33.0552	33.3358	33.8687	35.1135	36.1943	35.7249	34.6359	32.8728	30.5999	28.97	27.1281	25.3723	22.989	20.8237
16045.3	-0.41094	-0.617511	-0.472981	-0.646862	-0.726705	-0.380714	-0.17343	-0.479699	-0.121332	0.32216	0.659065	0.937032	1.41895	1.44646	1.7459	2.32982	3.15619	3.86565	4.76585	6.23509	7.56712	8.82576	9.83967	11.6633	13.6732	16.5525	19.2026	22.2756	24.359	26.4884	27.7934	29.1083	30.6752	31.5533	32.9059	32.6195	32.8099	33.6893	34.9775	35.2779	34.9767	34.1894	32.3361	30.893	28.7052	27.0138	25.3694	22.6759	20.7794
16067.1	-0.495071	-0.872334	-0.520971	-0.684654	-0.580978	-0.460497	-0.320528	-0.332974	0.254304	0.187423	0.466481	0.861812	1.16362	1.57825	2.1438	2.44615	3.08423	3.85687	4.71185	6.08545	7.45988	8.63297	9.90168	11.6196	13.7021	16.714	19.3101	22.1331	24.1555	26.1073	27.4812	28.6955	30.3004	31.4213	32.0324	32.534	32.586	33.4649	34.4653	35.4233	34.9502	33.7857	32.1891	30.1727	28.5902	26.3942	24.5811	22.3574	20.3383
16089.1	-0.64943	-0.546847	-0.528663	-0.654306	-0.433176	-0.389991	-0.309669	-0.485753	-0.0992982	0.307369	0.517957	1.01688	1.34791	1.87117	2.06321	2.50319	3.0539	3.78517	4.74311	6.19447	7.70715	8.75695	10.2654	12.0251	14.2125	16.6504	19.6735	22.203	24.6788	26.3555	28.0258	29.2176	30.6526	31.8998	32.8805	32.9701	33.5045	33.8221	34.7427	35.3852	35.029	34.0581	32.8633	30.7003	28.9472	26.9797	25.0445	22.441	20.7348
16110.9	-0.325254	-0.773991	-0.647885	-0.436829	-0.570389	-0.673282	-0.139042	-0.246295	-0.0834496	0.298135	0.693513	0.853481	1.30059	1.43384	2.19197	2.3037	2.9106	3.74408	4.70402	6.20779	7.35313	8.5442	9.96008	11.3336	13.7133	16.3032	18.8958	21.7387	24.0588	25.8925	27.1344	28.5242	30.3292	31.0924	32.1903	32.166	32.5308	33.3313	34.1946	34.6077	34.7097	33.5303	32.1382	29.9299	28.3873	26.3561	24.5206	22.4843	20.5683
16375.3	-0.565041	-0.892229	-0.685573	-0.369415	-0.424374	-0.390084	-0.255664	-0.0436499	0.0451561	0.137125	0.552311	1.07933	1.19262	1.65441	2.09756	2.48105	3.14729	3.60773	4.84123	6.33744	7.74368	8.5994	10.0253	11.5487	13.661	16.3995	18.6207	21.053	22.8782	23.8002	25.5006	26.8138	28.6733	29.1336	29.9021	30.1873	30.3677	31.1273	31.857	32.2185	31.3872	30.0672	28.4854	26.853	25.3098	23.6358	21.804	20.0801	18.276
16397.7	-0.815796	-0.581752	-0.47311	-0.628709	-0.623497	-0.465383	-0.202101	-0.0408498	0.292148	0.248893	0.530111	1.04858	1.39974	1.61537	2.15963	2.56102	3.10021	3.93149	5.18036	6.60245	8.01082	9.04199	10.3005	12.0793	13.9889	16.5436	19.0853	21.0766	22.9354	24.3316	25.6559	26.9497	28.3033	29.2882	29.6636	29.944	30.4699	31.173	31.913	32.0314	31.4177	30.1092	28.445	26.8658	25.3882	23.4737	22.3781	20.2769	18.2549
16419.6	-0.576675	-0.524969	-0.439212	-0.706564	-0.392727	-0.621788	-0.256608	-0.154173	-0.125792	0.345033	0.791801	1.08947	1.46816	1.70564	2.41102	2.66535	3.21378	4.13307	5.40127	6.70717	8.21931	9.09144	10.4058	12.0905	14.4039	16.4106	18.8739	21.1751	22.8244	24.2002	25.9428	27.0587	28.7668	29.6878	30.1847	30.2713	30.4919	31.0807	32.0612	31.9178	31.2742	30.2075	28.48	27.3871	25.5917	24.1432	22.6951	20.6875	18.5071
16441.4	-0.590039	-0.549813	-0.599709	-0.546422	-0.765949	-0.406537	-0.253945	-0.176295	-0.213676	0.47625	0.613955	1.01032	1.24442	1.60894	1.85144	2.29203	2.94981	4.02887	4.90472	6.69432	7.83237	8.67136	9.90844	11.526	13.6915	16.0268	18.3661	20.2661	22.1986	23.2002	24.8427	25.9682	27.5946	28.2756	29.1645	29.0244	29.5338	30.3243	30.2833	30.8068	30.1494	29.1892	27.7712	25.847	25.0695	23.2517	21.4992	19.9327	17.5701
16463.3	-0.510618	-0.626088	-0.756053	-0.796704	-0.417526	-0.507521	-0.339214	-0.217491	-0.0500895	0.293775	0.511466	1.10063	1.35231	1.77538	1.8968	2.30139	2.91687	3.79921	4.8464	6.39137	7.41021	8.52327	9.70478	11.6581	13.4416	15.6382	17.9667	20.1917	21.8253	22.8211	24.0942	25.5347	27.0393	27.7069	28.505	28.6591	28.799	28.908	30.0435	29.9882	29.4681	28.1895	26.903	25.4829	24.0995	22.9817	21.2882	19.3725	17.6153
16485.1	-0.627333	-0.66214	-0.617532	-0.711131	-0.683639	-0.392967	-0.39105	-0.0941205	0.143868	0.30874	0.527062	0.979464	1.42464	1.75127	1.97921	2.41469	2.89908	3.7934	4.90174	6.28096	7.53616	8.62528	9.6902	11.1381	13.1737	15.3703	17.2507	19.5432	21.4087	22.1815	23.5497	24.9619	26.6278	27.2539	28.1717	28.1405	28.1897	28.5131	29.077	29.6066	28.7896	27.6201	26.34	24.8001	23.7999	22.2411	21.0196	19.3283	17.2
16506.9	-0.490901	-0.578498	-0.540681	-0.291289	-0.622915	-0.650402	-0.272745	-0.26689	0.070141	-0.129817	0.503288	0.753449	0.875993	1.32936	1.69978	2.07101	2.58254	3.26133	4.32557	5.51824	6.77785	7.70561	8.82094	10.2323	12.167	14.0503	15.9079	17.8178	19.51	20.2461	21.7346	22.6267	24.2258	24.9967	25.7575	25.5705	25.9958	26.2479	26.9963	26.5022	26.1231	24.7398	23.9271	22.6619	21.5159	20.3627	19.1745	17.6159	15.6216
16528.8	-0.457157	-0.787506	-0.427103	-0.576762	-0.741472	-0.600152	-0.298855	-0.376921	-0.09923	0.269203	0.44213	0.670769	1.0762	1.09083	1.48763	1.94889	2.61852	3.3798	4.32167	5.74178	6.78135	7.98697	8.83373	10.4523	12.3706	14.2317	16.1687	18.0123	19.7127	21.3052	22.1162	23.2678	24.6986	25.5891	26.5011	26.4962	26.3133	26.9264	27.3596	27.819	26.4762	25.7766	24.2839	23.3765	22.0269	20.943	19.6476	17.593	15.8703
16550.6	-0.210102	-0.419858	-0.403361	-0.554073	-0.712277	-0.636302	-0.59321	-0.328856	-0.11463	0.530672	0.491387	0.537434	1.04263	1.15007	1.54011	2.23537	2.61398	3.04706	3.86556	5.3457	6.85243	7.93341	8.953	10.3039	11.817	13.6834	15.7157	17.7882	19.5384	20.284	21.7008	23.0013	23.9122	25.1854	25.8643	25.707	26.1103	26.4739	27.0553	26.6086	26.0694	25.2256	24.585	22.9656	21.8328	20.4408	19.2772	17.5277	15.9922
16572.4	-0.538147	-0.637687	-0.642066	-0.782769	-0.440626	-0.589722	-0.125062	-0.0971201	-0.246615	-0.222177	0.0914174	0.47963	0.923628	1.43249	1.50608	1.912	2.28174	3.06392	3.66873	5.15008	6.35614	7.24169	8.12259	9.48289	10.6935	12.7564	14.6916	16.5681	17.9969	18.9422	20.1465	21.5227	22.8836	23.7604	24.3113	23.9309	24.4702	24.9378	25.3018	25.2849	24.9461	23.4386	22.5894	20.9486	20.4719	19.0207	17.9655	16.1636	15.0473
16594.3	-0.401597	-0.473695	-0.794755	-0.56013	-0.732582	-0.565608	-0.382993	-0.381221	-0.0029024	0.212789	0.067839	0.531954	0.702689	1.23513	1.14952	1.64329	2.16642	2.93434	3.92318	5.03669	6.40619	7.43817	8.40876	9.50707	11.0355	12.8793	14.7062	16.5085	17.7257	18.7084	20.182	21.4542	22.9085	23.6373	24.4222	24.1295	24.4629	24.8304	25.0457	25.1624	24.9517	23.9346	22.9242	22.039	21.1641	19.6467	18.5279	17.0715	15.2417
16616.2	-0.619918	-0.264725	-0.974029	-0.700326	-0.408269	-0.76375	-0.391394	-0.15197	-0.271493	-0.0614052	0.323767	0.783561	0.741372	1.01615	1.07437	1.6565	1.83125	2.72223	3.60977	5.04992	6.17193	6.97659	8.1308	9.04908	10.9149	12.7035	14.1815	16.1082	17.6748	18.0944	19.2078	20.7117	21.9142	22.4372	23.1891	23.2855	23.5506	23.6172	23.9155	24.1184	23.7769	23.2103	21.9727	20.9317	20.3371	18.9198	17.7895	15.9264	14.4898
17120.7	-0.308595	-0.33609	-0.638972	-0.469314	-0.603955	-0.578115	-0.241629	-0.452745	-0.541259	0.0194112	0.238395	0.245902	0.49642	0.669402	1.07145	1.17371	1.33122	2.3342	3.08105	3.90849	5.05689	5.91761	6.69366	7.71596	8.8766	10.3035	12.0395	13.5038	15.3561	16.4099	17.2481	18.2356	19.4107	20.1705	21.0462	20.8621	20.9045	21.2906	21.3222	21.7349	22.0414	21.5939	20.7434	19.7233	18.9322	17.7526	16.6616	15.48	14.3084
17383.1	-0.612765	-0.70231	-0.600183	-0.765391	-0.81763	-0.445901	-0.291007	-0.119598	-0.111681	0.279494	0.581755	0.843378	1.15015	1.83952	2.01239	2.59456	3.40471	3.97444	5.23661	6.33613	7.67157	9.0118	10.343	12.1033	14.4791	17.5586	20.4342	23.8448	26.5311	27.8548	29.2385	30.385	31.8636	33.1626	34.1043	34.3435	35.1131	35.5349	37.0564	37.8592	37.2669	35.9516	34.0404	31.9685	29.7998	28.0872	25.7126	23.7523	21.5631
17405	-0.649093	-0.670981	-0.689015	-0.700228	-0.602254	-0.653844	-0.337398	-0.0359526	0.157462	0.0276193	0.829868	0.823829	1.56	1.56195	2.04384	2.61296	3.35901	4.01652	4.94232	6.61933	7.94233	9.01109	10.3185	12.1565	14.8224	17.8674	20.5969	24.1186	26.3374	27.967	29.1466	30.701	32.2472	33.4764	34.6848	34.7716	35.1922	35.7509	37.0173	38.0332	37.4322	36.0616	34.1568	31.8311	30.2001	28.0452	25.9316	24.042	21.4325
17426.8	-0.675526	-0.666545	-0.65371	-0.715985	-0.687353	-0.483705	-0.0790372	-0.436219	-0.006475	0.321861	0.58712	0.66426	1.35693	1.50571	2.06321	2.98715	3.36763	4.37051	5.15448	6.42307	7.84123	9.04359	10.6977	12.5829	14.9097	18.0592	21.3314	24.4459	26.9678	28.6756	29.6258	31.3106	33.1839	34.132	34.8154	35.1776	35.3133	36.0264	37.403	38.0981	37.903	36.7939	35.0101	32.9314	30.8517	28.8953	26.5837	24.3387	22.0934
17448.6	-0.52666	-0.809177	-0.68763	-0.713045	-0.510787	-0.790238	-0.317199	-0.225338	0.00617865	0.0732615	0.366552	0.81773	1.06763	1.62133	2.06001	2.44853	2.8936	3.85076	5.11213	6.01168	7.61228	8.98572	10.2934	12.029	14.4518	17.0937	20.1525	23.0688	25.1095	26.9473	28.0654	29.3012	30.8974	32.1351	33.1787	33.1466	33.4679	34.2519	35.5323	36.2548	36.3291	34.8068	33.1255	31.1346	29.3205	27.2894	25.0499	22.9362	20.8489
17470.5	-0.492633	-0.674869	-0.754932	-0.769561	-0.576056	-0.636737	-0.240517	-0.335769	-0.063843	0.32096	0.562643	0.846248	1.23172	1.6626	1.80262	2.49751	3.08824	3.89422	5.06176	6.36285	7.85827	9.27465	10.5749	12.4195	14.712	17.5418	20.4449	23.7647	25.7992	27.3831	28.778	30.0359	31.4368	33.1315	33.8764	33.927	34.5805	35.5555	36.1806	37.1357	36.9101	35.9664	33.7967	31.983	30.0537	27.797	25.4612	23.5751	21.0656
17492.4	-0.458924	-0.7814	-0.626708	-0.490412	-0.641996	-0.602814	-0.313459	-0.326508	-0.225115	0.202174	0.604825	0.973762	1.287	1.70299	1.86592	2.52701	3.01586	4.05335	4.94315	6.35096	8.09678	8.98142	10.8384	12.53	15.035	17.8114	20.9959	24.0075	25.9993	27.5443	29.0225	30.3467	32.2054	33.2037	34.2607	34.7942	35.0161	35.8216	37.0676	37.5867	37.3126	36.3312	34.8385	32.0587	30.1817	28.2723	26.0689	23.8886	21.7843
17514.2	-0.575054	-0.785929	-0.834761	-0.728037	-0.366545	-0.57437	-0.193576	-0.392494	0.0681989	0.10668	0.406658	0.844983	1.12488	1.55795	2.0575	2.43315	3.18425	3.81403	4.78836	6.46725	7.90369	9.1029	10.6612	12.3214	14.6847	17.4296	20.4181	23.2957	25.9417	27.3242	28.6613	30.3165	31.8878	32.8781	34.0228	34.4089	34.3529	35.2128	36.174	36.4505	37.0198	35.8141	34.1469	31.9137	29.9221	27.4096	25.71	23.3324	21.5276
17536.1	-0.439073	-0.416943	-0.665131	-0.656301	-0.644179	-0.582475	-0.413041	-0.342444	0.095949	0.288594	0.365838	0.824699	1.21084	1.61149	1.88891	2.31658	2.96969	3.91051	4.84419	6.2549	7.49816	8.62203	10.1995	11.9659	14.5992	17.4125	20.1025	22.8977	25.2642	26.7421	28.0511	29.6176	31.4665	32.2471	33.2369	33.7014	34.076	34.4533	35.4557	36.2082	36.2508	35.1329	33.1897	30.8211	28.9885	27.2772	25.2342	23.0143	20.9115
17558	-0.367749	-0.674771	-0.64329	-0.702691	-0.482124	-0.419959	-0.574646	-0.208635	-0.0288209	0.00104056	0.485877	0.779429	1.07274	1.12656	2.10337	2.10353	2.95183	3.63657	4.97026	5.79716	7.48959	8.3725	10.0859	11.8489	13.8745	16.9491	19.7725	22.507	24.9394	26.187	27.9553	29.4901	30.757	31.7006	32.5446	32.8594	33.1147	33.8882	35.1279	35.5645	35.7253	34.2454	32.1457	30.6157	28.6195	26.7347	24.7759	22.4391	20.9928
17579.8	-0.413778	-0.399295	-0.568786	-0.579577	-0.694221	-0.698778	-0.458841	-0.463959	0.00270957	0.0742601	0.426208	0.746957	1.07125	1.60164	2.09578	2.63617	3.00999	3.89023	4.91142	6.05797	7.57655	8.73311	10.0786	11.8133	14.3754	16.8243	20.0215	23.0536	25.3469	26.9936	28.5382	29.4316	31.1202	32.2669	33.3916	33.5496	33.7597	34.4028	35.9005	36.4115	36.0399	35.0322	33.1696	30.7411	28.7268	26.9903	25.3807	22.7479	21.0163
17601.6	-0.573445	-0.558001	-0.512245	-0.796868	-0.544378	-0.527181	-0.708559	-0.0950775	-0.0743059	0.0788668	0.687645	0.65703	0.910416	1.53818	2.10196	2.36221	2.75587	3.75994	4.77199	6.18166	7.60916	8.92737	10.1256	12.0328	14.1482	17.3134	20.0635	22.9201	25.1386	26.8499	28.0734	29.5267	31.1097	32.0708	32.9991	33.0597	33.6892	34.6717	35.1915	36.1408	35.9838	34.4608	32.9666	30.3303	28.697	26.8353	24.7269	22.8885	20.7713
17866.1	-0.469883	-0.697664	-0.470991	-0.534375	-0.375788	-0.585494	-0.518579	-0.120057	0.0809082	0.277494	0.657401	0.956933	1.156	1.81324	2.16511	2.36468	3.2277	4.0488	5.21757	6.80537	8.1986	9.36339	10.6591	12.4708	14.7617	17.6127	20.1608	22.5588	24.6806	26.0241	26.7335	28.7082	30.5221	31.2527	32.1289	32.2426	32.2149	32.6498	33.2447	33.9276	32.7464	31.2015	29.5901	27.7656	26.2804	24.8189	23.0496	20.9817	19.0631
17888.5	-0.696204	-0.646955	-0.714898	-0.541603	-0.500546	-0.362031	-0.423375	-0.0932437	0.126928	0.255109	0.674376	0.661581	1.31028	1.40876	1.74261	2.65524	2.87817	3.77073	4.81619	6.54035	7.78946	9.08492	10.44	12.3799	14.4656	17.1592	19.3299	21.7817	23.6313	25.0254	26.3349	28.1151	29.7999	30.7884	31.3539	31.4066	31.5322	31.867	32.912	32.7592	31.6241	30.0723	28.645	26.7777	25.8529	24.3845	22.6877	20.7434	18.8198
17910.3	-0.63866	-0.307132	-0.787338	-0.748367	-0.515168	-0.42212	-0.409815	-0.346376	0.00100811	0.233709	0.591106	0.833454	1.37994	1.62642	1.91666	2.47434	3.1692	3.99482	5.0307	6.7232	8.13478	9.37905	10.3496	12.3384	14.395	17.0046	19.7147	21.8051	23.625	24.988	26.6213	28.059	29.6221	30.4685	31.1871	31.4652	32.1653	32.5441	33.442	33.0634	31.9956	30.4511	28.6782	26.9513	25.8749	24.4436	22.6992	21.0163	18.989
17932.2	-0.583641	-0.836659	-0.594909	-0.428321	-0.780961	-0.688889	-0.270428	0.101467	0.0470022	0.284986	0.591563	0.894004	1.45898	1.74851	2.08746	2.54196	2.90673	3.98776	5.18953	6.43722	7.96867	9.32208	10.4875	12.3308	14.3061	16.9952	19.3285	21.9811	23.9511	25.2807	26.3884	27.9559	29.674	30.8091	31.5617	32.1309	32.1541	33.1965	33.541	33.5398	32.758	31.2191	29.4587	27.7455	26.4711	24.5159	23.0411	20.9282	18.8264
17954	-0.496993	-0.589785	-0.851475	-0.804514	-0.445489	-0.572016	-0.382878	0.0275411	-0.129587	0.390806	0.309195	0.851798	1.2523	1.51538	1.81715	2.07059	2.88346	3.79303	5.04141	6.25249	7.42968	8.88134	9.70063	11.4449	13.5261	15.9421	18.1832	20.491	22.1671	23.7367	25.0711	26.6631	27.8856	29.3779	29.8781	29.6424	30.3958	31.2451	31.8137	31.8797	30.9458	29.4009	27.9043	26.441	25.0485	23.4666	22.2733	20.3661	18.0913
17975.9	-0.812737	-0.457752	-0.644781	-0.498588	-0.665548	-0.647477	-0.280977	-0.180388	-0.119833	0.39954	0.526145	0.883049	1.27495	1.53319	1.815	2.08565	3.00837	3.23619	4.72802	5.86616	7.41158	8.44365	9.55111	11.0655	13.298	15.4432	17.8704	19.9413	21.7158	22.6993	24.2664	25.6568	27.0439	28.102	29.0208	28.8462	28.5856	29.5011	30.6584	30.5183	29.3909	28.3037	26.952	25.2108	24.2651	22.9524	21.4212	20.1102	18.1297
17997.7	-0.58415	-0.39026	-0.725157	-0.730621	-0.550717	-0.671086	-0.260891	-0.214935	-0.110701	0.268308	0.390045	0.825896	1.21984	1.18769	1.77405	2.25912	2.47041	3.33427	4.43419	5.73314	6.97424	8.27172	9.10195	10.4569	12.6656	14.601	16.6884	18.5886	20.4482	21.5654	22.6648	23.9449	25.6768	26.1323	26.642	27.0139	26.4381	26.9004	27.5874	27.5337	27.1379	26.0392	25.0133	23.5663	22.4668	21.1356	19.9459	18.1968	16.2413
18019.6	-0.674646	-0.787906	-0.758733	-0.494035	-0.419599	-0.716654	-0.404363	-0.00820079	0.0126258	0.186589	0.420297	0.733036	0.928242	1.50911	1.46249	2.05638	2.66326	3.22753	4.38271	5.91401	7.1133	7.96814	8.97778	10.0912	12.2788	14.0911	16.1216	18.5548	20.1791	21.0711	22.2119	23.6242	25.1314	26.1061	26.2715	26.3311	26.1163	26.8551	27.2898	27.3525	26.8954	25.7719	24.6847	23.3698	22.3848	20.9772	19.4261	18.1596	16.4768
18041.4	-0.744866	-0.699832	-0.53127	-0.863314	-0.59528	-0.530457	-0.349141	-0.231431	-0.076237	0.158357	0.466565	0.727756	0.829821	0.998642	1.30195	1.8815	2.35932	3.04413	3.84022	5.31874	6.50117	7.91395	8.67985	9.92641	11.7821	13.609	15.341	17.4208	19.0289	20.3263	21.3016	22.9554	23.8389	24.8995	25.2536	25.2907	24.8284	25.0374	25.7118	25.5869	25.6336	24.7007	23.4416	22.1346	21.2311	19.7878	18.9448	17.04	15.1149
18063.3	-0.442685	-0.900524	-0.580637	-0.564721	-0.669108	-0.684901	-0.211726	-0.25405	-0.279692	0.0778453	0.233573	0.711609	0.780936	1.34307	1.1233	1.70476	2.30299	3.0105	3.82362	5.21456	6.21108	7.27597	8.43263	9.50525	11.2752	13.225	15.3755	16.9322	18.5604	19.4734	20.719	22.0892	23.7555	24.252	24.4913	24.7137	24.5684	24.938	25.2501	24.8137	24.7778	23.8348	22.5908	21.6568	20.5768	19.3011	18.158	16.6748	15.1479
18085.1	-0.486832	-0.709929	-0.4074	-0.470606	-0.742981	-0.495669	-0.324726	-0.386928	-0.288751	0.208993	0.330346	0.332833	0.821569	0.939032	1.27544	1.49984	1.74352	2.41982	3.23827	4.50786	5.92443	6.93793	7.66442	8.54762	10.0494	11.8508	13.452	15.2995	16.6444	17.4789	18.4217	19.9535	20.9255	21.5849	22.3697	22.3725	22.5854	22.5217	23.4007	23.0926	22.4841	21.6523	20.5233	19.8146	18.7576	17.4746	16.5575	14.9429	13.4888
18106.9	-0.26201	-0.587288	-0.538193	-0.655667	-0.397429	-0.504372	-0.52129	-0.374918	-0.517529	-0.0683408	0.226314	0.416603	0.52088	0.710194	1.06236	1.37375	2.00633	2.67824	3.55724	4.66174	5.72793	6.55872	7.62372	8.78745	10.0132	11.5431	13.1236	14.8728	15.715	16.8476	18.1662	19.504	20.4749	21.2617	21.8198	22.1486	22.1033	22.6895	22.702	22.7401	22.0738	21.4326	20.5427	19.398	18.328	17.32	16.1649	15.0875	13.2353
18611.4	-0.439421	-0.246692	-0.620535	-0.498529	-0.610243	-0.472621	-0.44285	-0.194305	-0.00972137	-0.174913	-0.062894	0.218942	0.325921	0.514179	0.796615	0.948799	1.54068	2.29607	2.77139	3.83463	5.01211	5.74495	6.37611	7.47094	8.42931	9.98987	11.6124	13.0395	14.5477	15.8789	16.5072	17.5286	19.0636	19.449	20.181	20.1607	20.2888	20.4314	21.1235	21.1863	21.2935	20.8257	20.2436	19.1023	18.214	17.2045	16.5645	15.0759	13.4717
18873.8	-0.551142	-0.422998	-0.763681	-0.516443	-0.583541	-0.680448	-0.493764	-0.295603	-0.0756344	0.186631	0.487298	1.00637	1.36765	1.65963	2.05909	2.67372	3.3613	3.99691	4.81383	6.42608	7.97048	9.55182	10.7687	12.7777	15.0208	17.7377	20.8815	24.0952	26.1044	28.0991	29.6949	30.7952	32.2055	33.5667	34.5788	34.507	34.8434	35.5972	36.8153	37.4591	37.0519	36.4038	34.2625	32.0461	30.5371	28.3775	25.7581	23.8973	21.546
18895.6	-0.527588	-0.715697	-0.711504	-0.585152	-0.689318	-0.541577	-0.482729	-0.365142	0.0421053	0.247106	0.346804	0.927082	1.27646	1.45507	1.82748	2.44343	3.10773	3.70872	4.93156	6.20729	7.75676	8.96626	10.3124	12.0573	14.6074	17.5586	20.4365	23.105	25.6562	27.073	28.4519	29.6719	31.2164	32.3148	33.4352	33.555	33.9556	34.8543	35.6393	36.4519	36.2224	35.002	33.429	31.0493	29.3751	27.1189	25.2709	22.9618	21.0276
18917.5	-0.642876	-0.781348	-0.655045	-0.564148	-0.706295	-0.496328	-0.345637	-0.307638	0.0508985	0.261386	0.585896	0.780898	0.973778	1.54609	2.03174	2.29959	3.18616	3.98546	4.78896	6.17413	7.63325	9.17467	10.4802	12.1259	14.4854	17.1295	20.0588	22.4731	24.9244	26.9	27.9711	29.586	30.8996	32.2314	32.9552	32.9329	33.5229	34.2429	35.1991	35.973	35.5364	34.5174	32.3737	30.5269	28.6576	26.6564	24.8774	22.3631	20.8962
18939.3	-0.37413	-0.658364	-0.585179	-0.842995	-0.475456	-0.499505	-0.31687	-0.207227	-0.261084	0.284484	0.264656	0.819308	1.167	1.72647	1.82554	2.36919	3.09858	3.82892	4.83448	6.17275	7.786	8.7971	10.1206	12.2936	14.2406	16.9771	19.6842	22.3433	24.6595	26.3391	27.8196	29.1323	30.673	31.4739	32.2458	32.9726	32.9919	33.5004	35.0852	35.5896	35.2661	33.8351	32.3384	29.847	28.2049	26.2619	24.2121	22.2911	20.6177
18961.2	-0.246845	-0.580189	-0.569353	-0.764732	-0.574255	-0.617177	-0.595854	-0.28513	-0.121524	-0.112278	0.382199	1.05472	1.1289	1.37137	1.95385	2.28195	3.33529	3.77004	4.91425	6.11952	7.596	8.94742	10.2312	12.1855	14.1999	17.271	20.0405	22.9555	25.3585	27.4119	28.4115	29.7783	30.9648	32.2408	33.2509	33.5213	33.8424	34.8557	35.4566	35.9055	35.6077	34.3052	32.5071	30.4808	28.5039	26.8079	25.075	23.0651	20.8275
18983.1	-0.459309	-0.610142	-0.545367	-0.84185	-0.668025	-0.695456	-0.338476	-0.177391	0.17376	0.0138283	0.352362	0.996252	1.02099	1.43776	1.99602	2.11901	2.91367	3.94878	4.70698	6.22963	7.87095	9.14834	10.3701	12.4388	14.6098	17.2451	20.1423	22.7362	25.0835	26.8391	27.9543	29.4375	30.6035	32.2882	32.9388	33.4269	33.669	34.019	35.4118	35.9442	34.8092	33.7169	31.7804	29.5691	28.1365	26.4433	24.5658	22.3684	20.6964
19004.9	-0.424993	-0.517193	-0.520468	-0.677019	-0.575657	-0.524923	-0.472342	-0.39822	0.138235	0.350791	0.573996	0.789951	1.10777	1.41172	1.82187	2.53478	3.18763	3.97694	4.89712	6.3227	7.71317	9.11661	10.2407	12.3194	14.7609	17.2373	20.5844	23.0901	25.479	26.9881	28.3605	29.5386	31.2932	32.2267	33.0461	33.2771	33.6162	34.3752	35.0004	35.7753	35.0827	34.281	31.5378	30.1912	28.7988	26.6436	24.6992	22.3423	20.8449
19026.8	-0.555197	-0.677312	-0.668912	-0.567994	-0.490263	-0.647829	-0.335276	-0.272197	-0.00582305	0.227191	0.741857	0.786663	1.03416	1.64847	1.97191	2.68129	3.13965	4.10126	5.01979	6.17396	7.83315	8.96202	10.6523	12.3241	14.5962	17.6892	20.0716	23.2865	25.2489	27.1357	28.5858	29.938	31.0468	32.3939	33.2324	33.5479	33.6798	34.403	35.1537	35.5519	35.2275	34.0143	32.1725	30.0804	28.47	26.7599	24.5666	22.5035	20.3268
19048.7	-0.653058	-0.383527	-0.729698	-0.702259	-0.393594	-0.542704	-0.348375	-0.27873	-0.0864614	0.024549	0.664271	1.08308	1.49408	1.48723	2.0435	2.55652	3.2206	3.97702	5.008	6.59417	8.06834	9.35505	10.7569	12.7391	14.7581	17.6504	20.6028	23.3944	25.7869	27.4692	28.9731	29.9607	32.0246	32.5205	33.5149	33.8182	33.8709	34.5263	35.5219	35.9638	35.1469	34.0637	32.093	30.2968	28.5292	26.5054	24.6944	22.7028	20.6032
19070.5	-0.430269	-0.790481	-0.676062	-0.605262	-0.488953	-0.706263	-0.386649	-0.00957899	0.0873803	0.242364	0.425637	0.763627	1.15179	1.50339	2.2303	2.7066	3.20792	4.01522	5.3996	6.5293	8.05749	9.506	10.9625	12.5613	14.6948	17.4602	20.5675	23.1554	25.6996	27.3659	28.7852	30.0901	31.7076	32.9439	33.4881	33.759	33.8897	34.3085	35.3505	35.7531	35.3525	34.2635	32.2749	30.2912	28.4357	26.8775	24.506	22.782	20.5624
19092.3	-0.614277	-0.761813	-0.679885	-0.817417	-0.459439	-0.343063	-0.0490067	-0.294973	0.231472	0.510269	0.884162	1.01382	1.36445	1.79261	2.05971	2.59491	3.1545	3.91419	5.22008	6.69102	8.00207	9.11431	10.8251	12.5313	14.6897	17.4233	20.2907	22.9413	25.4675	26.7793	28.3772	30.1501	31.1546	32.2985	33.0926	32.9567	33.6177	34.282	35.2719	35.5085	34.909	33.8058	32.0759	30.1335	28.5802	26.5345	24.6498	22.297	20.3784
19356.8	-0.712347	-0.828848	-0.572203	-0.445535	-0.567699	-0.58484	-0.341753	-0.0166417	0.00187398	0.159704	0.767447	0.793129	1.09271	1.52337	2.20578	2.2985	3.12022	3.97059	5.28207	6.72897	8.61218	9.46463	11.1759	12.6677	15.3938	18.1801	20.5356	23.3227	25.2462	26.7487	27.9543	29.1881	31.4794	32.1723	33.2813	32.7	33.0311	33.4852	34.6481	34.5137	33.9567	32.0754	30.381	28.6045	27.1372	25.2385	23.3659	21.5661	19.2921
19379.2	-0.578304	-0.557999	-0.965601	-0.715369	-0.600527	-0.284237	-0.191124	-0.177966	-0.134852	0.246103	0.546295	1.13354	1.36128	1.69677	1.90713	2.41077	3.28037	4.10301	5.1233	6.68174	8.34748	9.35369	10.7076	12.6714	15.0704	17.7281	20.1989	22.5788	24.576	26.1024	27.0786	28.6564	30.0949	31.3241	32.0826	32.2342	32.2697	32.7224	33.2915	33.3985	32.8886	30.8433	29.1507	27.0767	26.1942	24.7611	22.4473	20.6335	18.8592
19401	-0.538423	-0.706372	-0.743822	-0.695076	-0.627938	-0.523845	-0.243349	-0.294277	0.158071	0.0671684	0.687102	0.826443	1.03863	1.60311	1.98888	2.50534	2.93209	3.97489	5.04267	6.36245	8.00888	8.99513	10.6839	12.2036	14.686	17.2601	19.6769	21.7709	23.8704	25.2672	26.6665	28.0953	29.88	30.989	31.529	31.8038	31.8496	32.0952	32.7957	32.1894	31.7794	30.1232	28.606	26.9924	25.7905	24.2669	22.5111	20.6717	18.7023
19422.9	-0.720167	-0.641011	-0.836622	-0.54584	-0.484366	-0.565575	-0.251064	-0.344882	0.114984	0.384527	0.814683	0.696797	1.13515	1.41653	1.50471	2.40233	2.88187	3.86085	4.94169	6.40876	7.90814	8.78767	10.2487	12.1608	14.2163	16.8386	19.6837	21.5235	23.5199	24.9889	26.2833	27.8686	29.7619	30.5089	31.1966	31.1294	31.8126	32.1296	32.761	32.7442	31.6448	30.3569	28.5065	27.1457	25.724	24.2598	22.6982	20.903	18.8435
19444.7	-0.814916	-0.713528	-0.704776	-0.529182	-0.473247	-0.427653	-0.339926	-0.0996149	0.060333	0.286458	0.684526	0.605758	1.15758	1.57575	1.81204	2.06868	2.68434	3.65761	4.78	6.40395	7.73182	8.69761	9.86169	11.468	13.7874	15.971	18.3489	20.4122	22.3486	23.6246	24.9105	26.6349	28.5104	29.1052	29.8185	29.9635	29.8976	30.6537	31.0106	30.9071	30.3337	28.5689	27.2753	25.5681	24.5727	23.192	21.6791	19.7367	17.719
19466.6	-0.599629	-0.558195	-0.719069	-0.640629	-0.447402	-0.397507	-0.369142	-0.314252	-0.256538	0.363982	0.552658	0.868901	1.18926	1.34759	1.77844	2.09919	2.81486	3.31966	4.62964	6.00758	7.29047	8.16465	9.29761	11.0467	12.7602	15.2083	16.9172	19.2349	20.7872	21.6947	22.9747	24.4183	26.1152	26.8798	27.901	27.8206	28.0853	28.3784	29.0916	28.8397	28.01	27.0762	25.7078	24.1194	23.1702	21.7695	20.0463	18.3442	16.364
19488.4	-0.611635	-0.863052	-0.593256	-0.729531	-0.377286	-0.584347	-0.211053	-0.148426	0.14958	0.215009	0.414552	0.819807	1.13589	1.3473	1.75559	2.41364	2.67501	3.36394	4.37529	5.87117	7.33819	8.24269	9.69148	10.9617	12.6305	14.7294	16.809	18.9162	20.4628	21.8589	22.3429	23.6913	25.1814	26.0816	26.9219	27.3406	27.2769	27.5996	28.1603	28.0016	27.0654	26.233	25.0952	23.2067	22.6198	21.5386	19.7718	18.306	16.4845
19510.3	-0.614191	-0.414672	-0.619779	-0.854696	-0.579033	-0.687465	-0.543903	-0.225082	-0.110168	0.222171	0.391146	0.743774	1.0961	1.1616	1.55256	1.99287	2.6201	3.35095	4.50821	5.77311	7.21272	8.09423	9.20364	10.9242	12.1673	14.523	16.4315	18.2283	19.9593	21.3418	22.3852	23.9842	24.7095	25.6377	26.3687	26.3472	26.5536	26.9554	27.5933	27.445	26.6548	25.7849	24.9512	23.104	22.3618	21.4372	19.5599	17.9564	16.3274
19532.1	-0.633465	-0.853841	-0.604682	-0.699828	-0.72494	-0.372171	-0.338416	-0.316587	-0.206226	0.0963491	0.326948	0.818092	1.04612	0.982283	1.28361	2.00108	2.59667	3.31226	4.23177	5.22112	6.98643	7.71087	8.78297	10.4038	12.0469	13.9488	16.2977	18.5034	19.9343	20.8749	22.1311	23.263	24.5182	24.9598	25.5147	25.328	25.2318	25.6612	26.2145	26.2602	25.7553	24.6332	23.4585	22.2988	21.3624	19.8175	18.7606	17.1412	15.2802
19554	-0.62729	-0.371005	-0.789723	-0.724594	-0.36065	-0.632901	-0.474165	-0.251095	-0.129828	0.0487777	0.0438531	0.409138	0.999749	1.0798	1.52376	1.80655	2.24035	3.07966	4.06744	5.22777	6.62017	7.19795	8.51604	9.53705	11.4502	13.4801	15.5185	16.8452	18.7067	19.5952	20.9468	22.0114	23.5284	24.3779	24.6911	24.6458	24.5894	24.8476	25.1616	25.0997	24.4766	23.7	22.4751	21.1258	20.3358	19.3867	18.5879	16.7342	15.1003
19575.8	-0.573701	-0.487233	-0.639001	-0.533178	-0.88925	-0.682143	-0.398248	-0.521442	-0.286983	0.0791902	0.21961	0.54999	0.588264	1.10926	1.47547	1.55951	2.34351	3.03701	3.85315	5.2616	6.28068	6.99314	7.9959	9.46294	11.0765	12.6676	14.3787	16.0638	17.5962	19.0776	19.9374	21.1336	22.7708	23.566	23.6332	23.8865	23.4959	24.0552	24.2948	24.183	23.6561	22.437	21.7483	20.0851	19.6498	18.3174	17.2638	15.3061	13.9859
19597.6	-0.435014	-0.737005	-0.523452	-0.765126	-0.503782	-0.753841	-0.569131	-0.427227	0.0168656	0.263048	0.27276	0.790077	0.968017	1.02931	1.41038	1.57421	2.43232	2.6346	3.55383	5.03449	5.97767	6.87515	7.82155	9.14273	10.7787	12.6109	14.2896	16.2877	17.4492	18.2099	19.7602	20.9725	22.4524	23.1238	23.3331	23.7481	23.0585	23.7794	24.2928	24.5362	23.6453	22.3585	21.2119	19.9422	19.3018	18.1859	16.9435	15.6428	13.8686
20102	-0.123944	-0.427599	-0.286278	-0.326638	-0.54148	-0.701742	-0.267131	-0.336652	-0.441151	-0.412029	0.0342128	0.279676	0.156788	0.733448	0.898817	1.05494	1.85179	2.27581	2.85967	4.39068	5.29285	5.53169	6.83101	7.7293	9.37095	10.6934	11.9857	13.6417	15.4317	16.0708	16.9539	18.1833	19.6042	19.9581	20.8339	20.8917	21.0689	21.2683	21.9169	21.8467	21.6765	21.5371	20.902	19.5691	18.856	17.4354	16.2969	15.1088	13.7409
20364.4	-0.354358	-0.530995	-0.585315	-0.556579	-0.549774	-0.357895	-0.183088	-0.209862	-0.0440625	0.299506	0.463376	0.579018	0.996928	1.22009	1.5406	1.98109	2.27958	2.99245	4.05614	5.14875	6.32536	7.47837	8.36711	10.0183	11.6276	13.5819	15.781	17.4942	18.9721	20.1128	20.9605	22.2057	23.3984	24.307	24.6716	24.669	24.7991	25.2873	25.9959	26.483	26.1612	25.3281	24.6378	22.7223	21.5903	20.2672	18.7969	16.9916	15.3178
20386.2	-0.27656	-0.473657	-0.50625	-0.318431	-0.681994	-0.33048	-0.331372	-0.168968	-0.0648694	-0.118965	0.559175	0.693041	0.722623	1.12086	1.34288	1.48002	1.95221	2.72403	3.34055	4.75611	5.59325	6.60842	7.47147	9.04524	10.41	12.0222	13.8419	15.313	16.5709	17.8413	18.4992	19.371	20.6568	21.4384	21.528	21.6561	21.7531	22.2383	22.5948	23.0568	22.5253	22.2153	21.0889	19.6044	18.8871	17.3623	16.1301	14.7204	13.1971
20408.1	-0.0709913	-0.0941943	-0.388461	-0.606706	-0.344675	-0.572042	-0.197676	-0.170581	-0.111729	-0.224369	0.315753	0.547251	0.344781	0.54872	1.14109	1.16384	1.70057	1.99928	2.77602	3.76119	5.03321	5.60842	6.61317	7.3813	8.71625	10.0161	11.5456	12.8329	13.9743	15.0936	15.4754	16.327	17.3165	17.5477	17.9182	18.0208	17.7443	18.2285	18.5738	18.5123	18.4963	17.6456	16.8468	16.1122	14.8584	14.5837	13.0651	11.8617	10.1344
20430	0.0725785	-0.00605101	-0.019866	-0.204134	-0.392836	-0.384007	-0.183155	-0.45567	0.13798	0.120176	0.271685	0.374189	0.260746	0.325515	0.50829	1.21615	1.40623	1.75529	2.20356	3.09278	3.84591	4.80533	5.45873	5.88179	7.1338	8.0923	9.29986	10.3364	11.442	11.9676	12.8649	13.6749	14.29	14.8141	14.9077	14.7265	14.8241	14.9412	15.2527	15.4321	15.4258	14.8519	13.8717	13.497	12.8804	12.0378	11.2924	10.0209	9.05983
20451.8	-0.238345	-0.685433	-0.733517	-0.875639	-0.704392	-0.842812	-0.458801	-0.203886	-0.0481978	0.258795	0.333785	0.797949	1.21838	1.80835	2.11375	2.48745	2.84268	4.16188	5.09893	6.27099	7.86299	8.9379	10.4242	12.2739	15.0114	17.5835	20.679	23.2783	26.0584	27.4312	28.7403	30.0531	31.6392	32.6783	33.6097	33.6551	34.0085	34.7149	36.0161	36.8651	36.6475	35.0948	33.2992	30.8336	29.1403	26.9836	25.2362	23.0504	21.0031
20473.7	-0.51275	-0.851574	-0.488878	-0.494384	-0.411525	-0.635817	-0.475079	-0.409406	-0.0572506	0.294315	0.55946	0.915665	0.979812	1.54375	1.74622	2.55585	2.82264	3.98911	4.73119	6.169	7.86476	8.89785	10.2219	12.137	13.9793	17.0446	20.1467	22.7893	25.0725	26.8282	27.6493	29.3317	30.6535	31.7175	32.6663	32.7675	33.205	33.5134	34.5874	35.6454	34.7815	33.3703	31.6658	29.6095	28.0999	26.1703	24.1673	22.0266	20.0546
20495.5	-0.399948	-0.695641	-0.659778	-0.562293	-0.422458	-0.582219	-0.300863	-0.391891	0.15902	0.207652	0.531622	1.01723	1.3425	1.36776	1.87798	2.49619	2.98752	4.01739	5.0174	6.00032	7.78004	8.82461	10.4532	12.1793	14.3066	16.7859	19.6764	22.2731	24.5872	26.3184	27.2896	28.4899	29.9939	30.8507	31.7515	32.2089	32.4164	32.9625	33.5279	34.1548	33.9248	32.6202	31.0051	28.9041	27.0989	25.0912	23.4776	21.4881	19.3163
20517.4	-0.475123	-0.538432	-0.589729	-0.624157	-0.556369	-0.555619	-0.39107	-0.131265	0.0116498	0.386523	0.536938	0.817476	0.981782	1.6383	1.78397	2.19898	3.05936	3.58222	4.63174	6.10848	7.48203	8.50738	9.74745	11.3938	13.5164	16.0105	18.5017	21.1024	23.3393	24.4431	25.8865	26.8306	28.1118	28.9177	29.6329	29.6658	29.9939	30.4979	31.4184	31.6503	31.4509	30.1754	28.5908	26.9507	25.464	23.6953	21.6048	19.9747	17.8805
20539.3	-0.212752	-0.682541	-0.55671	-0.531871	-0.382131	-0.59124	-0.194749	-0.153635	-0.119753	0.193353	0.424433	0.510841	0.845299	1.28688	1.64429	2.1412	2.57361	3.61639	4.37028	5.66735	6.96963	8.3756	9.47758	10.7962	12.5802	15.0629	17.1866	19.7236	21.7783	22.904	23.8614	25.1476	26.3014	27.0574	27.8299	28.1859	28.2089	28.4468	29.3054	29.9211	29.5412	28.5555	27.0477	24.8604	23.7825	22.0603	20.5193	18.6905	17.0316
20561.2	-0.505913	-0.64536	-0.57365	-0.270797	-0.582338	-0.223534	-0.234136	-0.0473946	0.411939	0.213934	0.27171	0.907706	1.10225	1.60937	1.56718	2.1523	2.75232	3.29528	4.29428	5.75453	7.31956	7.79521	8.91097	10.5383	12.2933	14.3321	16.4954	18.644	20.6154	22.1734	23.0575	24.1199	25.2602	26.2777	26.8678	27.3541	27.0296	27.7104	28.1566	28.9069	28.4058	27.4243	26.0076	24.594	22.9859	21.1726	19.5941	18.2957	16.4816
20583	-0.427176	-0.429104	-0.5243	-0.529546	-0.214535	-0.436128	-0.214117	-0.0790203	0.0463011	0.250403	0.423507	0.997715	0.974151	0.970085	1.58014	2.03598	2.12036	2.92476	3.8833	5.22177	6.24778	7.38313	8.25607	9.74959	11.1312	12.8446	15.1072	16.6393	18.2461	19.4609	20.3744	21.6482	22.7819	23.325	23.7793	24.0711	23.975	24.1979	25.1277	25.1383	25.2985	24.2762	22.8629	21.5629	20.1773	18.714	17.5963	16.0144	14.4102
20847.5	0.232097	0.0505222	0.261554	0.14022	0.0485465	0.106566	0.163814	0.0351497	0.105906	0.0927892	0.0580809	0.220227	0.0877052	0.0824066	0.319964	0.142961	0.302228	0.538609	0.667534	1.02886	1.03041	1.29503	1.26505	1.53986	1.65041	1.76436	1.83814	2.01765	1.94292	2.1568	2.24769	2.40322	2.67264	2.69872	2.87097	2.72125	2.48924	2.64989	2.35776	2.43464	2.4443	2.46254	2.22519	2.10303	2.22556	1.84863	1.78704	1.69666	1.32305
20869.8	-0.213362	-0.219343	-0.645725	-0.59017	-0.353045	-0.448982	-0.0755055	0.0490516	-0.0870377	0.229363	0.304861	0.591726	0.623647	0.947935	1.27119	1.52591	2.13456	2.61425	3.50205	4.62667	5.79049	6.70816	7.39804	8.88117	10.2272	11.7713	13.1758	14.708	15.7509	16.49	17.9545	18.9283	19.9947	20.3765	20.6745	20.7305	20.7113	21.0002	21.5272	21.3845	21.0151	19.9655	19.0473	18.2298	16.8591	16.0597	14.9808	13.6531	12.1966
20891.7	-0.463746	-0.449663	-0.635362	-0.376281	-0.727827	-0.467659	-0.418091	-0.0608997	0.188195	0.34779	0.516093	0.999152	0.983389	1.34573	1.64342	1.95201	2.57044	3.36057	4.5664	5.52947	6.85003	7.78329	9.0012	10.4212	12.1081	14.0385	16.3121	18.1084	19.2856	20.7987	21.8542	23.1956	24.2873	25.1641	25.9192	25.6049	25.8456	26.1701	26.9753	27.0964	26.1123	24.8954	23.8087	22.0318	21.1298	19.8665	18.5731	16.7449	15.1561
20913.5	-0.600205	-0.557712	-0.640008	-0.45463	-0.506776	-0.670744	-0.417587	-0.283493	0.256152	0.300412	0.272699	0.976334	0.940383	1.56867	1.77431	2.1692	2.63886	3.75856	4.69459	5.74646	7.35812	8.32472	9.53624	10.958	12.5289	15.1046	17.2312	19.2725	20.6085	21.6475	22.8649	24.198	25.5385	26.4768	26.9702	27.3806	27.5612	27.6587	28.5721	28.4182	27.5259	26.2893	25.0946	23.794	22.6057	21.3144	19.8878	17.8994	16.3972
20935.4	-0.730855	-0.706156	-0.651208	-0.641826	-0.430056	-0.814146	-0.227753	-0.282908	0.0101325	0.0806812	0.713917	0.922615	1.13038	1.46981	1.81516	2.25712	2.94904	3.72126	4.73144	6.3396	7.65923	8.73715	9.97301	11.479	13.4177	15.7285	18.105	20.4852	22.3118	23.435	24.9798	26.2799	27.6674	28.4574	29.2417	28.9339	29.1123	29.6821	30.0539	30.1845	29.534	28.1937	26.9155	25.6151	24.2841	22.4863	21.4345	19.5666	17.8221
20957.3	-0.683648	-0.746259	-0.733245	-0.543317	-0.7176	-0.428288	-0.371646	-0.0779813	-0.00334833	0.116019	0.235888	1.06126	1.12876	1.50126	1.70761	2.08115	2.6637	3.67695	4.61115	5.95489	7.64918	8.78158	9.59167	11.2984	13.1037	15.3814	17.513	19.8248	21.4645	22.2905	23.7108	24.8164	26.5136	27.1974	27.5489	28.0985	28.0428	28.7383	29.116	29.073	28.6748	27.3165	25.9176	24.5292	23.3258	22.0426	20.7458	18.7837	16.9796
20979.1	-0.556193	-0.846015	-0.62849	-0.454642	-0.553619	-0.37997	-0.378487	-0.267924	-0.0801756	0.175625	0.385288	0.929233	1.08779	1.7007	1.77058	1.93454	2.61191	3.41243	4.49062	5.70985	7.22669	8.31966	9.23592	10.8648	12.6332	14.3678	16.9617	18.8124	20.6717	21.6052	22.6905	24.4978	25.6116	26.2705	26.9154	26.9327	26.92	27.2125	27.7713	27.4588	27.1945	26.2442	24.872	23.6661	22.3728	21.2594	19.9792	18.214	16.4026
21000.9	-0.740797	-0.850455	-0.42251	-0.824164	-0.720279	-0.195655	-0.238364	-0.509804	-0.191662	0.0634431	0.323463	0.89508	0.73341	1.16917	1.76147	1.65438	2.81636	3.38239	4.38868	5.71502	6.95262	8.10481	8.93028	10.7375	12.4119	14.5789	16.8829	19.1584	20.6779	21.9284	23.1719	23.921	25.2132	26.4096	27.0791	26.7908	26.7781	27.2401	27.7813	28.2598	27.3463	26.8398	24.8588	23.3378	22.7358	21.2708	19.4884	17.8845	16.2219
21022.8	-0.585093	-0.853136	-0.421606	-0.712537	-0.378185	-0.582972	-0.209299	-0.533268	-0.159886	-0.144504	0.419066	0.761665	0.941982	1.01069	1.90905	2.03931	2.40061	3.45167	4.56484	5.57452	7.35008	8.1875	9.19672	10.604	12.3186	14.2666	16.8834	18.5391	20.042	21.2934	22.1766	23.3616	24.939	25.7607	26.2691	26.1071	26.0803	26.4323	26.7607	27.2836	26.1019	25.3253	24.2408	22.5618	21.35	20.3913	18.9615	17.2942	15.8196
21044.6	-0.622769	-0.652568	-0.604848	-0.441976	-0.601715	-0.601007	-0.163638	-0.301007	-0.377573	0.0254729	0.348982	0.481148	0.612383	1.06311	1.49013	1.73897	2.43189	3.12571	3.93836	5.0156	6.23289	7.39564	8.47181	9.74378	11.1937	13.1331	15.4048	16.9616	18.7067	19.2316	20.4252	22.1567	23.3215	24.0546	24.5645	24.2414	24.7397	24.5153	24.7702	25.0217	24.1479	23.4717	22.5236	21.2873	20.4181	18.7966	17.6198	16.3316	14.679
21066.5	-0.612582	-0.630064	-0.611627	-0.572581	-0.602789	-0.732218	-0.37142	-0.092507	-0.197123	0.246565	0.266595	0.465865	1.16273	1.21164	1.2318	1.56853	2.34366	2.76169	3.61558	5.36115	6.3789	7.40073	8.28933	9.32142	10.9292	12.9229	14.9421	16.4526	18.2256	19.1434	20.4033	21.6347	22.782	23.548	24.3367	24.38	24.2804	24.1211	24.6314	24.3046	23.9697	22.8286	21.3878	20.5582	19.5863	18.1882	17.3152	15.6951	13.9291
21088.4	-0.721927	-0.520675	-0.425308	-0.502815	-0.49264	-0.523071	-0.667051	-0.504047	-0.367217	-0.0740946	0.234658	0.739041	0.656357	0.76711	1.2342	1.24076	1.98888	2.65154	3.52759	5.00351	6.04657	7.05402	7.97298	9.21883	10.654	12.4185	14.2078	15.6339	17.3402	18.3205	19.5088	20.0861	21.6086	22.2707	23.0041	23.0923	23.4618	23.2465	23.8245	23.6591	22.8032	22.0518	20.8292	19.7817	18.996	17.7701	16.5766	15.0518	13.576
21592.8	-0.144051	-0.354899	-0.512169	-0.633061	-0.446304	-0.604556	-0.597147	-0.605435	-0.203752	-0.0837954	0.12491	0.253205	0.511668	0.644038	0.957546	1.22019	1.5387	2.2728	2.98395	4.16011	5.43095	5.95462	6.85684	8.17229	9.26492	10.5923	12.3957	13.9564	15.5566	16.7061	17.5928	18.6967	19.8382	20.613	21.2812	21.0527	21.0224	21.2285	21.505	22.1739	22.2405	21.7447	20.902	19.6892	19.2752	17.8027	16.7231	15.1433	13.7127
21855.3	0.331966	0.126158	-0.0923881	-0.137933	-0.187312	-0.150118	-0.0608476	-0.156322	0.102573	0.183596	0.446504	0.327603	0.322976	0.284134	0.662005	0.859048	1.06517	1.49768	1.48293	2.52298	3.72122	3.81796	4.11663	5.10508	5.70167	6.65954	7.25384	8.29789	8.86828	9.78644	10.4769	10.9968	11.3759	11.9578	12.0108	11.5394	11.7475	11.4609	11.7897	11.825	11.3663	11.3988	11.2482	10.4992	9.82091	9.34072	8.59658	8.07441	6.62102
21877.2	0.068165	0.153552	0.030209	0.19459	0.108094	0.0426425	0.0664678	0.21565	0.254721	0.264046	0.159055	0.275422	0.616373	0.7309	0.480643	0.660289	0.826339	1.45703	1.64868	2.1319	2.76892	2.7973	3.45936	3.9503	4.31598	4.93015	5.21417	5.8553	6.73434	7.38324	7.78237	8.06898	8.63516	8.60057	8.81291	8.85637	8.64036	8.4287	8.31629	8.42029	8.26981	8.01124	7.84428	7.33865	7.35307	6.40975	6.53864	5.48908	4.85706
21899	0.0858366	-0.0347078	0.20708	-0.0347825	0.00698532	-0.0959043	0.141377	-0.0158892	0.0980905	0.262419	0.290427	0.338795	0.340163	0.377344	0.376266	0.515228	0.525941	1.05303	1.18462	1.90971	2.20631	2.33614	2.74675	3.26298	3.62627	4.17191	4.57843	4.96649	5.65617	6.09999	6.20524	6.72994	7.11641	7.34398	7.35845	7.35345	6.99134	6.98027	6.89708	6.75998	6.76361	6.67874	6.48826	6.32913	6.01194	5.7379	5.40419	4.79964	4.1192
21920.8	-0.0430101	0.130543	-0.0640531	-0.171939	-0.0939017	-0.117053	0.0190663	-0.119002	-0.202019	0.173067	0.319168	0.812713	0.647893	0.44513	0.5293	0.747188	1.04227	1.52283	1.79947	2.42884	3.00659	3.57133	3.78595	4.29524	5.34801	5.88039	6.64295	7.64859	8.24994	8.87075	9.4158	9.90066	10.6582	10.5263	10.898	10.7963	10.8481	10.9395	10.6865	10.7804	10.5808	10.304	10.1649	9.44257	9.18173	8.66844	7.90134	6.90058	6.35583
21942.7	-0.626786	-0.535982	-0.684634	-0.687841	-0.713618	-0.540462	-0.151822	-0.211198	-0.112042	0.302901	0.7165	0.752242	1.02596	1.54861	2.09425	2.5317	3.23996	3.67687	4.87931	6.28461	8.23903	9.11606	10.5122	12.4868	14.952	17.558	20.4171	23.1872	25.625	26.6964	28.1069	29.3508	30.6879	31.7634	32.4205	32.9082	32.7464	33.0909	34.5822	34.9073	34.7291	33.0873	31.1131	29.2466	27.3419	25.5371	23.9438	21.9449	19.8267
21964.5	-0.523028	-0.766283	-0.590385	-0.567786	-0.413349	-0.528892	-0.31677	-0.173258	0.123111	0.277699	0.630098	0.951274	1.36105	1.69833	1.79451	2.34911	3.00622	3.87918	4.90441	6.43313	7.95761	8.99839	10.4171	12.1023	14.4627	16.8191	20.0227	22.2998	24.36	25.5661	26.9777	27.9404	29.5206	30.3545	31.0096	31.2412	31.3036	32.0702	32.7678	33.4715	32.9528	31.8087	29.6402	27.6329	25.965	24.0623	22.6705	20.2976	18.7514
21986.4	-0.557227	-0.430433	-0.639534	-0.667907	-0.652053	-0.325722	-0.135599	-0.0260666	-0.15444	0.299559	0.430145	0.95177	1.09308	1.71841	1.9167	2.47508	3.10824	3.65157	4.86461	5.88595	7.75452	8.6043	10.1352	12.0598	13.8492	16.5578	19.0076	21.4378	23.5716	24.6207	25.6434	26.9998	28.3373	29.4579	30.0983	30.0015	30.3733	31.127	32.139	32.617	31.6399	30.6211	28.8866	26.9706	24.8689	23.6045	21.8059	19.7417	18.2123
22008.2	-0.621737	-0.447936	-0.566547	-0.368932	-0.668482	-0.410502	-0.234533	-0.0509254	-0.0806491	0.45939	0.326219	0.754881	1.31184	1.45911	1.71757	2.13696	2.70549	3.47914	4.66346	5.78907	7.53249	8.48967	9.6187	11.2732	13.2947	15.309	18.1662	20.4101	22.1023	23.5966	24.4373	25.5829	27.2149	27.7836	28.4103	28.6301	28.8961	29.6608	29.9804	30.7679	29.9864	29.0093	27.3607	25.627	23.9483	22.1609	20.6953	18.5467	17.1895
22030	-0.451995	-0.399132	-0.469781	-0.371058	-0.623919	-0.379129	-0.254173	-0.227466	0.215525	0.180792	0.738391	0.611177	1.23557	1.21519	1.79381	1.92011	2.61403	3.33975	4.16795	5.76999	6.86167	7.99464	8.99062	10.5026	12.4837	14.7854	16.7299	18.6213	20.5794	21.8133	22.7756	23.7244	25.2043	25.7175	26.3705	26.321	26.7987	26.8744	28.0124	28.4488	28.0742	26.669	25.2787	23.4716	22.0045	20.6424	19.0461	17.5206	15.7006
22051.9	-0.446342	-0.528587	-0.29255	-0.467618	-0.397436	-0.347054	-0.0623177	0.115962	0.0972767	0.243081	0.428471	0.711808	0.854302	1.22175	1.5989	1.82183	2.31427	3.13785	4.09541	5.48457	6.71189	7.63258	8.61732	10.0033	11.5402	13.4877	15.206	17.0736	18.6875	19.7003	20.4532	21.5211	22.8082	23.2154	24.0783	24.0029	24.3525	24.5579	25.048	25.292	24.7786	24.4372	23.2855	21.4184	20.2196	19.0104	17.3786	15.863	14.4845
22073.7	-0.386021	-0.452888	-0.401905	-0.336618	-0.297728	-0.150709	0.0289734	-0.0408783	0.230529	0.22587	0.400702	0.87326	1.02471	1.19817	1.38951	1.55897	2.29793	2.97412	4.00422	4.9674	6.32082	7.13063	7.98431	9.3155	10.8367	12.239	13.7808	15.6868	16.8558	17.9957	18.7329	19.8064	20.767	21.6317	21.7331	21.8845	22.1489	21.9332	22.7502	23.0344	22.6785	21.5604	20.6392	19.0864	18.3084	16.7322	15.7443	14.2033	13.0231
22338.2	-0.420376	-0.566712	-0.70988	-0.376746	-0.497928	-0.345833	-0.28206	-0.106665	0.074088	0.299595	0.736758	0.828182	1.13361	1.51778	1.93184	2.244	2.72231	3.48073	4.63217	6.07972	7.51418	8.39245	9.81755	11.3975	13.3584	15.583	17.7165	19.9319	21.1978	22.322	23.7121	24.5776	26.4412	26.9581	27.4843	27.487	27.8096	28.1517	28.2901	28.628	27.8922	26.802	25.2363	23.5092	22.7629	20.9708	19.4299	17.7133	16.1673
22360.5	-0.626086	-0.514512	-0.850401	-0.715029	-0.102459	-0.433628	-0.251227	0.00813353	-0.0643323	0.343461	0.624466	1.03179	1.19934	1.59753	1.87497	2.2566	2.83528	3.63103	4.51981	6.34062	7.39772	8.60324	9.88039	11.5034	13.6188	15.6476	18.2376	19.8764	21.4753	22.9154	24.0378	25.3811	26.7339	27.4399	28.1252	28.1079	28.6115	28.9399	29.7251	29.0497	28.6299	26.8113	25.7506	24.1642	23.0425	21.4693	20.3362	18.0451	16.4098
22382.3	-0.567582	-0.82951	-0.510329	-0.672828	-0.65435	-0.438224	-0.242353	-0.234229	-0.0266293	0.474674	0.564314	0.79225	0.998472	1.43533	1.90082	2.43016	2.91326	3.9834	5.18186	6.88504	7.99782	9.21743	10.8307	12.3417	14.4108	17.1041	19.6136	21.8847	23.6225	24.6317	26.1684	28.0578	29.2992	30.5947	30.972	31.0709	31.3075	31.8977	32.5349	32.3696	31.0185	29.4913	28.1503	26.5956	25.0695	23.3345	22.2074	20.1023	18.2139
22404.2	-0.775884	-0.697518	-0.592042	-0.53653	-0.63093	-0.476009	-0.205845	-0.156208	-0.116346	0.254397	0.394353	0.789824	1.25622	1.48623	2.15264	2.74108	3.18055	3.89634	5.18161	6.66593	7.86488	9.00491	10.2077	11.883	14.383	16.5013	19.2022	21.4019	23.3216	24.7749	26.1071	27.8677	29.3918	30.268	30.8719	31.3278	31.3826	32.1528	32.8679	32.621	31.7617	30.337	28.6774	26.7959	25.4642	24.4657	22.4022	20.1386	18.558
22426.1	-0.734625	-0.688617	-0.919288	-0.70014	-0.445617	-0.21657	-0.355061	0.0157464	0.0383259	-0.175447	0.611498	1.00038	0.916274	1.25565	1.74717	2.34979	2.6755	3.5857	4.83724	6.01995	7.26393	8.1767	9.55877	11.1366	13.1805	15.739	17.7046	19.5649	21.6468	22.5255	24.1567	25.17	27.1109	28.0768	28.7911	29.0588	29.5657	29.5879	30.1696	30.2789	29.4753	27.8313	26.804	24.9113	23.9308	22.6556	21.1532	19.2811	17.63
22448	-0.617815	-0.548835	-0.570621	-0.803105	-0.508628	-0.654974	-0.463618	-0.172639	0.00329379	0.21072	0.477887	0.840466	1.16681	1.33932	1.86878	2.24905	2.95869	3.65912	4.93847	6.24795	7.32939	8.21827	9.62244	10.7825	12.7546	15.2551	17.3719	19.4439	20.9541	22.0314	23.0827	24.7224	25.958	26.8336	27.4295	27.8313	27.5962	28.1049	28.6971	28.5643	28.0567	26.7094	25.4923	24.4029	22.8701	21.5721	20.2289	18.4901	16.7108
22469.8	-0.499207	-0.640139	-0.929195	-0.650592	-0.554698	-0.364549	-0.572836	-0.293901	0.140361	0.0206071	0.374664	0.647028	1.07664	1.28497	1.47084	1.95562	2.62859	3.43668	4.38817	5.84247	7.07819	8.03499	9.07852	10.5384	12.4794	14.4056	16.5564	18.6534	20.4181	21.7012	22.7561	24.0711	25.4136	25.7193	26.3168	26.1045	26.2846	26.5094	27.2981	27.2986	26.2816	25.9242	24.115	23.2693	22.4742	20.7108	19.0485	17.9019	15.712
22491.6	-0.445359	-0.563473	-0.924248	-0.535223	-0.609998	-0.4985	-0.196154	-0.352593	-0.179126	-0.105892	0.140521	0.535284	0.746959	1.03924	1.42819	1.74104	2.5049	2.99042	3.91747	5.22064	6.34935	7.29935	8.23461	9.52068	11.3024	13.3106	15.3512	17.0469	18.2035	19.1131	19.8895	21.6357	22.391	23.3485	23.6802	23.7624	24.1039	24.4801	24.4679	24.7427	23.8323	23.02	22.0315	20.3522	19.6587	18.7841	17.6179	16.1148	14.5502
22513.6	-0.904288	-0.619099	-0.591694	-0.437171	-0.50758	-0.305367	-0.318813	-0.443141	-0.284197	0.00140842	0.368182	0.444024	0.927327	1.00532	1.31359	1.57288	2.25796	3.13111	4.02414	5.53216	6.24304	7.41681	8.88214	10.0302	11.858	13.4541	15.5105	17.834	18.9976	20.1612	21.1955	22.2434	23.5723	24.5873	25.0072	24.9547	24.6938	25.2113	25.3101	25.309	24.9974	23.8613	22.7639	21.2794	20.3441	19.4494	18.0785	16.3404	15.0647
22535.4	-0.472635	-0.362226	-0.932497	-0.646449	-0.543732	-0.525115	-0.202197	-0.664528	0.0368767	-0.202072	0.26788	0.329676	0.643263	0.776542	1.19745	1.61161	2.219	2.75101	3.84178	4.92232	6.19396	7.2264	8.12371	9.20043	11.202	12.7961	14.4867	16.1792	17.6767	18.9555	19.88	21.2196	22.4771	23.2449	23.9515	24.0633	24.5289	24.2024	24.6256	24.5286	23.7846	22.9754	21.6983	20.7135	19.773	18.8209	17.6951	15.7987	14.6697
22557.3	-0.291736	-0.326883	-0.858689	-0.687968	-0.579583	-0.60573	-0.299857	-0.481137	-0.36592	0.139394	0.344564	0.705009	0.565974	0.898299	1.25795	1.86798	1.86829	3.12051	3.9672	5.22277	6.18097	7.38715	8.55903	9.46535	10.9751	12.9653	14.6753	16.6573	18.198	19.2162	20.6944	21.9681	23.4843	23.8515	24.3549	24.2116	24.3605	24.8907	25.3545	25.1392	24.2668	23.2637	22.3763	21.0746	20.2389	18.8703	17.6135	15.8502	14.4415
22579.1	-0.293606	-0.352864	-0.409624	-0.720582	-0.703753	-0.501289	-0.645589	-0.148262	-0.467466	-0.370104	0.291817	0.549348	0.966009	0.95907	0.902566	1.70463	2.61609	2.82568	3.9041	5.13804	6.18743	7.26672	8.18819	9.44723	10.7935	12.4356	14.2626	16.2842	17.7931	18.4537	19.8605	21.2531	22.2649	23.1109	23.6625	23.3129	23.2586	23.7136	23.5324	23.9597	23.4249	22.5608	21.5055	20.3202	19.2775	18.2112	16.7833	14.9927	13.6083
23083.6	-0.0771241	-0.407899	-0.349167	-0.575481	-0.622083	-0.809487	-0.529966	-0.293869	-0.223846	-0.384495	-0.0240375	0.101602	0.370649	0.387558	1.03435	1.06558	1.44888	2.08078	2.64939	4.20802	5.11637	6.02062	6.64228	8.00052	9.23677	10.6107	12.191	14.0686	15.4374	15.8306	16.9731	18.2603	19.4365	20.145	20.7521	20.9566	20.3716	20.9281	21.6603	21.9529	21.4573	20.9414	20.0968	19.0769	18.7158	17.3883	16.4927	14.5966	13.49
23346	0.233813	-0.0821806	0.417225	-0.104707	-0.205699	0.185753	-0.0400596	-0.311974	-0.032264	0.274392	0.0740569	0.34652	0.291437	0.396245	0.58498	1.04792	1.11781	1.41913	2.04335	2.99441	3.60953	4.40254	4.79811	5.51727	6.30337	7.55789	8.36248	9.20147	10.0439	10.4198	11.1484	12.0475	12.7685	12.9681	12.8223	12.9178	12.634	12.5739	12.6578	12.883	12.463	12.5185	12.0069	11.3905	10.8977	10.3918	9.50037	8.69159	7.78287
23367.8	0.0671162	0.0242252	-0.0975591	-0.386656	-0.0871291	-0.473695	-0.315307	-0.373784	-0.0444676	-0.157078	0.171884	0.558974	0.377795	0.462424	0.501811	0.87972	1.17723	1.7188	2.18058	3.3272	4.23184	4.74969	5.34471	5.99614	6.93638	7.99088	9.11922	10.0015	10.9591	11.616	12.344	13.1415	13.7838	13.9091	14.2744	13.9994	14.0574	13.9596	14.437	13.9793	14.3524	13.7836	13.2957	12.5227	12.329	11.1996	10.4328	9.14737	8.21586
23389.6	0.0330868	0.436367	0.165772	-0.0874956	0.0285087	-0.050007	0.00422288	-0.0544446	0.331381	0.163071	0.198075	0.458199	0.481544	0.522354	0.465589	0.837447	1.12006	1.56793	1.65047	2.65671	3.02955	3.51411	4.20503	4.65043	5.35059	5.94565	6.45004	7.0046	7.79957	8.30512	8.78464	9.48565	10.0301	10.287	10.3256	10.1361	10.0678	10.0864	9.87023	9.89059	9.84868	9.64319	9.37552	9.02756	8.83094	8.22487	7.46012	6.47993	5.89898
23411.5	0.27027	0.0795461	0.307839	0.150763	0.120977	0.0763266	0.189036	-0.0739322	0.0414502	0.146639	0.244041	0.524371	0.230771	0.243326	0.450146	0.574489	0.990925	1.02685	1.37627	1.82126	2.02554	2.54514	2.64088	3.19323	3.41804	4.04638	4.21224	4.90162	5.2201	5.78555	6.08424	6.54141	6.93974	6.94089	6.94822	6.85979	6.8012	6.63478	6.82604	6.58834	6.49765	6.5951	6.2201	6.0699	5.82967	5.67982	5.30514	4.39615	3.93622
23433.3	-0.289529	-0.347837	-0.447732	-0.358095	-0.4461	-0.442346	-0.298768	-0.222566	0.148274	0.377938	0.535639	0.822805	1.02334	1.22824	1.61428	2.05157	2.72497	3.34947	4.30838	5.36738	6.30363	7.8301	8.92021	10.2433	12.1333	14.0166	16.1088	18.0111	19.4658	20.5751	21.3295	22.6749	23.8726	24.2227	25.082	24.8838	25.0553	25.5521	26.3569	26.8828	26.0678	24.9059	23.7791	22.1404	21.0294	19.6528	18.0339	16.2191	14.858
23455.1	-0.556108	-0.280305	-0.370043	-0.231178	-0.576892	-0.362574	-0.352554	0.00101091	0.0611837	0.285848	0.402621	0.946334	1.16013	1.23775	1.44041	2.26406	2.38978	3.30547	4.37026	5.60574	6.92013	7.76025	9.08354	10.3846	12.0111	14.1881	15.9071	17.5951	19.3952	20.1534	21.2569	22.115	23.3877	24.2778	24.3158	24.4737	24.9868	25.4022	25.6434	26.1642	25.4896	24.5086	23.1421	21.6741	20.4086	19.3458	17.762	16.3493	14.4397
23477	-0.114604	-0.519253	-0.525616	-0.290809	-0.195874	-0.294096	-0.296656	-0.330711	-0.0928599	0.0151157	0.400245	0.54799	0.721871	1.04504	1.24363	1.52872	1.94525	2.59899	3.48624	4.71241	5.8662	6.82615	7.62006	9.04965	10.6856	12.0898	13.7205	15.0756	16.8861	17.6889	18.3264	19.0543	20.3897	20.9536	21.4141	21.385	21.3089	21.8025	21.9379	22.3409	21.6449	20.7463	19.9622	18.6554	17.7653	16.5636	15.4662	14.0368	12.5914
23498.8	-0.038998	-0.268979	-0.194021	-0.411788	-0.252058	-0.451312	-0.34762	-0.150071	-0.197493	0.211905	0.0626734	0.511073	0.594784	0.805655	0.88747	1.13197	1.66037	2.47948	3.019	4.30075	5.03735	5.66827	6.48163	7.50454	8.64423	9.88304	11.0772	12.4653	13.1031	14.0332	14.7495	15.5543	16.5895	17.1248	16.985	17.0823	16.8841	16.8888	17.1863	17.2742	17.0275	16.3135	15.6086	14.6842	14.0516	13.3519	12.0687	11.1443	9.65165
23520.7	0.431037	0.15848	0.255153	0.0540657	0.115776	-0.163844	-0.0434534	-0.134872	-0.0496157	0.178602	0.0586994	0.303872	0.527219	0.530464	0.624617	0.972221	1.05604	1.48225	1.8104	2.57384	3.6537	4.27684	4.6091	5.23033	6.05658	6.72986	7.64843	8.43443	9.32223	9.78073	10.3658	11.0084	11.8645	11.7455	12.1003	12.0405	11.6834	11.8538	12.2482	11.9238	11.9102	11.2831	11.0476	10.5012	10.1377	9.29107	8.66392	7.79804	6.91674
23542.6	-0.0924062	-0.194056	-0.268684	-0.313323	-0.249559	-0.33173	-0.369335	-0.0124278	-0.160762	-0.0356559	-0.0487774	0.316428	0.507305	0.567593	1.0207	1.10647	1.51083	2.25318	2.98636	3.8706	4.96036	5.85181	6.3837	7.45227	8.5034	9.80746	11.2598	12.2404	13.403	14.1879	14.991	15.5442	16.5377	17.233	17.3641	17.2343	17.0588	17.2192	17.724	17.9228	17.5905	16.8564	16.5354	15.5556	14.7385	13.829	12.938	11.4983	10.2536
23564.4	0.355869	0.0866871	-0.0263236	0.167914	0.149074	-0.0453736	0.313307	-0.0427966	0.0928663	0.127549	0.293071	0.574054	0.415951	0.462503	0.438584	0.652958	0.682292	1.4668	1.54377	2.01502	2.50455	2.70876	3.1502	3.60768	3.97897	4.47017	5.15115	5.41088	5.90346	6.49802	6.72937	7.4551	7.69527	8.31407	8.68756	8.43648	8.42759	8.30834	8.35387	8.42925	7.9974	7.5961	7.31287	7.2815	7.08823	6.73889	6.27309	5.54396	5.27332
23828.9	-0.46107	-0.402634	-0.408492	-0.42715	-0.47788	-0.155148	0.0552867	-0.00335333	0.110986	0.206398	0.316803	0.582495	0.624768	0.881267	1.47078	1.5758	2.24905	2.68747	3.60334	4.89912	5.72864	6.60823	7.81783	8.74233	10.1379	11.7846	13.434	14.5709	15.9502	16.6879	17.4337	18.8435	19.7749	20.5442	20.7255	20.6781	20.8781	21.2571	21.5262	21.9236	21.4332	20.5153	19.5864	18.4166	17.5892	16.5585	15.063	14.1035	12.5809
23851.2	-0.402912	-0.519914	-0.331875	-0.376586	-0.484875	-0.477466	-0.0308771	-0.250414	0.155557	0.212987	0.419661	0.549696	1.06703	1.08705	1.51635	2.01957	2.4967	3.00623	4.03797	5.48113	6.46245	7.34764	8.13868	9.60577	11.2112	13.1017	14.8702	16.3751	17.9239	18.9994	19.674	21.0599	22.5194	23.3788	23.5563	23.6073	24.043	24.1416	24.8041	24.7717	23.953	22.9784	21.5277	20.5294	19.7109	18.4276	17.1062	15.6469	13.9814
23873	-0.555231	-0.624058	-0.655065	-0.631421	-0.57492	-0.202296	0.0170773	0.0984819	0.0490976	0.313573	0.356079	1.09464	1.16169	1.46189	1.68607	2.2741	2.44088	3.37998	4.5539	5.64955	7.04596	8.09415	8.90134	10.2756	12.2557	14.3351	16.2666	18.048	19.8594	21.0627	22.1215	23.5759	24.8109	25.8378	26.1015	26.0219	26.0112	26.3895	26.9144	27.0747	26.3082	25.1608	23.4837	22.559	21.3654	20.0191	18.5299	17.1701	15.2397
23894.9	-0.514964	-0.759177	-0.582376	-0.565836	-0.343117	-0.266248	-0.42456	-0.256341	-0.061977	-0.112153	0.366964	0.996342	0.85967	1.10174	1.95855	2.06115	2.50447	3.3281	4.31407	5.84887	7.3025	8.19552	9.4028	10.9981	13.0929	15.6877	17.7552	19.6877	21.7411	22.5856	23.9317	25.5424	26.7741	27.8204	28.4345	28.8249	29.0095	29.1387	29.8035	29.9423	29.153	27.7969	26.7576	25.0179	23.6213	22.5981	20.7257	19.0759	17.0705
23916.8	-0.41801	-0.679142	-0.628294	-0.66397	-0.664268	-0.502853	-0.35036	-0.342137	-0.184871	0.254113	0.411256	1.09429	1.09005	1.42169	1.88278	2.30625	3.05091	3.97419	4.79384	6.08606	7.48241	8.41899	9.95658	11.2973	13.3398	15.7229	18.1989	20.0553	22.2662	23.2368	24.5603	26.0557	27.4916	28.8248	29.6405	29.4468	30.1905	30.0607	30.8925	31.1788	30.2932	28.6831	27.3337	25.6136	24.5145	23.0414	21.8074	19.927	18.0086
23938.6	-0.497294	-0.798516	-0.499116	-0.43625	-0.609028	-0.602457	-0.389274	-0.315331	-0.222189	0.057492	0.366663	0.784485	1.0936	1.28794	1.82035	2.23885	2.75606	3.28549	4.39321	5.87706	7.20473	8.07829	9.30832	10.7568	12.6033	14.8647	16.7627	18.7551	20.4397	21.6378	23.2505	24.3543	26.2383	27.0577	27.7674	27.7298	27.9149	28.189	28.8737	28.5182	27.9954	26.6568	25.5176	24.258	22.9513	21.844	20.3394	18.4089	16.6175
23960.4	-0.436003	-0.475056	-0.757402	-0.632175	-0.356254	-0.558348	-0.272115	0.0191971	-0.269039	-0.231461	0.253457	0.785252	0.94173	1.03764	1.48294	1.94984	2.45681	3.44554	4.28524	5.39077	7.08066	7.72272	8.59709	9.76997	11.7076	13.5604	15.484	17.5399	19.1612	20.5285	21.287	22.6836	24.0845	24.3124	25.3237	25.49	25.3956	25.4752	26.1723	26.6377	25.6752	24.8518	23.5049	22.1497	21.4489	20.5033	18.9214	17.1878	15.747
23982.2	-0.141675	-0.681729	-0.786295	-0.872152	-0.485257	-0.814612	-0.395346	-0.0831854	-0.107296	0.0658374	0.209209	0.643996	1.15031	1.10384	1.51516	1.68211	2.31329	3.31657	4.19665	5.61799	6.65562	7.81518	8.97258	10.1506	11.8242	13.6941	15.7249	17.632	19.1418	20.0643	21.5072	23.0325	24.2078	25.0269	25.7818	25.5032	25.5021	25.7242	26.1976	26.3479	25.543	24.177	23.5424	22.4167	21.6775	20.2945	18.9912	17.5759	16.0111
24004.1	-0.49204	-0.62491	-0.49498	-0.515249	-0.661504	-0.484092	-0.541881	-0.345012	-0.193865	0.179105	0.20908	0.383621	0.533268	1.05344	1.32237	1.81773	2.02292	2.68024	3.78791	5.19418	6.31695	7.37761	8.20419	9.58202	11.1649	12.866	15.2403	16.9036	18.503	19.5547	20.5232	21.4825	22.9976	23.3152	24.0461	23.9188	24.1227	23.8495	24.7401	24.4065	23.6257	22.5811	21.8722	20.5979	19.9785	18.9839	17.5634	16.0675	14.3263
24025.9	-0.754111	-0.465362	-0.676419	-0.711205	-0.360213	-0.784715	-0.565219	-0.016064	-0.0817515	-0.147465	-0.128234	0.493756	0.66543	0.726114	0.985559	1.71975	2.1707	2.71328	3.52973	4.93281	5.82108	6.81553	7.77442	9.29023	10.3242	12.1531	13.9967	15.7261	17.069	18.0103	18.5426	20.3269	21.6673	22.2647	22.6742	22.8588	22.7796	22.6929	22.9123	23.0002	22.3523	21.4187	20.5389	19.4932	19.0339	17.4033	16.4687	15.1599	14.0016
24047.7	-0.410293	-0.583153	-0.662752	-0.675112	-0.69182	-0.60734	-0.158692	-0.509796	-0.422591	-0.220073	0.282305	0.580721	0.665796	1.0174	1.27597	1.56369	2.08372	2.69223	3.31872	4.91441	5.99025	7.01975	7.96201	9.46308	10.9361	12.8	14.2785	16.1653	17.5589	18.5946	19.615	21.0417	22.1803	23.9314	24.1875	24.2219	24.0971	24.1444	24.6358	24.5099	23.5579	22.8869	21.5966	20.7845	19.4647	18.6418	17.5513	16.1844	14.5998
24069.6	-0.524983	-1.01008	-0.552978	-0.743979	-0.797528	-0.552627	-0.340624	-0.274809	-0.0234221	0.202093	0.00960395	0.19676	0.594727	0.764472	1.14936	1.43231	2.05028	2.71451	3.57003	4.76196	6.25653	6.8186	7.67915	9.2069	10.457	12.5493	14.3652	16.1601	17.5753	18.4246	19.8543	21.0649	22.0234	22.9723	23.3559	23.4005	23.5544	23.6944	24.0586	24.0942	23.3919	22.7815	21.6463	20.1209	19.2832	18.7737	17.5761	15.6697	13.5002
24574.1	-0.356817	-0.28177	-0.490341	-0.658135	-0.58888	-0.237544	-0.384845	-0.567394	-0.287042	0.125018	0.194722	0.552071	0.783064	0.88291	1.40968	1.50302	1.74295	2.50499	3.17978	4.22061	5.2496	6.28141	6.72368	7.7733	9.0879	10.6202	12.2788	13.8729	15.465	16.4091	17.461	18.4603	19.7714	20.5134	21.1098	21.0477	21.1926	21.035	21.7293	21.7105	21.5703	21.0921	20.5739	19.1764	18.7408	17.6905	16.3177	15.1197	13.7835
24836.4	-0.596907	-0.71924	-0.815053	-0.529069	-0.750309	-0.516095	-0.1937	-0.132128	0.225381	0.327046	0.792922	1.16645	1.23721	1.84999	2.25381	2.56775	3.61005	4.21464	5.47636	6.80922	8.38806	9.88279	11.3597	13.3879	15.6332	18.4492	21.3437	23.9872	26.4522	27.8137	29.4077	30.6738	32.0224	33.3994	34.3251	34.2035	34.5922	35.2198	35.8031	36.148	35.5824	34.3612	32.2555	30.5153	28.5585	26.9084	25.173	22.7098	20.716
24858.2	-0.821249	-0.575575	-0.648131	-0.665361	-0.708935	-0.513233	-0.214225	-0.27184	0.0843373	0.396434	0.467068	0.944515	1.41036	1.70478	2.12176	2.73814	3.16019	4.14411	5.51855	6.80343	8.23596	9.52892	11.1059	13.1945	15.4625	18.17	21.1091	24.1143	26.4424	28.0376	29.0675	30.3776	32.2372	33.2441	34.147	34.2925	34.3477	35.3836	36.1206	36.5069	35.9034	34.6222	32.379	30.3342	28.4101	26.9269	24.6619	22.614	20.6156
24880.1	-0.672059	-0.692269	-0.718108	-0.536736	-0.682973	-0.396452	-0.259991	-0.0931841	-0.0180519	0.362785	0.433456	1.05337	1.17135	1.77461	2.21178	2.84896	3.10212	4.4062	5.08674	6.78064	8.3411	9.78341	11.1386	12.8622	15.4698	18.2384	21.0571	23.635	26.1975	27.5733	28.9025	30.3386	31.9101	32.9497	33.4113	33.8542	34.2729	34.4787	35.8666	35.8955	35.5579	34.4221	32.3225	30.2071	28.2727	26.272	24.7492	22.7585	20.7928
24902	-0.34778	-0.675167	-0.746001	-0.774754	-0.556959	-0.561871	-0.55046	-0.192318	0.0527164	0.275091	0.429944	1.05463	1.41245	1.77216	2.23047	2.52829	3.71393	4.25512	5.30847	6.75816	8.37063	9.70109	11.0843	13.1095	15.6588	18.2154	21.2568	24.0115	26.3638	27.8975	29.583	30.6123	32.1652	32.6523	33.9248	33.9482	34.3225	34.9413	36.2161	36.2811	36.0723	34.4138	32.3919	30.3694	28.4485	26.7884	25.0548	22.7889	20.5801
24923.8	-0.443922	-0.971622	-0.798446	-0.588235	-0.550598	-0.540925	-0.30695	0.205053	0.441341	0.397191	0.468918	1.00417	1.4005	1.79933	2.31064	2.76985	3.26918	4.16335	5.28417	6.91288	8.22537	9.74807	11.1924	12.8622	15.3976	18.0866	20.8898	23.4137	25.8499	27.584	29.1094	30.2766	31.5812	32.7698	33.5928	33.3994	34.0497	34.1441	35.3716	35.8664	35.2775	33.8993	32.0879	29.8535	28.0145	26.3807	23.9531	22.3741	20.3701
24945.6	-0.567164	-0.434384	-0.666487	-0.474581	-0.520797	-0.454433	-0.2665	-0.32554	-0.0634483	0.521986	0.922664	1.16103	1.10164	1.45316	2.24173	2.68892	3.45606	4.3716	5.18481	6.96599	8.13535	9.62712	11.0922	13.1514	15.2299	17.9836	20.9752	23.3636	25.6138	27.5072	28.4547	30.0328	31.4204	32.4136	33.0859	32.7097	33.4745	34.0964	35.0269	35.2444	35.2314	33.8916	31.7996	29.4164	28.1483	26.159	24.0697	21.9492	20.3447
24967.5	-0.475384	-0.572124	-0.789208	-0.715897	-0.583859	-0.308357	-0.257295	-0.280516	0.469915	0.429403	0.625144	0.766342	1.27093	1.93117	2.39064	2.87239	3.60602	4.43386	5.36419	7.29841	8.68386	9.87111	11.3102	13.1097	15.483	18.0325	20.9244	23.8093	26.1154	27.6786	29.0059	30.4774	31.662	32.9393	33.3179	33.8995	33.7674	34.4503	35.6814	36.5599	35.6046	34.0636	32.4966	30.2778	28.5319	26.8046	24.3875	22.6457	20.6201
24989.4	-0.552352	-0.666052	-0.455141	-0.454257	-0.945489	-0.333386	-0.38375	-0.15798	-0.0409129	0.427856	0.61607	1.26024	1.34763	1.97765	2.34198	2.7248	3.18051	4.24912	5.23808	6.65047	8.33467	9.52508	10.9157	12.862	15.2555	17.81	20.7322	23.4418	25.2211	27.2569	28.3819	29.6536	31.3134	32.3027	33.0631	33.0719	33.2208	34.3367	35.1675	35.7661	35.4322	33.8673	31.7071	29.9837	27.9459	26.1304	24.0315	22.1201	20.4625
25011.2	-0.442241	-0.473437	-0.724561	-0.77731	-0.619445	-0.44228	-0.283466	0.036775	0.214908	0.356507	0.430574	1.02929	1.36997	1.87764	2.12593	2.68325	3.35759	4.47024	5.68915	7.33529	8.66015	9.85489	11.5757	13.1652	15.7363	18.3361	20.9027	23.872	25.9782	27.9351	29.0481	30.5094	32.3424	33.7204	34.1411	34.2499	34.7669	35.1301	36.3534	36.7307	36.2625	34.5613	32.5573	30.4997	28.7606	26.8819	25.0123	22.9565	20.7895
25033.1	-0.461213	-0.550753	-0.577236	-0.724249	-0.894472	-0.500224	-0.270544	-0.154225	0.100449	0.0803554	0.350084	1.04993	1.26232	1.68394	2.08063	2.79454	3.10741	4.15985	5.34439	6.56288	8.26368	9.48519	11.1143	12.7343	15.2207	17.6493	20.578	23.2079	25.5697	26.8664	28.453	29.8831	31.3951	32.5005	33.4042	33.3495	33.5932	34.4875	35.5656	35.9098	35.203	34.1406	31.9901	30.1005	28.1581	26.2829	24.4042	22.0702	20.247
25054.9	-0.319644	-0.699894	-0.460574	-0.471616	-0.512167	-0.661357	-0.280575	-0.100128	-0.1475	0.248848	0.781239	0.955933	1.32574	1.60855	2.00698	2.84806	3.09397	4.38198	5.1876	6.682	8.11417	9.37776	10.788	12.5434	14.8916	17.506	19.7924	22.4858	24.4712	25.9512	27.5182	28.7742	30.4429	31.8173	32.3774	32.288	32.8795	33.432	34.3984	34.9499	33.9953	32.7084	30.8792	29.004	27.3293	25.2139	23.4089	21.6155	19.5918
25319.4	-0.563827	-0.470268	-0.567016	-0.636186	-0.439911	-0.676225	-0.150638	-0.287993	0.179393	0.241547	0.434699	0.848094	1.26311	1.65478	1.8835	2.45844	2.9046	3.8565	4.92098	6.40763	7.90137	8.98705	10.4374	12.7057	14.702	17.5185	19.5891	21.9722	23.7545	25.3812	26.7519	27.9535	29.5741	30.7788	31.2189	31.358	31.5699	32.3995	33.1558	33.1467	32.2802	30.7838	28.8598	27.1709	25.6895	24.2148	22.4549	20.8409	18.4754
25341.7	-0.729224	-0.624674	-0.590053	-0.59088	-0.514077	-0.278058	-0.253877	-0.0928488	0.209055	0.0754736	0.740327	0.972482	0.973062	1.53518	2.14799	2.13013	2.95282	3.64848	4.82793	6.37598	7.8284	9.08766	10.0001	11.9182	14.054	16.7259	19.1762	21.1877	23.1152	24.207	25.82	26.841	28.7197	29.4941	29.8035	30.152	30.1934	30.8638	31.3985	31.3966	30.7931	29.0853	27.4994	25.8914	24.414	22.9327	21.3993	19.7741	18.002
25363.6	-0.437736	-0.717744	-0.695835	-0.502027	-0.570929	-0.647637	-0.314758	-0.0933562	0.279631	0.219019	0.368183	1.12897	1.3002	1.53694	1.79728	2.5009	2.98875	3.85188	5.07779	6.56201	7.86549	9.20082	10.6008	12.4091	14.7464	17.2448	19.7465	21.8693	24.0172	25.2991	26.4922	27.8167	29.6869	30.516	31.0702	30.9918	31.4476	31.809	32.6075	32.3526	31.4822	30.3753	28.4665	27.1909	25.8223	24.069	22.6627	20.6874	18.9029
25385.5	-0.476293	-0.916819	-0.699342	-0.613122	-0.429744	-0.370775	-0.352854	-0.651879	0.0811372	0.0553399	0.367253	0.967464	1.31151	1.51624	1.90969	2.36951	2.9936	3.80957	5.10806	6.59552	7.90603	9.32778	10.5842	12.2973	14.3246	17.0714	19.5712	22.2809	24.0444	25.3263	26.7185	28.2341	29.9461	30.6453	31.4088	31.4471	31.514	31.8854	32.8856	32.4958	31.8643	30.5645	28.9587	27.0869	25.978	24.2719	22.8081	20.9172	18.902
25407.3	-0.539499	-0.747316	-0.52403	-0.720035	-0.571203	-0.404981	-0.481499	-0.289468	0.0484624	0.0315608	0.607612	0.580147	1.0547	1.32691	1.96176	2.48274	2.90516	3.62281	4.94901	6.51334	7.56038	9.01298	10.2397	12.1791	14.3733	16.7317	19.1988	21.5075	23.1423	24.6794	25.5345	27.3077	28.6345	29.8176	30.32	30.7797	30.757	31.565	32.0973	32.112	30.9376	29.5317	27.8079	26.118	25.2023	23.8734	22.3539	20.488	18.4278
25429.2	-0.376721	-0.739143	-0.652825	-0.750092	-0.691606	-0.376873	-0.522325	-0.287051	-0.224795	0.0271585	0.614914	0.668471	1.0419	1.31885	1.66222	2.4394	2.67935	3.78113	4.91477	5.89829	7.27522	8.24594	10.0679	11.4415	13.4035	15.5888	18.0768	20.4923	22.0101	23.5272	24.7563	26.3947	27.8793	28.6996	29.211	29.5441	30.0963	30.8137	31.4161	31.4265	30.2566	28.8269	27.7031	25.7158	24.2292	23.4134	21.6349	19.9834	17.8551
25451	-0.543314	-0.832771	-0.623707	-0.476599	-0.625008	-0.756045	-0.352109	-0.357162	0.14354	-0.0213223	0.267465	0.797255	1.04943	1.07591	1.75936	1.96084	2.61143	3.29757	4.32314	5.92147	7.0088	7.9565	9.26005	10.7386	12.5256	14.9645	17.0476	19.0316	20.6781	22.1659	23.5105	24.9664	26.3894	27.3737	28.0605	28.3346	28.379	29.0852	29.6052	29.6283	28.9577	27.9352	26.0528	24.7003	23.5931	22.151	20.3732	19.1458	16.9634
25472.8	-0.628036	-0.462315	-0.877698	-0.645377	-0.483576	-0.517432	-0.564637	-0.412641	-0.281785	0.0853955	0.537524	0.825401	1.07704	1.08156	1.62771	2.30827	2.66714	3.42774	4.53406	5.84066	6.99171	8.04726	9.44352	10.612	12.6499	14.5192	16.7479	18.9576	20.4958	21.5903	22.8789	23.8842	25.6822	26.8789	27.5626	27.2222	27.7481	28.0295	28.9504	28.7655	28.274	26.8488	25.4333	23.8451	23.0007	21.4811	20.0827	18.2301	16.6975
25494.7	-0.606316	-0.610763	-0.709129	-0.627438	-0.435387	-0.839832	-0.405528	-0.349333	-0.265751	0.00877706	0.228337	0.591206	0.725612	1.54063	1.65504	1.86921	2.17639	2.94643	4.05336	5.06248	6.60805	7.6201	8.88903	10.0676	11.7721	13.7409	15.3627	17.3372	19.0147	20.321	21.3114	22.5404	24.1122	24.3786	25.0831	25.0547	24.9352	25.6974	26.0908	26.2166	25.5857	24.6369	23.5675	22.4885	21.5886	20.149	18.5665	17.1085	15.3792
25516.6	-0.50679	-0.683636	-0.695373	-0.48357	-0.596284	-0.463482	-0.390674	-0.352492	-0.479784	-0.152058	-0.0582969	0.544317	0.651236	1.02847	1.13555	1.93104	2.04686	2.47237	3.8726	4.97016	6.45041	7.4488	8.07886	9.465	11.2075	13.0309	14.5224	16.4782	17.4009	18.943	19.766	20.9536	21.952	22.9207	23.4425	23.4017	23.6674	23.6993	24.6449	24.3959	23.6649	23.1095	22.0919	20.6853	19.7679	18.6864	17.8238	15.6492	14.4236
25538.4	-0.382401	-0.657648	-0.66568	-0.590713	-0.827653	-0.578948	-0.51565	-0.481933	-0.193936	-0.364154	0.194065	0.550216	0.360888	0.895028	1.2605	1.51395	1.82451	2.7309	3.72146	5.05348	6.53373	7.21827	8.35507	9.6259	11.0325	12.878	14.737	16.6632	17.9785	19.1041	20.0261	20.8041	21.9866	23.1066	23.4029	23.63	23.4155	24.1887	24.6094	24.7594	24.1647	23.2817	22.0562	21.0877	20.1667	19.517	18.485	16.458	14.7693
25560.3	-0.523203	-0.57117	-0.637427	-0.909345	-0.51565	-0.737362	-0.383139	-0.324466	-0.0486998	-0.152999	0.120716	0.414211	0.258021	0.791265	1.33104	1.51995	1.61972	2.97899	3.50352	4.85669	5.97112	7.23961	8.16563	8.96474	10.8135	12.4873	13.9791	15.8345	17.377	18.394	19.0919	20.3876	21.5043	22.4715	22.2986	23.0869	22.4858	22.9599	23.6532	23.7398	22.9589	22.2533	21.2764	19.9043	19.0541	18.5384	16.9294	15.2632	13.8023
26064.7	-0.275487	-0.499315	-0.25676	-0.267757	-0.455149	-0.623906	-0.466931	-0.392471	-0.334103	-0.205161	0.141089	0.387379	0.524959	0.785386	1.04479	1.17581	1.66645	2.36533	3.13263	4.36997	5.22109	6.14184	6.68293	8.11246	9.36264	10.9925	12.6169	14.1542	15.8778	16.8717	17.8988	18.9509	19.9663	20.8506	21.5086	21.464	21.7342	21.7152	22.2297	22.8158	22.373	21.6003	20.8229	19.7852	18.6234	17.641	16.42	15.0473	13.9309
26327.1	-0.636594	-0.59366	-0.787019	-0.596685	-0.570086	-0.432147	-0.412746	-0.197232	0.177458	0.336643	0.761722	0.886477	1.75405	1.80608	1.98887	2.58408	3.43813	4.39334	5.30231	6.92718	8.49487	9.7396	11.2262	13.2861	15.4812	18.1973	21.0831	23.9298	25.8902	27.7101	29.0144	30.5682	31.9825	32.969	33.7292	34.085	34.3819	35.0759	36.1927	36.3878	36.0796	34.2001	32.1646	30.7272	28.5375	27.2256	24.9868	23.3111	20.8286
26349	-0.684976	-0.534304	-0.587787	-0.719558	-0.58965	-0.521728	-0.476551	-0.230856	0.183463	0.313573	0.52806	0.780661	1.23658	1.85762	2.44807	2.81753	3.38785	4.32779	5.29776	6.96786	8.18751	9.81591	11.4536	13.2272	15.4669	18.2735	20.9115	23.8166	25.4812	27.3116	28.8446	30.4926	31.8053	32.6371	33.4998	33.9373	34.2402	34.9063	36.0575	36.3204	35.4624	34.0086	32.6113	30.3959	28.661	27.0625	25.0592	22.5778	20.584
26370.8	-0.43338	-0.383968	-0.672327	-0.703683	-0.614539	-0.601249	-0.41659	-0.304314	-0.150728	-0.0481601	0.606428	0.87875	1.53653	1.99136	2.28829	2.71339	3.61475	3.97188	5.35987	6.90975	8.40876	9.52177	11.1369	12.8502	15.4259	17.9466	20.913	23.7528	25.6236	27.0224	28.4231	29.6415	31.1673	32.4782	33.1614	33.2108	33.962	34.826	35.6395	35.8723	34.8127	33.5254	31.8497	30.1165	28.2846	26.4657	24.5292	22.4645	20.2596
26392.6	-0.487143	-0.757322	-0.653721	-0.711607	-0.572103	-0.688707	-0.217979	-0.262702	0.0943852	0.21705	0.628918	0.705787	1.11832	1.73127	2.01929	2.60376	3.45524	4.28939	5.20523	6.81426	8.33019	9.54836	11.1149	13.1255	15.3621	18.2727	21.115	23.5531	25.8013	27.1326	28.3555	30.1535	31.707	32.7222	33.8799	33.9776	33.8633	35.0733	35.8299	36.0285	35.4572	33.989	32.492	30.2173	28.4326	26.3677	24.5616	22.3977	20.6465
26414.5	-0.603819	-0.620658	-0.604055	-0.49621	-0.704634	-0.57169	-0.298264	-0.418024	-0.0105559	0.604294	0.643008	0.813108	1.37244	2.05592	2.21973	2.74048	3.50746	4.16696	5.42748	7.06481	8.33929	9.86431	11.4282	13.1098	15.381	18.0653	20.9484	23.4324	25.6806	27.3149	28.544	29.8781	31.6734	32.6791	33.4951	33.9564	34.1665	34.8816	35.7503	36.2211	35.2627	34.1447	31.9034	29.8598	28.3995	26.4568	24.7961	22.385	20.4213
26436.3	-0.398075	-0.801653	-0.785444	-0.701944	-0.733033	-0.539349	-0.0816552	-0.0530719	0.221648	0.243665	0.546688	0.96345	1.52806	1.93761	1.91762	2.6926	3.22031	4.05462	5.32357	6.9334	8.41924	9.47181	10.9559	13.048	15.2564	18.0027	20.7398	23.4321	25.6855	27.0957	28.4151	29.8415	31.591	32.8194	33.2114	33.637	33.7598	34.5855	35.6435	36.3287	35.6258	33.8917	31.989	30.0371	28.2833	26.6149	24.5883	22.5266	20.72
26458.1	-0.431989	-0.535634	-0.729997	-0.469462	-0.639272	-0.597546	-0.340968	-0.277156	-0.0012403	0.107687	0.660226	1.17524	1.32256	1.70936	2.34099	2.87452	3.08137	4.44944	5.2822	6.95625	8.38342	9.71954	11.1418	13.0467	15.2354	17.7491	20.7074	23.2628	25.665	27.1381	28.4808	29.638	31.5772	33.0122	33.541	33.509	34.0048	34.8909	35.4049	35.8853	34.8055	33.6473	31.9349	29.7958	28.2953	26.2469	24.4395	22.5095	20.3398
26480	-0.639335	-0.565406	-0.753617	-0.741549	-0.353728	-0.540921	-0.486157	-0.196843	0.172225	0.328302	0.720641	1.28093	1.24095	1.53501	2.26927	2.39556	3.25653	4.23439	5.27883	6.78516	8.30995	9.47521	11.0027	12.8243	15.1384	17.7756	20.6701	23.1808	25.3547	27.1027	28.1611	29.6951	31.3778	32.1939	32.9174	33.0575	33.2855	34.0177	35.1734	35.0078	34.6647	33.5406	31.2301	29.1093	27.4746	26.1094	24.1445	22.3722	20.2032
26501.8	-0.340702	-0.712058	-0.661739	-0.571231	-0.612329	-0.679499	-0.262701	-0.139511	0.170569	0.473114	0.844898	1.20752	1.6058	1.44882	2.21481	2.94131	3.63735	4.47172	5.38525	7.06194	8.58312	10.0612	11.3335	13.2788	15.3095	18.3609	20.7564	23.416	26.11	27.6803	28.9109	30.3202	32.0881	33.1627	33.8025	33.9741	34.4915	34.5759	35.7909	36.5512	35.5111	33.9301	32.2033	29.9633	28.2247	26.4221	25.0894	22.7353	20.6766
26523.7	-0.447168	-0.653147	-0.721068	-0.56288	-0.596806	-0.693361	-0.0815832	-0.0382072	-0.0858853	0.306376	0.740772	1.09352	1.21281	1.72599	2.27853	2.68128	3.17584	4.27321	5.43903	6.89405	8.17655	9.79405	11.1926	13.0549	15.1526	18.2621	20.9086	23.7479	25.5503	26.8233	28.4252	30.037	31.7546	33.0304	33.6155	33.8068	34.248	34.5859	35.5987	35.9967	35.4269	33.8082	31.5665	29.5517	27.8988	26.1859	24.4795	22.5654	20.4746
26545.6	-0.521955	-0.587968	-0.743446	-0.764836	-0.557965	-0.396081	-0.321244	-0.183931	-0.0273812	0.154398	0.694696	0.683807	1.20647	1.59424	2.37619	2.77958	3.30123	3.9341	5.3766	6.66711	8.0832	9.78954	11.1446	12.8985	15.3843	18.1875	20.5832	23.3569	25.6445	27.4683	28.5212	29.9571	31.8537	32.7544	33.7944	33.8672	34.0146	34.8636	35.7521	35.9956	35.4522	33.9866	31.6749	29.544	28.1564	26.2971	24.5093	22.5446	20.4991
26810.1	-0.476641	-0.508762	-0.772154	-0.687168	-0.599551	-0.573302	-0.373806	0.122624	-0.0127578	0.173942	0.468322	0.76803	1.19667	1.72046	2.08382	2.60369	3.22734	3.92818	5.1689	6.51415	7.85767	9.56581	11.1067	12.8693	15.0885	17.809	20.4605	22.7167	24.3816	25.5076	27.3111	28.3146	30.2022	31.2308	32.2084	31.9761	32.1008	32.9289	33.9384	33.9342	32.942	31.7265	29.7734	27.488	26.459	24.8846	23.1478	20.8308	19.0633
26832.4	-0.574383	-0.76553	-0.819886	-0.526498	-0.548761	-0.646264	-0.0278764	0.0252548	0.0843849	0.475675	0.675272	1.01002	1.11257	1.69408	1.89457	2.48476	3.11003	3.99462	5.06426	6.85732	8.02219	9.61344	10.9026	12.8716	15.0898	17.938	20.487	22.9982	24.778	25.9522	27.4964	28.5266	30.5318	31.3621	31.9278	32.0512	32.4131	32.8268	33.5674	33.6674	32.8841	30.7412	29.2238	27.4239	26.31	24.4156	23.1203	20.9535	18.8729
26854.3	-0.481669	-0.676944	-0.713375	-0.322658	-0.642765	-0.495472	-0.511495	-0.31505	0.123102	0.103703	0.585881	0.835141	1.10366	1.70996	1.697	2.19348	2.9702	3.83544	5.07542	6.50627	7.64673	9.17826	10.576	12.0875	14.1824	16.9897	19.5667	21.7105	23.3562	24.8186	26.0981	27.8564	29.261	30.2843	30.3887	30.7075	30.7752	31.3207	31.8799	32.0852	31.2837	29.9103	28.0217	26.786	25.4578	24.0128	22.362	20.4568	18.3315
26876.2	-0.741576	-0.391899	-0.630228	-0.685319	-0.759219	-0.581898	-0.368105	-0.263905	0.147546	-0.0491876	0.549352	1.04669	1.3364	1.53406	1.94438	2.32402	3.43075	4.07073	5.3571	6.84883	7.87117	9.47618	10.8264	12.6528	15.1873	17.794	20.6668	22.7744	24.6474	25.911	27.3616	28.7629	30.7553	31.552	32.2858	31.9785	32.281	32.8652	34.0682	33.7728	32.3539	31.2406	29.5615	27.6203	26.4115	25.0608	23.097	21.189	19.4163
26898.1	-0.584033	-0.791656	-0.543599	-0.68017	-0.58094	-0.650875	-0.551998	-0.116505	-0.0191496	0.186608	0.758426	0.767062	1.23675	1.43098	1.78996	2.27329	3.1963	3.7931	5.13586	6.7867	7.9631	9.36733	10.2432	12.2905	14.3664	17.1201	19.5438	21.685	23.5229	24.8175	26.3409	27.8142	28.9395	30.3956	31.1144	31.2509	31.2699	31.5839	32.1264	32.3826	31.2172	30.0251	28.4488	26.8984	25.6575	24.0509	22.655	20.3947	18.7732
26919.9	-0.436847	-0.791202	-0.630643	-0.639176	-0.651413	-0.833457	-0.271907	-0.00904618	-0.0824414	-0.140722	0.427973	0.901123	0.9725	1.3766	1.93725	2.15837	2.8929	3.86215	4.83868	6.21719	7.73134	8.5191	9.87259	11.6229	13.7315	16.3496	18.8324	21.0599	22.5447	23.9639	25.5993	26.8499	28.5114	29.1789	30.0386	30.1068	30.3298	30.7022	31.6479	31.6277	30.7916	29.361	27.7814	26.0119	25.05	23.6788	21.791	20.3036	18.4499
26941.8	-0.596676	-0.923358	-0.411184	-0.580504	-0.628744	-0.657723	-0.233661	-0.417119	0.0255557	0.0686322	0.685106	0.916111	1.16067	1.60497	1.62912	2.26102	2.49686	3.54661	4.66981	5.87986	7.36483	8.58727	9.68026	11.2111	13.2438	15.3373	17.7562	19.7622	21.5959	22.483	23.9542	25.487	27.0914	28.2761	28.753	28.8487	29.0367	29.6369	29.7106	29.965	29.7298	28.1142	26.7561	24.9838	23.8967	22.2365	20.9193	19.102	17.5958
26963.6	-0.39456	-0.668463	-0.642374	-0.936645	-0.653533	-0.269856	-0.215281	-0.436712	-0.314993	0.208809	0.53584	0.774253	0.847232	1.26301	1.82651	2.08199	2.73995	3.48702	4.44937	5.86977	6.90143	7.87667	8.91846	10.2405	12.4073	14.1465	16.0756	18.239	19.7234	20.8088	22.602	23.6354	25.0753	26.2302	26.6792	26.5012	26.7848	27.0011	27.7239	27.5331	26.9941	26.1271	24.8728	23.239	22.6226	21.1122	19.8409	18.13	16.1926
26985.5	-0.527399	-0.607013	-0.680964	-0.850906	-0.571409	-0.594709	-0.398794	-0.497162	-0.0103669	0.0976283	0.572297	0.766748	0.633789	1.28291	1.39152	2.04988	2.23908	2.93778	4.31749	5.62838	6.87384	7.80132	8.80291	10.04	11.8219	13.6753	15.7047	17.6092	18.9683	19.9726	21.8232	22.9305	24.2822	25.1278	25.7477	25.6587	26.0692	26.2585	27.1276	27.4607	26.0936	25.2626	24.1395	23.2609	22.1051	21.249	19.4649	18.0887	16.1526
27007.4	-0.647725	-0.54032	-0.732298	-0.638967	-0.569519	-0.528711	-0.46848	-0.602326	-0.122649	0.21646	0.266148	0.22343	0.631661	1.38332	1.43248	1.54988	2.61808	3.28568	4.01665	5.21324	6.86311	7.37881	8.46653	9.63028	11.6105	13.497	15.4241	16.9244	18.4276	19.4461	20.5862	22.1269	23.3359	24.3646	24.7807	24.8478	25.028	24.8955	25.8072	25.6434	24.9889	24.2938	23.0595	21.7936	20.9798	19.928	18.4953	16.931	15.4125
27029.2	-0.489481	-0.444442	-0.524838	-1.02644	-0.645	-0.723923	-0.635318	0.0463917	-0.215732	-0.165905	-0.0399576	0.375515	0.899706	1.02299	1.31038	1.48196	2.20791	2.90385	3.89257	4.8175	6.2959	7.3788	8.13748	9.72787	11.1553	12.5786	14.6159	16.5598	17.572	18.5564	20.0797	20.9257	22.1605	23.3385	23.8504	23.4232	23.5686	23.7872	24.5501	24.2998	24.2798	22.7937	22.0081	20.8076	19.8518	18.2712	17.6866	16.0762	13.9154
27051.1	-0.686455	-0.441085	-0.510225	-0.870739	-0.438331	-0.752422	-0.425033	-0.488362	0.0807381	-0.152496	0.202788	0.316925	0.58264	1.15585	1.25157	1.53717	1.93973	2.473	3.61355	4.93043	6.20079	6.82543	7.50528	8.97461	10.4102	12.2437	13.9343	15.5259	16.9206	17.5848	18.2874	20.0712	20.9619	21.8077	22.3006	22.3574	22.281	22.7251	23.0335	22.8721	22.0454	21.9527	20.719	19.8758	18.8016	17.6734	16.7309	15.4488	13.8785
27555.5	-0.32123	-0.439003	-0.356362	-0.660255	-0.650209	-0.655562	-0.419636	-0.358243	-0.23227	0.0254111	0.20103	0.186561	0.597837	0.709059	1.03418	1.07208	1.8049	2.35458	3.32813	4.35828	5.22532	6.2622	7.0858	8.06108	9.46646	10.9408	12.9271	14.7993	16.2262	17.4174	18.2891	19.514	20.9134	21.5905	22.1862	22.4922	22.4525	22.8004	23.167	23.1381	23.3679	23.375	22.4081	21.0522	20.2385	18.5717	17.6042	16.3968	14.627
27817.9	-0.485576	-0.563219	-0.792699	-0.716006	-0.792332	-0.531687	-0.206174	-0.278245	0.190793	0.384455	0.683298	0.892323	1.27001	1.95148	2.19648	2.65727	3.56094	4.23991	5.49346	7.07466	8.43925	9.92646	11.5477	13.4852	15.7741	18.6381	21.5956	25.0862	27.4082	29.3698	30.2921	31.6162	33.4684	33.977	35.3182	35.2849	35.7726	36.9348	37.6323	38.2697	37.7307	36.4567	34.464	31.9518	30.5599	28.5961	26.3005	24.3884	21.8666
27839.8	-0.298927	-0.886108	-0.703076	-0.702326	-0.611326	-0.540086	-0.351048	-0.122836	-0.107306	0.202586	0.562189	0.975032	1.3706	1.74537	2.23387	2.79004	3.28172	4.11656	5.63058	6.85902	8.65109	9.8019	10.9733	13.3578	15.5951	18.717	21.5965	24.319	26.6121	28.7338	29.7752	31.4575	32.6953	34.1518	34.7745	34.7741	35.6103	36.5746	37.6175	38.0797	37.426	36.2219	34.1403	32.1323	30.2544	28.1085	25.8556	24.3222	21.8892
27861.6	-0.41121	-0.583831	-0.630993	-0.603929	-0.554687	-0.54601	-0.432145	-0.391928	0.199469	0.224928	0.496731	1.0121	1.44528	1.75429	2.15056	2.61764	3.36435	4.42837	5.46127	6.92834	8.52351	9.6268	11.2303	13.1292	15.544	18.6807	21.4377	23.95	26.6084	28.1014	29.7476	31.0325	32.5693	33.6096	34.4714	34.765	35.1881	35.8433	36.8341	37.538	37.2489	35.6323	33.7608	31.3837	29.5868	27.666	25.7122	23.2494	21.5276
27883.6	-0.540049	-0.594285	-0.506675	-0.706606	-0.658729	-0.700577	-0.477153	-0.181159	0.0458449	-0.0813236	0.746884	1.08001	1.11161	1.82198	2.32024	2.68952	3.49851	4.10737	5.5076	6.74199	8.15113	9.70556	10.9781	13.1498	15.5607	18.1905	20.9373	24.1182	26.1279	28.004	29.4762	30.7244	32.2308	33.3289	34.2443	34.5825	35.1088	35.5048	36.7476	37.1867	36.559	34.9964	33.2263	31.3143	29.0174	27.4192	25.2377	23.1069	21.2394
27905.4	-0.627025	-0.820692	-0.653186	-0.528681	-0.716662	-0.597309	-0.165414	-0.146242	0.265916	0.339657	0.739154	1.22844	1.59898	1.75711	2.13485	2.79076	3.58323	4.15541	5.57819	6.81749	8.40233	9.34655	11.1515	12.8378	15.3525	18.3352	21.3938	23.8504	26.3787	28.2182	29.4797	30.7718	32.5637	33.4234	34.246	34.5891	34.7517	35.6391	36.6455	37.6542	36.8991	35.4505	33.1079	31.1731	29.0532	27.0963	25.8992	23.4247	21.3901
27927.2	-0.559299	-0.864542	-0.602527	-0.583941	-0.631422	-0.25813	-0.152137	-0.402783	0.181985	0.448498	0.781724	1.24633	1.61612	2.07981	2.35281	3.08925	3.60994	4.30613	5.3298	7.11599	8.8557	9.96802	11.6089	13.3706	15.8108	18.342	21.788	24.6855	26.9577	28.727	30.1867	31.3312	32.8095	34.2444	34.6917	35.2059	35.2755	36.1639	37.545	37.6931	37.3302	35.8649	33.3084	31.849	29.3179	27.5087	25.7798	23.3889	21.5738
27949.1	-0.418777	-0.55964	-0.642483	-0.622112	-0.631247	-0.678428	-0.352566	-0.00266593	0.22089	0.386489	0.595487	1.03923	1.66485	2.04907	2.20921	2.87566	3.39315	4.51536	5.40981	6.95522	8.45479	10.0228	11.3113	13.1367	15.4508	18.5531	21.5081	24.7945	26.6892	28.352	29.3901	31.0376	32.3672	33.7013	34.3844	34.627	35.0742	35.6211	36.6827	37.5374	36.995	35.741	33.5312	30.8278	29.2005	27.179	25.3829	23.3538	20.93
27971	-0.646365	-0.616726	-0.659522	-0.591533	-0.594009	-0.735994	-0.375726	-0.207589	0.12791	0.40924	0.701205	1.0004	1.55333	1.85164	2.4641	2.63561	3.2878	4.21824	5.36147	6.97353	8.43891	9.77103	11.4307	13.4406	15.5706	18.6147	21.8558	24.3379	27.0651	28.3572	29.6675	31.2014	32.5443	33.6829	34.5947	34.5449	34.8837	35.6776	36.748	36.9857	36.6923	34.7292	32.9145	31.0186	29.0094	27.109	25.6834	23.045	20.7328
27992.8	-0.729961	-0.709923	-0.613575	-0.68375	-0.768923	-0.616709	-0.223794	-0.132038	-0.023548	0.0906532	0.392593	0.93055	1.38065	1.66751	2.04606	2.63912	3.43177	4.27768	5.51726	7.20425	8.55676	9.93167	11.5692	13.3351	15.7859	18.7449	21.6739	24.8644	27.0086	28.5269	29.911	31.2255	32.465	33.6219	34.3093	34.8393	34.9204	35.8025	36.6341	36.9681	35.967	34.8131	32.6084	30.5984	28.7008	26.8615	25.0358	22.9211	21.1561
28014.7	-0.479952	-0.788421	-0.467227	-0.641555	-0.41366	-0.532001	-0.429815	-0.231107	0.106597	0.36114	0.59417	1.21321	1.13304	1.72408	2.06646	2.537	3.55692	4.34458	5.53348	6.78594	8.839	9.73841	11.3309	13.2825	15.7915	18.4168	21.1633	24.4222	26.5269	28.1224	29.7583	30.9319	32.4672	33.4542	34.0196	34.4774	34.3645	35.1385	36.436	36.0865	35.683	34.2571	32.0796	29.962	28.4049	27.024	25.1708	22.6674	20.7178
28036.6	-0.713937	-0.708969	-0.430428	-0.524506	-0.51699	-0.583438	-0.551625	-0.212784	0.15098	0.458055	0.517361	1.27528	1.43925	1.8654	2.60696	2.7664	3.44307	4.40933	5.65456	6.86316	8.18348	9.62012	11.5923	13.3859	15.4817	18.8957	21.4611	24.3269	26.5296	27.8922	29.5869	30.7791	32.21	33.0864	34.1519	33.969	34.3297	34.8172	35.573	35.9322	34.9731	34.0278	31.8626	30.015	28.3215	26.9126	24.9468	22.8597	20.6325
28301	-0.500611	-0.605596	-0.554244	-0.650522	-0.60677	-0.513462	-0.279676	-0.186981	-0.0429017	0.37095	0.801097	0.932793	1.39699	1.95383	2.30296	2.64222	3.34682	4.39268	5.5404	7.38635	9.06797	9.84803	11.3325	13.3223	15.6546	18.6218	20.6887	23.3927	24.9261	26.8113	27.8424	29.6233	31.4904	32.1091	32.6521	33.1606	33.0385	33.7744	34.5717	34.0384	33.426	31.643	29.7784	27.782	25.9006	24.675	23.5077	21.3102	19.1806
28323.4	-0.650663	-0.529534	-0.619513	-0.66175	-0.597999	-0.444994	-0.247947	-0.154813	0.296	0.294308	0.477812	0.870841	1.49553	1.59645	2.23841	2.79171	3.14625	4.41496	5.35316	7.1774	8.46356	9.78597	11.013	13.2111	15.3949	18.3114	20.6736	23.2789	24.8227	26.1686	27.3985	29.2717	30.7395	31.3622	31.9647	31.9238	32.361	33.1009	33.814	33.3799	32.9214	31.2514	28.9111	27.1255	25.8637	24.3515	22.7098	20.6473	18.894
28345.3	-0.716101	-0.556497	-0.83363	-0.376677	-0.544829	-0.481918	-0.376857	-0.187264	0.178496	0.425155	0.578439	0.903433	1.19853	1.55222	1.97803	2.21497	3.18405	4.13703	5.64816	7.02684	8.23489	9.56427	10.8361	12.6327	14.7359	17.3897	19.6838	21.7685	23.5027	24.7182	26.2904	27.7426	29.6251	30.689	31.3086	31.2255	31.3546	31.56	32.2498	32.3514	31.4714	29.9949	28.3656	26.6978	25.2136	23.6637	22.1827	20.2551	18.4212
28367.1	-0.614715	-0.730528	-0.584125	-0.601109	-0.48689	-0.510932	-0.32076	-0.54332	0.136343	0.163086	0.538896	0.844403	1.19628	1.53427	2.00742	2.47321	3.20161	3.98892	5.24866	7.31945	8.45385	9.63712	11.3559	12.9995	15.2352	17.8002	20.3635	22.669	24.39	25.3548	27.3419	28.6694	30.2811	31.4076	32.0399	31.5807	32.3503	32.7431	33.6512	33.2053	32.3203	30.268	28.949	27.3615	26.0143	24.6296	22.9352	20.7116	18.948
28389	-0.709794	-0.816862	-0.829374	-0.616422	-0.650432	-0.239734	-0.374289	0.00614244	-0.105966	-0.201681	0.366784	1.06409	1.00103	1.23353	1.9352	2.40892	3.27002	3.83202	5.04104	6.42642	8.40187	9.102	10.7914	12.4441	14.8231	17.3524	20.0073	22.093	23.5849	24.8807	26.808	28.0721	29.653	30.356	31.1775	31.4722	31.6072	32.0114	32.3214	32.4277	31.51	30.202	28.4778	27.2097	25.6917	24.5812	23.3512	21.0361	19.4804
28410.9	-0.805521	-0.735714	-0.612958	-0.857815	-0.524013	-0.599505	-0.346099	-0.366164	-0.103567	0.29012	0.243774	0.454203	0.930306	1.52927	1.45159	1.90415	2.88714	3.78658	4.84079	6.12556	7.59324	8.76061	10.0172	11.4797	13.7638	16.2812	18.5721	21.2397	22.9377	24.0289	25.2977	26.6009	28.6433	29.2645	29.9487	30.2731	30.3325	30.7437	31.1842	30.9766	30.0955	28.6924	27.5316	26.2075	25.1149	23.6192	22.3041	20.2008	18.096
28432.7	-0.622596	-0.562883	-0.64686	-0.685007	-0.677691	-0.601938	-0.343509	-0.200357	-0.353117	0.116177	0.47695	0.634412	0.867841	1.22476	1.67079	1.9834	2.52707	3.40442	4.33002	5.8782	6.85298	8.3411	9.52079	10.9146	13.1034	15.2464	17.8662	19.855	21.875	23.1111	24.3351	25.7631	27.3705	28.182	28.798	28.6844	29.016	29.204	29.8077	29.9341	28.7245	27.7751	26.2121	24.9919	23.9522	22.4464	21.0802	19.186	17.3093
28454.5	-0.561127	-0.796188	-0.507513	-0.764825	-0.472483	-0.542806	-0.392019	-0.435931	-0.245724	0.379343	0.215206	1.02821	0.94469	1.6275	1.96392	2.01438	2.75914	3.35162	4.57093	5.87204	7.09703	8.42693	9.18557	10.4999	12.6729	14.9186	17.4154	19.7892	20.7509	22.4054	23.7641	24.9834	26.5428	27.6112	28.0009	28.2305	28.3338	28.5891	29.5374	29.2431	29.0771	27.5621	26.2321	24.8818	23.492	22.4712	20.8116	18.9941	17.5954
28476.4	-0.687612	-0.448417	-0.589901	-0.773172	-0.583892	-0.672827	-0.192124	-0.250871	-0.178233	0.14712	0.34314	0.585416	0.928856	0.944508	1.74254	1.86009	2.32212	3.07748	4.42499	5.46481	6.76568	7.47	8.57806	9.81132	11.694	13.3287	15.7784	17.4308	18.6827	20.1855	21.4979	22.6991	23.9518	24.948	25.7544	25.5312	25.7532	26.0061	26.4555	26.278	25.7782	24.6857	23.7012	22.9165	21.9706	20.4294	19.2566	17.7563	16.0062
28498.2	-0.473719	-0.91744	-0.416417	-0.968734	-0.604589	-0.465717	-0.521069	-0.447802	-0.0773917	-0.112247	0.0405835	0.586941	0.835515	1.0292	1.19477	1.84582	2.17203	3.01909	4.14885	5.42848	6.6364	7.58243	8.78409	9.55192	11.5994	13.0668	14.9339	16.504	18.108	19.492	20.4612	22.1846	23.3759	24.5791	24.6082	24.9248	25.2386	25.2631	25.8539	25.687	25.1534	24.5315	22.8699	21.8611	21.0707	20.0763	18.7967	17.2747	15.7279
28520.1	-0.379562	-0.883551	-0.856244	-0.678498	-0.513915	-0.601707	-0.277424	-0.458557	-0.34381	0.16735	-0.163638	0.456672	0.457766	0.792208	1.4729	1.55377	2.15056	2.72996	3.63618	5.01244	6.22432	7.22285	8.03079	9.19461	10.9392	13.0218	14.4492	16.1153	17.9249	18.5111	19.9608	21.0402	22.1082	22.7494	23.3849	23.4887	23.6482	23.9287	24.337	24.1317	24.0716	23.0874	21.714	20.8088	20.1167	18.9612	17.4712	15.7735	14.5212
28541.9	-0.309345	-0.663953	-0.811211	-0.526931	-0.555808	-0.717938	-0.52786	-0.402018	-0.412642	-0.151008	-0.0899193	0.411338	0.287083	0.836517	0.825273	1.27556	2.00101	2.53072	3.63242	5.06551	5.86785	6.66292	8.24305	9.29229	10.9103	12.8361	14.212	15.8738	17.1857	18.4125	19.7696	20.9129	21.913	22.896	23.3458	23.2026	23.322	23.3954	24.0604	24.0053	23.5604	22.6419	21.899	20.5982	19.8919	18.6346	17.6156	15.9075	14.7537
29046.3	-0.187824	-0.465993	-0.387442	-0.598993	-0.238197	-0.79973	-0.163257	-0.562239	-0.33193	-0.222642	0.0560584	0.425768	0.226688	0.701927	0.944848	1.48606	1.67724	2.22414	2.90942	4.39877	5.34183	5.86229	6.9157	7.77162	9.20324	10.8356	12.4252	13.936	15.6388	16.8361	17.8386	19.2493	20.1833	21.1054	21.73	22.1568	22.321	22.4784	22.6646	23.177	23.0467	22.5828	21.9239	20.83	19.5378	18.372	17.439	15.9339	14.6095
29308.7	-0.530174	-0.827164	-0.652043	-0.635878	-0.848363	-0.266947	-0.511842	-0.293398	-0.135108	0.265242	0.415938	0.956435	1.13807	1.49366	1.79786	2.442	3.24289	3.87958	4.77887	6.32914	7.96026	9.45876	10.5083	12.4527	14.6803	17.6602	20.1021	23.241	25.6373	27.4368	28.4025	29.7638	31.2951	32.2397	33.0413	33.8046	33.7616	34.4598	35.4402	36.0239	35.6809	34.7118	32.9351	30.6977	29.0725	27.2699	25.4525	23.2088	21.4426
29330.6	-0.42223	-0.626258	-0.762811	-0.641107	-0.661722	-0.717861	-0.3102	-0.50623	0.130641	0.0666992	0.409814	0.937884	1.24132	1.48235	1.86421	2.18264	3.04099	3.94942	4.82421	6.38274	7.55258	8.82989	9.99986	11.965	13.9923	16.6488	19.5798	22.1609	24.4273	25.7881	27.353	29.006	30.1837	31.0488	32.154	32.2302	32.6004	33.4529	34.4482	34.8175	34.5833	33.4923	32.0388	29.7966	28.0533	25.8383	24.5469	22.3803	20.1392
29352.4	-0.489894	-0.528051	-0.574996	-0.59814	-0.621168	-0.444638	-0.614813	-0.402338	-0.117048	0.403352	0.36715	1.05225	1.18183	1.50236	1.92717	2.37929	3.0997	3.85695	4.86039	6.22551	7.70046	9.0976	10.5462	12.502	13.9898	16.9237	19.7924	22.2651	24.6955	26.1994	27.6094	29.113	30.5485	31.8246	32.6311	32.6393	32.8154	33.4209	34.3192	34.3463	34.6402	33.3268	31.7101	29.9949	27.9736	26.0656	24.3084	22.3738	20.1807
29374.3	-0.35159	-0.508355	-0.585049	-0.871771	-0.491579	-0.496709	-0.621661	-0.0664891	-0.0599385	-0.0470661	0.647013	0.920998	1.07055	1.19424	2.04237	2.4363	2.80039	3.5946	4.83478	6.30996	7.63529	9.03407	10.2303	11.9514	14.2513	16.5364	19.5964	21.8653	24.5102	26.0081	27.1247	28.4113	30.328	31.1071	32.0582	32.1492	32.2721	32.9912	33.6251	34.3678	33.6384	32.8484	30.901	29.1665	27.6988	25.6958	24.2856	22.3417	20.1399
29396.1	-0.356885	-0.646472	-0.694645	-0.649697	-0.50128	-0.54281	-0.527061	-0.311443	-0.0646156	0.179709	0.575197	1.06172	1.18621	1.64786	2.13752	2.4818	3.24434	4.3097	5.27964	6.53436	7.94743	9.23289	10.6675	12.6805	14.6446	17.47	20.1091	23.1817	25.3295	26.8735	28.0829	29.9141	31.2265	32.2868	33.1227	33.6348	33.5019	34.2256	35.0984	35.4901	35.3294	34.2723	32.2657	30.0353	28.3433	26.2818	24.617	22.3102	20.4747
29418	-0.607078	-0.796017	-0.645219	-0.647095	-0.585204	-0.395609	-0.458186	-0.259754	0.0858562	0.369093	0.665473	1.20163	1.52828	1.66079	2.30787	2.63121	3.56063	4.26472	5.36185	7.01035	8.60733	9.98091	11.4305	13.2096	15.6022	18.3481	21.2593	24.1597	26.5286	28.4684	29.9191	31.2605	32.8425	33.517	34.7814	34.8309	35.3944	36.0644	36.6126	37.4625	36.9531	35.9155	33.9271	31.5914	29.677	27.9116	25.868	23.6444	21.7868
29439.8	-0.544615	-0.426424	-0.650425	-0.638231	-0.755755	-0.535697	-0.340287	-0.187017	0.185284	0.370425	0.629215	1.31813	1.32232	1.78595	2.30469	2.92134	3.63673	4.60073	5.64327	7.05631	8.54893	9.85659	11.7275	13.6701	15.7125	18.4517	21.6935	24.8267	27.2287	28.8618	30.418	31.4881	33.3862	34.4896	35.2003	35.4215	35.5006	36.2106	37.3352	38.0631	37.6909	35.8991	33.7662	31.3873	29.7177	27.3987	25.8187	23.4586	21.6865
29461.7	-0.637906	-0.712135	-0.920577	-0.455433	-0.559296	-0.415077	-0.309375	-0.0687157	-0.0647012	0.299208	0.740545	1.01893	1.33423	1.62809	2.56633	3.04597	3.25124	4.29692	5.41673	7.14779	8.84875	10.2047	11.4444	13.2342	16.0428	18.7552	21.9028	25.0931	27.157	28.9335	30.3337	31.8144	33.2786	34.3325	35.1103	35.2373	35.7875	36.3592	37.5749	37.6054	37.0834	35.9708	33.5702	31.4828	29.5791	27.8156	25.7972	23.5093	21.1638
29483.5	-0.653475	-0.551767	-0.340363	-0.703901	-0.592747	-0.455358	-0.173712	-0.534839	-0.0277764	0.413132	0.607519	1.01648	1.40815	1.98951	1.97178	2.72822	3.44285	4.31155	5.50143	6.8948	8.66269	10.2047	11.3563	13.3012	15.9209	18.5843	21.7944	25.0857	27.2902	29.1179	30.2454	31.4048	32.7979	33.8973	34.9608	34.9707	35.4341	35.9694	36.991	37.3375	36.9449	35.5147	33.2845	31.2325	29.0781	27.2896	25.5329	23.2615	20.9452
29505.3	-0.755337	-0.490752	-0.415213	-0.600753	-0.643117	-0.642862	-0.170622	-0.268048	-0.00464137	0.394289	0.814553	1.23573	1.65727	1.77626	1.96045	2.90241	3.76727	4.34439	5.58051	7.20918	8.80145	10.1628	11.926	13.6159	16.1449	19.0821	21.8367	25.0122	27.3203	28.7638	30.0458	31.4809	32.8332	34.1943	35.0103	35.2807	35.7203	36.0333	36.7015	37.4584	36.9614	35.3807	33.2824	30.7762	28.8885	27.4115	25.8333	23.3276	21.198
29527.2	-0.6043	-0.57312	-0.474487	-0.524131	-0.352461	-0.682092	-0.443954	-0.144612	0.223113	0.386012	0.978635	1.56207	1.57548	2.06974	2.50564	3.24931	3.87804	4.53667	5.99484	7.17054	9.33462	10.4793	12.3296	13.9263	16.5545	19.2245	22.1368	25.3943	27.6622	29.18	30.5561	31.5846	33.0359	33.9577	35.3611	35.3926	35.454	36.2636	37.2614	37.9596	37.1726	35.7488	33.9144	31.5965	29.5536	27.6378	25.9725	23.3223	21.611
29791.6	-0.502399	-0.74331	-0.715087	-0.525685	-0.386607	-0.579291	-0.00945516	-0.0641294	0.436135	0.511618	0.948759	1.34647	1.74578	1.7625	2.50616	3.17251	3.82917	4.66321	6.02641	7.56534	9.66345	10.6602	12.2328	13.7932	16.4795	19.042	21.7742	24.2114	26.8633	27.6988	29.0051	30.7246	32.4414	33.0648	33.8369	33.7772	33.9353	34.4949	35.2969	34.929	34.0501	32.4116	30.2227	28.1288	26.705	25.2098	23.5454	21.619	19.1516
29814	-0.660332	-0.84904	-0.676594	-0.777211	-0.58025	-0.355175	-0.203922	0.0684116	0.0694259	0.257005	0.91969	1.30471	1.4739	1.7376	2.33307	2.83485	3.38556	4.42058	5.66711	7.3314	9.06768	10.4608	11.8764	13.4185	16.1539	18.6646	21.2676	24.076	25.5593	27.1675	28.1397	29.8138	31.5785	32.8239	33.2871	33.615	33.1951	33.9028	34.3437	34.086	33.1485	31.5321	29.6293	27.9255	26.3076	25.0097	23.2078	21.1856	19.3888
29835.9	-0.568975	-0.688721	-0.456137	-0.681282	-0.542043	-0.57322	-0.313936	-0.0583625	0.0601343	0.67843	1.08107	1.04092	1.54503	1.97851	2.3171	3.04538	3.81944	4.92025	6.32585	8.06727	9.44203	10.6671	12.0136	13.8862	16.291	19.003	21.903	24.5307	26.1643	27.5187	29.3048	30.8871	32.9419	34.0136	34.6145	34.0577	34.4252	34.7455	35.4639	35.5991	34.4967	32.8143	31.1348	28.743	27.4266	25.6303	24.0278	21.9548	19.9723
29857.7	-0.646049	-0.446015	-0.59071	-0.683889	-0.683692	-0.689415	-0.228206	-0.160832	-0.0408292	0.27204	0.679342	0.91738	1.32341	1.60652	2.04304	2.59069	3.39084	4.50955	5.63998	7.32492	8.84615	10.2757	11.2607	13.2879	15.5934	18.3939	20.9589	23.0915	25.2667	26.3793	27.9879	29.5541	31.1781	32.1101	33.2186	33.0352	33.0601	33.9088	34.4258	34.4774	33.2171	31.8627	29.9584	28.1209	27.0423	25.3207	23.8722	21.8385	19.8739
29879.5	-0.571694	-0.668493	-0.678928	-0.578602	-0.56326	-0.524216	-0.492188	-0.221221	0.296494	0.209808	0.633521	1.10289	1.31609	1.48893	1.75153	2.31623	2.75843	3.81162	4.95406	6.62833	8.31409	9.33715	10.3783	12.2423	14.215	16.8914	19.1748	21.724	23.6831	24.5815	25.9828	27.9026	29.3193	30.1335	30.4674	30.8696	30.7994	31.3966	31.6314	31.4435	30.8009	28.9922	27.7907	26.4561	25.1476	23.6857	22.4541	20.469	18.3949
29901.4	-0.405301	-0.695578	-0.889412	-0.778373	-0.353375	-0.389974	-0.548931	-0.451307	-0.263244	0.108858	0.439253	0.746598	1.07508	1.34934	1.72343	2.52188	2.85812	3.74548	4.66724	6.22671	7.7857	8.92588	9.76521	11.5333	12.9299	15.569	17.9247	20.2809	22.3344	23.2484	24.4145	26.094	27.5559	28.6913	29.1782	29.0136	28.8374	29.2265	29.8341	29.612	28.6157	27.4558	25.9819	24.99	24.1735	22.3867	20.7446	19.2395	16.8178
29923.3	-0.537588	-0.608343	-0.742112	-0.688869	-0.662636	-0.41418	-0.320227	-0.296799	-0.332934	0.0462687	0.264014	0.764378	0.900797	1.41407	1.6068	1.85078	2.92582	3.63938	4.28775	6.04778	7.09009	8.13524	9.15935	10.8904	13.1581	15.1689	17.4768	19.588	21.4752	22.3093	23.911	25.1532	27.11	27.6789	28.4149	28.4968	28.1951	28.7047	29.1813	29.1421	28.038	27.3132	26.0529	24.2915	23.6497	22.1441	21.0428	18.9295	17.3033
29945.1	-0.54016	-0.423771	-0.618092	-0.527718	-0.803437	-0.679207	-0.302975	-0.501476	-0.0158483	-0.00732644	0.212841	0.506376	0.888482	1.30521	1.32071	1.82674	2.34136	3.37431	4.4303	5.62421	7.04955	7.95146	9.08254	10.1624	12.1948	14.6315	16.1949	18.6367	20.1998	21.2447	22.4693	24.3787	25.8966	26.8498	27.196	27.4944	27.3148	27.3382	28.2034	28.0612	27.2883	25.885	24.9144	23.5264	22.4708	21.7754	20.1671	18.5798	16.5265
29967	-0.513215	-0.493489	-0.538054	-0.549405	-0.829798	-0.668027	-0.366447	-0.253264	-0.108274	-0.183256	0.220624	0.71425	0.746227	1.17962	1.33531	1.85421	2.08799	2.87979	4.20325	5.29024	6.59857	7.4093	8.62315	9.56829	11.3664	13.1901	15.1563	16.9189	18.5621	19.2625	20.7254	21.8717	23.4282	24.6323	25.1443	25.4296	25.1644	25.7676	26.2932	25.5907	24.9862	24.2188	23.2337	21.8495	20.9912	19.9523	18.6017	17.061	14.9938
29988.8	-0.45686	-0.835681	-0.436773	-0.546665	-0.585263	-0.383375	-0.330332	-0.444886	-0.346118	-0.0702626	0.259038	0.242581	0.907123	1.24829	0.985928	1.7	1.99345	2.88779	3.90034	5.16297	6.23224	7.21169	8.25518	9.41505	10.9949	12.7516	14.5557	16.2935	17.8187	18.9153	19.9924	21.2028	22.5687	23.1474	23.975	24.0787	24.2084	24.4485	24.9209	24.9734	24.4367	23.678	22.476	21.0595	20.576	19.271	18.1742	16.6693	14.9631
30010.7	-0.4043	-0.602174	-0.419383	-0.744767	-0.80096	-0.732008	-0.370729	-0.508565	0.120909	-0.0695916	-0.0856438	0.336577	0.553657	0.695052	1.03963	1.42724	1.77111	2.66544	3.50151	4.99165	6.44852	7.18719	7.94704	9.32873	10.613	12.8234	14.4598	16.1774	17.2078	18.2452	19.3114	20.4291	21.9771	22.6629	23.2396	23.3362	23.4943	23.7923	24.5432	24.2432	23.7827	22.4309	21.5949	20.4537	19.3153	18.2541	17.4068	15.758	14.3183
30032.6	-0.263186	-0.439798	-0.659907	-0.647645	-0.73048	-0.806659	-0.671183	-0.427891	-0.0872483	-0.0787665	0.0902971	0.533136	0.685751	1.14524	1.11274	1.27391	1.99574	2.55397	3.60603	4.59682	5.68101	6.56823	7.74008	8.77367	10.0893	11.9257	13.5582	15.198	15.973	17.423	18.5697	19.212	20.7755	21.214	21.974	22.0811	21.8746	22.3968	22.6528	22.6639	22.5051	21.2551	20.5406	19.691	18.9929	17.6832	16.6964	15.3209	13.4858
30537	-0.308836	-0.396711	-0.0591608	-0.381032	-0.53391	-0.884948	-0.410452	-0.406066	-0.310617	-0.296475	-0.0549291	0.237928	0.520406	0.466918	0.685952	0.944883	1.58614	2.0493	2.84623	4.12959	5.23221	6.1114	6.93048	7.9252	8.73049	10.5212	12.3618	13.8728	15.4156	16.4316	17.2976	18.5376	20.0725	20.2927	21.1154	21.1195	21.4056	21.1082	21.9249	22.3537	22.0409	21.7576	20.8002	19.9222	18.9145	18.1151	16.3499	15.1136	13.765
30799.3	-0.450966	-0.786426	-0.677517	-0.721273	-0.450413	-0.420535	-0.379376	-0.146527	0.263763	0.63816	0.88138	0.896744	1.60891	2.04312	2.2356	2.99742	3.42438	4.37979	5.39168	6.90391	8.36842	9.56037	11.2248	13.0554	15.3522	18.1225	20.7734	23.6706	25.7867	26.9273	28.4863	29.7307	31.4753	32.6338	33.263	33.6773	34.4003	34.6399	35.5379	35.4292	35.2477	33.8603	31.9357	29.8717	28.5719	26.8394	24.3774	22.515	20.5933
30821.2	-0.60622	-0.425263	-0.549935	-0.703109	-0.517086	-0.601035	-0.315086	-0.465807	0.150831	-0.0852285	0.332201	0.986272	1.35332	1.5086	2.04421	2.46659	3.4226	3.8224	5.00537	6.61683	8.06586	9.727	10.8472	12.772	15.0552	17.9197	20.6415	23.4759	25.576	26.877	28.5661	29.6166	31.6042	32.4624	33.6648	33.5866	33.8164	34.4578	35.3208	35.7835	35.417	33.5805	32.1258	30.2487	28.2332	26.7601	24.3905	22.7717	20.8686
30843.1	-0.655887	-0.725972	-0.618917	-0.437636	-0.54174	-0.752584	-0.250676	-0.206238	-0.0297391	0.335235	0.525545	1.11384	1.33317	1.63758	2.01286	2.52766	3.11157	4.02478	5.30518	6.65231	8.00088	9.10587	10.8289	12.5361	14.933	17.411	20.1847	22.6704	25.1937	26.6003	27.766	29.0791	30.5086	31.4718	32.3663	32.9622	33.0851	33.6588	34.8776	34.716	34.3397	33.0797	31.3177	29.3709	27.6009	26.3159	24.244	22.1189	20.3074
30864.9	-0.597581	-0.783964	-0.607912	-0.738937	-0.566692	-0.672614	-0.0569608	-0.0935261	0.164576	0.146658	0.671933	1.20317	1.4392	1.72059	2.16046	2.27597	2.98372	4.00815	5.0021	6.56129	7.69839	9.27764	10.3235	12.4797	14.6387	17.3029	19.7486	22.2031	24.3428	25.773	27.2599	28.727	30.1789	31.4947	31.9968	31.8342	32.4869	33.2947	33.7796	34.1729	33.2391	31.9599	30.3406	28.5801	27.0228	25.3013	24.0044	22.0352	19.9467
30886.7	-0.477183	-0.480337	-0.703418	-0.808793	-0.700403	-0.330693	-0.212525	-0.167383	-0.128842	0.141024	0.500922	0.929804	1.39686	1.63512	1.86042	2.33174	3.02216	4.20637	5.07962	6.6845	7.88429	9.27097	10.4873	12.3236	14.2837	16.6727	19.7105	21.9836	24.2403	25.7412	27.0556	28.5747	30.2429	31.0849	31.4675	31.9675	32.3247	32.5245	33.3247	34.0817	33.2093	31.6667	30.2057	28.4396	26.6946	25.0741	23.2982	21.3486	19.634
30908.6	-0.379411	-0.747046	-0.72327	-0.589358	-0.510804	-0.515055	-0.276106	-0.141702	0.0907158	0.203401	0.626071	0.899021	1.17485	1.75002	2.18869	2.5904	3.13873	4.09826	5.28444	6.89532	8.00088	9.23157	10.6719	11.9305	14.2811	16.9786	19.3769	21.8999	24.3213	25.4431	26.9922	28.2707	30.1876	30.9529	31.6219	31.7993	32.0131	32.6801	33.3941	33.7751	33.0951	31.9005	30.3339	28.486	26.7569	25.0786	23.4289	21.1921	19.6811
30930.4	-0.6157	-0.534972	-0.462417	-0.938343	-0.426563	-0.437509	-0.253158	-0.312011	0.256557	0.358121	0.859161	1.11972	1.28609	1.81672	2.19321	2.56423	3.12788	4.00505	5.23679	6.58755	8.0267	9.17374	10.6439	12.3237	14.4519	17.0676	19.6823	22.1683	24.414	26.2343	27.203	28.6519	30.3262	31.1005	32.0708	32.2862	32.7585	33.7174	33.9456	34.4913	33.9827	32.1656	30.3551	28.9719	27.2744	25.5331	23.6705	21.6581	19.834
30952.3	-0.42094	-0.748764	-0.54274	-0.633723	-0.725862	-0.576226	-0.35734	-0.158545	0.0317513	-0.00230667	0.605763	1.12146	0.90958	1.31469	2.21482	2.52587	3.37052	4.01126	5.02486	6.62827	8.17827	9.28742	10.7877	12.083	14.648	17.3701	19.8688	22.6768	25.0252	26.4276	27.7556	28.9201	30.8553	31.605	32.5595	32.6899	33.2271	33.625	34.1652	34.6951	34.1777	32.4507	30.7764	28.7421	27.2929	25.5038	23.6519	22.0007	19.8167
30974.1	-0.607817	-0.862853	-0.695587	-0.34507	-0.770911	-0.154549	-0.187418	-0.363269	-0.163787	0.287818	0.523154	0.870332	1.49329	1.5635	2.23652	2.79	3.42961	4.12687	5.47808	6.99308	8.23029	9.7275	11.5232	13.0825	15.4027	18.0901	20.9737	23.5988	26.3271	27.96	28.8165	30.4359	32.1404	33.0009	33.755	34.0762	34.3618	34.4572	35.8747	35.9066	35.7283	34.024	31.9129	29.6176	28.2157	26.2513	24.8255	22.1917	20.7704
30996	-0.502605	-0.804414	-0.825722	-0.571125	-0.523763	-0.431251	-0.241745	-0.116434	0.141568	0.0743892	0.802502	1.14582	1.56451	1.98319	2.42358	2.74823	3.55797	4.25266	5.24712	6.95179	8.49592	10.3442	11.6615	13.4325	15.8845	18.7754	21.601	24.1776	26.519	27.9301	29.4131	30.6462	32.473	33.2302	34.0329	34.3176	34.2516	35.1204	35.9367	36.396	35.5529	33.8922	32.1265	30.0545	28.0515	26.3929	24.7762	22.8541	20.6319
31017.8	-0.533188	-0.957731	-0.580558	-0.65227	-0.658951	-0.402416	-0.204561	0.115022	0.0895627	0.316232	0.686511	0.83082	1.63915	1.88907	2.44494	2.5983	3.24052	4.35511	5.4518	7.10367	8.71221	10.0444	11.517	13.2124	15.9777	18.8178	21.9152	24.5221	26.4646	28.1381	29.4541	31.1595	32.6214	33.6637	34.0794	34.7399	34.9217	35.3765	36.2213	36.5994	35.8207	34.0554	32.5294	30.1865	28.5465	26.5036	24.8832	22.3707	20.5903
31282.3	-0.451508	-0.655956	-0.530137	-0.485159	-0.619708	-0.438753	-0.355576	0.119056	0.369633	0.551517	0.945057	1.09118	1.72924	1.82273	2.35829	2.78564	3.64764	4.50109	5.46331	7.24034	8.94315	10.1944	11.6225	13.4304	15.8746	18.5907	21.256	23.4932	25.458	26.6973	28.5165	29.6629	31.5277	32.2234	33.4572	33.1718	33.0246	33.9313	34.2535	34.0638	32.9635	31.1528	29.3191	27.7204	26.3355	24.9403	23.396	21.3396	19.1531
31304.7	-0.494356	-0.810683	-0.579303	-0.711113	-0.566146	-0.3042	-0.0889772	-0.0495243	0.209574	0.231707	0.67222	1.26553	1.60141	1.67823	2.29859	2.58638	3.3649	4.72795	5.86827	7.26751	8.64295	10.1404	11.3659	13.4307	15.7064	18.1934	20.7847	23.103	25.1873	26.5046	28.1993	29.4098	31.2435	32.0221	32.676	32.5957	33.2746	33.605	33.9088	33.5411	32.6594	31.1365	29.4652	27.4856	26.1188	24.7739	22.9092	20.9169	19.087
31326.5	-0.57668	-0.613445	-0.706284	-0.693407	-0.640727	-0.384724	-0.0979243	-0.224499	0.135168	0.294423	0.764285	1.0277	1.46163	1.76443	2.33851	2.79556	3.46037	4.32209	5.67516	7.16992	8.58984	10.2786	11.1572	13.0062	15.2639	18.195	20.3562	22.8211	24.2446	26.1401	27.3083	28.9364	31.2022	32.2169	33.0274	32.6859	32.8641	33.2176	33.4984	33.257	32.4204	30.7044	29.0618	27.4204	25.9897	24.4509	22.92	21.0938	18.934
31348.4	-0.370306	-0.791804	-0.742487	-0.631571	-0.352281	-0.257905	-0.626219	0.125495	-0.117012	0.407506	0.69053	0.98391	1.2915	1.76986	2.18924	2.58298	3.44729	4.04844	5.48756	7.21586	8.56175	9.57833	11.1449	12.531	14.7399	17.7325	19.8707	22.0082	23.9337	25.1407	26.2979	28.2314	29.8414	30.6383	31.4296	31.1503	31.5172	32.1805	32.773	32.619	31.7373	30.1627	28.2986	26.7111	25.4995	24.539	22.767	20.6745	18.7211
31370.3	-0.513959	-0.720001	-0.740098	-0.680317	-0.645018	-0.522991	-0.421845	-0.244997	0.0582211	0.228466	0.656379	0.773222	1.10092	1.47648	1.98152	2.16974	3.05101	3.78508	4.99663	6.66564	7.63333	9.17928	10.3702	12.3827	14.4101	17.1159	19.5893	21.5169	23.5861	24.8252	26.0082	27.4198	28.6529	29.9383	30.4687	30.4029	30.7529	31.297	32.0212	31.6863	30.6735	28.9868	27.8916	26.2959	24.7055	23.5667	21.8023	20.5487	18.8026
31392.1	-0.459266	-0.641225	-0.789134	-0.629018	-0.528681	-0.722293	-0.330487	-0.304789	-0.0317174	0.120983	0.409079	0.745975	0.872081	1.31769	1.70243	2.02057	2.96053	3.72682	4.72352	6.20415	7.6137	8.46455	9.77777	11.4217	13.5953	15.7799	18.0271	20.2037	22.1695	23.3135	24.4468	25.82	27.2365	28.8395	28.9583	29.0357	28.6407	29.0802	29.996	29.8205	28.7308	27.4172	26.3195	24.7553	23.8512	22.5913	21.0361	19.2606	17.2177
31414	-0.580634	-0.647278	-0.509079	-0.559497	-0.329361	-0.558935	-0.547843	-0.346982	-0.103581	0.0830984	0.320716	0.643054	0.688423	0.816317	1.86086	2.03521	2.49484	3.19487	4.11018	5.94933	7.04555	8.07592	9.38462	10.3225	12.3769	14.8557	17.1048	19.2118	20.6822	21.7082	22.7279	24.1683	26.0145	26.8479	27.5376	27.2688	27.224	27.5216	28.3641	28.2092	27.4307	25.7728	24.8274	23.4609	22.4331	21.4346	19.6467	18.1741	16.1801
31435.9	-0.537422	-0.547674	-0.709809	-0.792709	-0.565439	-0.504185	-0.366135	-0.207858	-0.11419	-0.00665822	0.533739	0.541206	0.85279	1.09879	1.30218	1.66207	2.26941	3.09382	3.95704	5.40502	6.12835	7.43813	8.44325	9.71099	11.5683	13.6755	15.4312	17.5719	19.0455	20.3799	21.5302	22.7994	24.0899	24.5623	25.4531	25.2551	25.7701	25.9966	26.2184	26.1186	25.3793	24.7154	23.1947	21.8107	21.2632	19.8589	18.7001	17.1797	15.6693
31457.7	-0.463933	-0.751586	-0.597421	-0.594691	-0.467712	-0.408427	-0.371293	-0.300693	-0.49386	-0.117908	0.228308	0.486554	0.470979	0.764189	1.27761	1.54354	1.88046	3.01806	3.84658	5.36763	6.20185	7.20151	8.14421	9.3949	11.0329	13.1085	14.6902	16.3683	17.5029	18.6085	20.3014	21.4168	23.052	23.8484	24.2779	24.2084	23.9785	23.9661	24.454	24.2085	23.6514	22.5237	21.9711	20.9041	20.0585	18.919	17.3291	15.972	14.0387
31479.6	-0.325304	-0.735208	-0.691324	-0.772408	-0.555927	-0.511136	-0.272954	-0.317067	-0.198899	-0.0485919	0.296345	0.382509	0.765858	1.19076	1.49239	1.80429	2.09956	2.76632	3.74731	5.55948	6.41381	7.42223	8.47138	9.40309	11.1191	13.0737	14.9175	16.3068	18.2222	19.4248	20.522	21.5094	23.0059	23.9313	24.6613	24.397	24.963	24.8446	24.9913	25.5449	24.8565	23.5547	22.5224	21.4754	20.8358	19.2682	18.108	16.2018	14.9584
31501.5	-0.58236	-0.413764	-0.467011	-0.703839	-0.856759	-0.524646	-0.41763	-0.27148	-0.225234	-0.0794132	0.0461216	0.219186	0.65603	0.609428	1.57526	1.67469	2.06002	2.96368	3.95152	5.36214	6.57501	7.37663	8.38158	9.48275	11.1458	13.1084	14.9572	16.6332	18.0582	19.2355	20.6156	21.7712	22.8749	23.9175	24.4193	24.4404	24.5815	24.9735	25.3099	25.1266	24.3732	23.7136	22.6307	21.3782	20.1826	19.404	18.0748	16.4269	14.6055
31523.3	-0.419519	-0.542023	-0.635533	-0.622711	-0.796363	-0.54738	-0.321816	-0.371618	-0.286243	-0.205918	0.374076	0.494243	0.778607	0.960194	1.18237	1.47153	2.21424	2.80595	3.77491	4.99647	6.27364	6.95552	7.94221	9.3812	10.7297	12.7491	14.4712	16.4485	17.5615	18.2232	19.5428	21.0431	22.0195	22.8459	22.8157	23.1765	23.1115	23.8199	24.1032	23.9811	23.6083	22.706	21.5064	20.4348	19.5265	18.1768	17.4129	15.7958	13.791
32027.8	-0.271589	-0.38488	-0.355099	-0.62739	-0.578169	-0.400009	-0.528881	-0.450973	-0.405535	-0.0890945	0.416932	0.496537	0.507147	0.815192	0.981051	1.23597	1.59148	2.51322	2.97335	4.44681	5.13636	6.29829	7.373	8.26473	9.73658	11.2812	12.8651	14.735	16.7648	17.8719	18.7735	19.9534	21.2681	22.1485	22.7005	22.7875	22.9158	22.6037	23.3255	23.5334	23.1315	22.7111	21.8606	20.6967	20.024	18.6042	17.2508	15.8523	14.2355
32290.2	-0.32803	-0.245365	-0.526359	-0.472244	-0.368262	-0.355306	-0.277538	-0.228081	0.00633685	-0.305055	0.384268	0.0534655	0.384755	0.860322	0.807352	1.16549	1.63368	2.22691	3.23898	4.31207	5.48676	6.03212	6.41149	7.71018	8.94927	9.66805	11.1749	12.8328	14.3506	15.2741	16.2776	17.3211	18.3494	19.1577	19.5815	19.8139	19.5367	19.8911	19.9503	20.1447	20.3803	19.6892	19.1661	18.6499	17.5785	16.8719	15.7381	14.2744	12.6169
32312	-0.385163	-0.344491	-0.386386	-0.383719	-0.319842	-0.478084	-0.522356	-0.473931	-0.207141	0.0155179	0.00611741	0.421128	0.69529	0.72045	0.827787	1.41556	1.86317	2.46923	2.94581	4.17037	5.06418	6.34086	6.61077	7.74833	8.90255	10.1257	11.3145	13.2014	14.6665	15.26	16.0972	17.4731	18.5269	19.4677	20.0241	20.1149	20.3257	19.9832	20.7516	20.812	20.5738	20.159	19.5126	18.8635	18.1914	17.384	15.8522	14.4895	13.2948
32333.8	-0.223992	-0.409799	-0.577969	-0.293181	-0.230174	-0.58467	-0.414279	-0.315694	-0.0838362	-0.10851	-0.120713	0.385396	0.7059	0.839791	1.0672	1.28406	1.76727	2.33014	3.19462	4.20392	5.33877	6.02391	6.89409	8.00229	8.86621	10.6039	11.7198	13.479	14.795	15.497	16.6629	17.5632	19.1515	19.7314	20.3869	20.6392	20.8817	20.9295	21.175	21.5758	22.0254	20.9439	20.2239	19.3928	18.4592	17.5474	16.3377	14.8767	13.575
32355.6	-0.0180038	-0.489379	-0.29017	-0.251863	-0.524194	-0.489862	-0.623284	-0.243631	-0.0792281	0.232641	0.127786	0.442301	0.45336	0.890417	1.10398	1.74314	1.92071	2.68153	3.08912	4.6115	5.46658	6.25326	7.04977	7.70427	9.06618	10.5034	11.9401	13.6831	14.9525	16.0511	17.0545	18.0866	19.4564	20.4562	20.8087	20.8935	20.9635	20.8634	21.4147	22.301	21.738	20.8804	20.5009	19.2333	18.7474	18.0784	16.5967	15.2481	13.4784
32377.5	-0.0663234	-0.498884	-0.189002	-0.693582	-0.509212	-0.488968	-0.129745	-0.395042	-0.155202	-0.127129	0.0854894	0.4011	0.678602	0.804801	1.11277	1.48962	2.11014	2.51286	3.31175	4.30274	5.61782	6.12964	7.33955	8.1837	9.17435	10.7369	12.2128	13.8668	14.8028	15.8227	16.9521	18.0593	19.6623	20.1825	20.8338	20.8103	20.5974	20.6284	21.5025	21.8696	21.4869	21.0253	20.0781	19.4849	18.6651	17.5596	16.492	14.9515	13.7302
32399.4	-0.328923	-0.191413	-0.461671	-0.173075	-0.396158	-0.552067	-0.409333	-0.315702	-0.405168	0.0631339	0.300645	0.724971	0.569169	0.652819	1.08714	1.32124	1.51097	2.52786	3.45499	4.45511	5.61482	6.4156	7.00059	7.9755	8.91792	10.7348	11.9928	13.5684	14.9591	15.9093	17.1147	18.3847	19.7315	20.102	21.1349	20.8987	20.8272	21.4238	21.7165	21.6099	21.629	20.8614	20.5094	19.2875	18.7144	17.5354	16.7108	15.1617	13.7333
32421.3	-0.369284	-0.327377	-0.429799	-0.473793	-0.0563639	-0.271346	-0.415845	-0.438653	0.0657284	-0.0538508	0.0426212	0.719809	0.695854	0.852732	1.04326	1.68838	2.11582	2.56747	3.27977	4.44951	5.50467	6.3282	7.23972	8.30923	9.2996	10.7932	12.1187	13.6886	15.4783	16.16	17.0843	18.6247	20.0264	20.5576	21.1367	21.3756	21.0073	21.3946	21.6942	21.5712	21.5442	21.0998	20.4509	19.3613	18.8335	17.8826	16.9476	15.7929	14.0897
32443.1	-0.371032	-0.312063	-0.383554	-0.198082	-0.459377	-0.53249	-0.303813	-0.296298	-0.0382707	-0.0134428	0.107693	0.486229	0.873291	0.715139	1.04757	1.42747	1.70123	2.56581	3.19062	4.57918	5.7164	6.38502	6.96264	8.12745	9.4312	10.7346	12.417	14.0482	15.2185	16.109	17.365	18.6572	19.7458	20.8545	21.5013	21.1977	21.3489	21.2745	21.6902	22.3306	22.0757	21.2565	20.4585	19.5847	19.1056	17.9658	17.0285	15.9106	14.0514
32465	-0.464984	-0.382343	-0.36713	-0.54495	-0.545581	-0.409076	-0.0331697	-0.22695	-0.0447917	-0.0794411	0.173189	0.57104	0.562087	1.12221	0.769355	1.69547	1.65203	2.71305	3.20029	4.23887	5.52718	6.20698	6.99746	7.94972	9.28735	10.6265	11.7586	13.5693	14.8037	15.7294	16.9625	18.0436	19.2581	19.9287	20.6932	20.9259	20.6326	20.7976	21.1578	21.4641	21.1033	20.5878	19.9561	19.2291	18.704	17.4923	16.5399	15.3955	13.6805
32486.9	-0.0980717	-0.606348	-0.174278	-0.772842	-0.668584	-0.427187	-0.099537	-0.368041	-0.287705	-0.0189218	-0.0773518	0.443056	0.386493	0.636826	0.969981	1.21762	1.9188	2.3316	3.24708	4.49964	5.64645	6.38392	6.99573	8.09012	9.27555	10.9636	12.5478	13.6959	15.0454	16.0375	17.0593	18.498	19.8641	20.7361	21.0352	20.9059	21.1657	21.546	21.5599	22.1388	21.7267	20.9727	20.1876	19.7364	18.659	17.4672	16.7962	15.3031	13.4851
32508.7	-0.342863	-0.367475	-0.350486	-0.328005	-0.297877	-0.509399	-0.183414	-0.377961	-0.107708	0.154347	-0.23918	0.379106	0.594365	0.807058	1.18576	1.38125	1.98742	2.37704	3.28825	4.6109	5.67338	6.4305	7.22457	7.92453	9.68989	10.9639	12.0163	13.6107	15.0352	16.1113	17.0789	18.4237	19.9689	20.1722	20.7669	20.8179	21.2454	21.1309	21.9395	21.9443	21.4572	20.9086	20.5571	19.4088	18.2853	17.6506	16.812	15.4398	13.732
32773.2	-0.295499	-0.581272	-0.277759	-0.338715	-0.464506	-0.477748	-0.478486	-0.274969	0.126117	0.115011	0.297899	0.54911	0.959476	1.12589	1.42553	1.51107	2.03818	2.89516	3.52436	4.77045	5.96625	6.88883	7.81684	8.86376	10.2462	12.4862	13.7236	14.9923	16.2382	17.3877	18.1451	19.6535	20.8939	21.2154	21.9415	22.0633	22.2396	22.3491	23.1776	23.6768	22.8621	21.7196	20.8843	19.948	19.0359	18.0353	17.0116	15.1644	13.7891
32795.5	-0.406153	-0.266214	-0.491184	-0.490703	-0.311144	-0.686469	-0.432268	0.0400587	-0.170502	-0.0514449	0.0990071	0.315896	0.791524	0.908496	1.14988	1.36121	1.83763	2.8078	3.57036	4.60317	5.72688	6.50552	7.60158	8.6804	10.1597	11.6122	13.1066	14.6997	16.1427	16.9226	17.884	19.2416	20.5599	21.0262	21.6979	22.1857	21.8054	22.4057	22.6819	22.7341	22.1008	21.422	20.4302	19.4724	18.5306	17.3704	16.3812	14.7785	13.4698
32817.3	-0.25632	-0.366153	-0.629765	-0.333263	-0.761469	-0.509897	-0.354223	0.0895319	-0.156536	-0.0584935	0.162958	0.615339	0.539272	0.853915	0.983515	1.38935	1.83276	2.44787	3.34316	4.75955	5.7305	6.50069	7.60405	8.70216	10.2398	12.2246	13.471	14.8956	16.2545	17.1854	17.9146	19.4005	20.6064	21.3503	21.7847	21.8235	22.3334	22.1286	22.9364	22.9814	22.5798	21.2685	20.3571	19.4462	18.6881	17.7298	16.7158	15.1468	13.8958
32839.2	-0.374517	-0.461705	-0.448062	-0.659612	-0.36248	-0.55344	-0.199344	-0.0141122	-0.163255	0.0562812	0.316019	0.44491	0.724121	0.91882	1.10745	1.48849	2.16612	2.65366	3.66214	5.10978	5.89325	6.92848	7.82418	9.04613	10.6263	12.4545	14.0975	15.2495	16.521	17.4496	18.3542	19.863	20.9594	21.6178	22.0669	22.6643	22.6077	23.0755	23.6339	23.1823	23.0297	21.9328	20.9213	20.1327	19.2523	18.5992	17.0312	15.3676	14.0605
32861.1	-0.483727	-0.310824	-0.408309	-0.71208	-0.520403	-0.5206	-0.0967496	-0.23126	-0.00245415	0.148811	0.280405	0.578	0.828647	1.2973	1.30611	1.59808	2.08832	2.63743	3.73268	5.29986	5.77745	6.96501	7.79433	8.86292	10.5469	12.17	13.8992	15.2892	16.2215	17.2482	18.3266	19.6889	20.5456	21.42	21.9886	22.0526	22.3494	22.6412	23.0431	23.2222	22.5948	21.8733	21.0783	19.7312	18.8317	18.0385	16.6789	15.3869	13.7589
32882.9	-0.250247	-0.499063	-0.628767	-0.495215	-0.639531	-0.512482	-0.123987	-0.171579	-0.147659	-0.0487541	0.401701	0.627406	0.709737	1.12857	1.16445	1.39777	1.88484	2.57889	3.32559	4.51398	5.71383	6.31714	7.54982	8.78165	10.2659	11.9678	13.7329	15.3038	16.4566	17.2546	18.2215	19.2567	20.9291	21.4234	21.8339	22.271	22.5338	22.5276	23.0133	22.8446	22.54	21.8771	20.3569	19.5096	18.9468	17.6904	16.3037	15.24	13.7892
32904.7	-0.128502	-0.566539	-0.22243	-0.312114	-0.764111	-0.545783	-0.559487	-0.394773	-0.566941	-0.0143252	0.2867	0.605	0.624263	0.888019	0.877236	1.4408	2.0224	2.54376	3.59616	4.85389	6.00777	7.32645	7.7304	8.85704	10.6716	12.3357	13.9566	15.5447	17.1268	18.1827	18.5856	19.9934	21.4768	22.2877	22.4589	22.9812	22.7703	23.5804	23.7689	23.5014	23.3564	22.2646	21.7593	20.3154	19.6993	18.3977	17.2496	15.6959	14.0896
32926.6	-0.237416	-0.455366	-0.348731	-0.505723	-0.382168	-0.602365	-0.859845	-0.475042	-0.190775	-0.161767	-0.0345589	0.489966	0.7268	1.12241	1.29265	1.71013	2.10026	2.76104	4.08395	5.21703	5.94248	6.97642	7.83366	9.29321	10.9087	12.723	14.2174	15.7532	17.2851	18.3008	19.4027	20.4049	21.5871	22.7574	23.5999	23.2684	23.5927	23.4292	24.2538	24.432	23.9992	22.8048	22.0015	20.789	19.8711	18.9227	17.713	16.31	14.4852
32948.5	-0.556908	-0.330232	-0.835277	-0.202269	-0.609098	-0.428168	-0.733894	-0.620449	-0.0705687	-0.121958	-0.0858648	0.499433	0.532961	0.845012	1.10563	1.71307	1.80977	2.54139	3.40572	4.58947	6.07776	6.37644	8.00029	8.94894	10.5911	12.0906	13.4938	15.4653	16.7705	17.7045	18.7506	20.0517	21.1169	21.6672	22.7066	22.6066	22.8472	23.1491	23.7526	23.5201	23.2261	21.9865	21.2596	20.2396	19.6792	18.1731	16.9094	15.8274	14.0771
32970.3	-0.59196	-0.319438	-0.487459	-0.418685	-0.359911	-0.565475	-0.543617	-0.53872	-0.46356	-0.0921863	0.21226	0.358143	0.716123	1.23414	0.873844	1.55491	1.76116	2.7183	3.59702	4.72142	6.04385	6.90777	7.52565	8.70425	10.4586	11.9478	13.3679	15.122	16.6345	17.3244	18.6226	19.9141	21.1457	21.6708	22.1655	22.5098	22.33	23.0446	23.2649	23.3797	23.0069	21.9538	21.259	19.8905	19.4889	17.87	16.7046	15.3358	13.9977
32992.2	-0.250481	-0.646155	-0.686372	-0.545264	-0.581181	-0.616739	-0.547152	-0.289071	-0.308636	0.122416	0.137374	0.330314	0.3011	0.297043	0.79239	1.43414	1.86135	2.49428	3.50697	4.70987	5.9066	6.87422	7.54285	8.3537	10.1241	11.6477	13.1015	14.8892	15.831	17.2901	18.5891	19.5482	20.5229	21.2089	21.8054	22.2709	22.1443	22.3794	22.8848	22.7501	22.2149	21.4122	20.262	19.7047	18.7732	17.5774	16.1946	15.1915	13.2478
33014	-0.427174	-0.686351	-0.32284	-0.618128	-0.72111	-0.477722	-0.39263	-0.282907	-0.0569192	-0.298588	0.180626	0.445808	0.525395	0.717747	1.08493	1.20901	1.86478	2.44582	3.4293	4.66666	5.68356	6.70959	7.56583	8.74896	10.4977	11.8787	13.367	15.0852	16.4207	17.5166	18.2463	19.3912	20.3405	21.3546	22.2799	22.4667	22.3853	22.9607	23.2976	22.9139	22.7636	21.8706	20.9509	19.7695	18.7131	18.0945	16.5962	14.8991	13.607
33518.5	-0.223803	-0.635177	-0.469237	-0.479317	-0.477969	-0.518481	-0.324638	-0.468554	-0.347459	-0.0606143	0.17443	0.366246	0.449361	0.782642	0.949158	1.4083	1.76699	2.52363	3.37328	4.55496	5.43551	6.42288	7.24174	8.33455	9.90852	11.4525	13.0818	14.8761	16.2001	17.7515	19.1031	20.4337	21.4749	22.0421	22.6937	22.9062	22.8933	23.2284	23.7663	24.0064	24.12	23.348	22.6065	21.1704	20.5576	19.1996	17.8261	16.5744	14.4585
33780.9	-0.270852	0.150845	-0.0571492	-0.27296	-0.0614506	-0.274437	-0.344529	-0.188377	-0.170649	-0.0395544	0.0737002	-0.0391197	0.0462207	0.173671	0.481552	0.756146	0.702066	1.43725	1.79521	2.61369	3.38937	3.85584	4.66423	5.2965	5.78969	6.77153	7.72265	8.78386	9.65699	10.4368	11.2555	11.9422	13.2092	13.2766	14.2321	13.9113	14.0225	14.239	14.4526	14.809	14.8995	14.2008	14.2642	13.5857	13.1727	12.6307	11.864	10.7753	10.0255
33802.7	0.0381024	-0.329359	0.082106	-0.246592	-0.135359	-0.497777	-0.351747	-0.156569	-0.293927	-0.0809386	-0.103851	0.192965	0.159796	0.494583	0.496781	0.865909	0.948593	1.35984	1.62831	2.49975	3.48218	3.85603	4.655	4.79696	5.77675	6.86705	7.81381	8.55933	9.5529	10.3951	11.1774	12.0362	12.9214	13.427	14.1726	14.0392	14.1801	14.638	14.6344	14.7324	14.8225	14.5657	14.5827	13.961	13.6427	12.8444	11.8912	10.8216	9.82553
33824.6	0.11252	-0.114354	-0.202642	-0.199164	-0.174247	-0.142732	-0.223571	-0.208628	-0.405217	-0.434866	0.0338233	0.110683	0.232554	0.313343	0.657127	0.937375	1.12718	1.12937	1.71421	2.35053	3.18482	3.95947	4.37079	4.96398	5.88888	6.90602	7.571	8.336	9.61879	10.4862	11.0887	11.6374	12.7985	13.229	13.6859	13.8347	14.055	14.1007	14.5488	14.8541	14.7531	14.4999	13.9634	13.7595	13.3686	12.6584	12.0914	10.6398	9.44815
33846.4	0.198409	0.194415	-0.0308733	-0.354109	-0.398138	-0.0353665	-0.117099	-0.225324	-0.313786	-0.379012	0.0496826	0.329188	0.186681	0.430396	0.221764	0.764505	0.872683	1.48903	2.10188	2.67042	3.51255	3.72844	4.17846	5.30195	5.68698	6.70814	7.6368	8.54131	9.28924	10.061	10.6418	11.7623	12.7616	12.8406	13.6557	13.5085	13.6596	14.1415	14.4253	14.5367	14.5518	14.3782	13.8752	14.0086	13.4451	12.6266	11.6557	10.6731	9.40659
33868.3	0.0449002	-0.198309	-0.0779318	-0.202975	-0.254269	-0.299596	-0.0356402	-0.764347	0.102975	-0.152889	0.242105	0.299471	-0.00655728	0.224273	0.535325	0.611411	0.945588	1.49298	2.14718	2.48606	3.38593	3.71188	4.40559	4.95784	6.13866	6.55205	7.40676	8.67536	9.51385	10.1563	11.0979	12.3613	13.4147	13.4387	13.9524	14.0338	14.2616	14.2852	14.8588	15.1862	14.6692	14.7514	14.2849	13.8591	13.6686	12.9004	12.2957	11.1037	10.1163
33890.1	-0.0740724	-0.0997638	-0.177824	-0.323562	-0.534825	-0.374564	-0.115513	-0.0890291	-0.152429	-0.165475	0.113105	0.367304	-0.072763	0.126771	0.529437	0.539586	0.710777	1.36368	1.80261	2.44934	3.42513	3.81567	4.27902	5.19211	5.75436	6.57083	7.39628	8.40118	9.33711	9.97614	11.2371	11.8965	12.8041	13.542	13.9427	13.7377	13.9572	13.8175	14.5094	14.693	14.5988	14.4489	14.1436	13.9598	12.9896	12.9424	11.8138	11.1424	9.83419
33912	-0.189796	0.146265	0.0083102	-0.213088	-0.6267	-0.429301	-0.40791	-0.208172	0.00566689	-0.112712	-0.0440961	0.523239	-0.0297495	0.427442	0.359186	0.36416	0.932899	1.09217	1.8927	2.65964	3.14871	3.91028	4.23605	5.11237	6.06833	6.83353	7.5951	8.82288	9.85625	10.6299	11.6322	12.287	13.1652	14.0182	13.9869	14.1226	14.6071	14.8912	14.8063	15.5026	15.3677	15.0196	15.0045	14.2399	13.7426	13.349	12.5251	11.2546	10.1848
33933.8	0.0730242	-0.110563	-0.262078	-0.0388489	-0.280738	-0.127167	-0.272509	-0.357365	-0.178547	-0.110734	0.427053	0.170906	0.474053	0.380651	0.575453	0.795579	0.716651	1.50514	1.69581	2.73649	3.01779	3.74049	3.78473	4.93542	5.38295	6.35064	7.09601	8.35358	9.31212	9.67313	11.0342	11.5013	12.4415	13.2076	13.4493	13.318	13.7717	14.2059	14.2938	14.4457	14.3998	14.1841	13.8534	13.5388	13.087	12.4452	11.8974	10.4662	9.94672
33955.7	-0.200839	-0.300315	-0.141463	0.0423405	-0.0429699	-0.266017	-0.265503	-0.41375	-0.208201	-0.281937	0.288247	0.128778	-0.0228713	0.28355	0.312203	0.47143	0.796094	1.41968	1.86646	2.74098	3.3666	3.74288	4.24238	5.14242	5.76663	6.5946	7.48134	8.56074	9.65372	10.6502	11.0592	12.1314	13.3233	13.7745	13.9728	14.2545	14.5716	14.8724	15.084	14.883	15.1266	14.9161	14.6888	14.3378	13.8433	13.1241	12.1819	11.4019	9.87407
33977.5	-0.147977	-0.0343296	0.2034	-0.0740466	-0.294138	-0.0425154	0.0141802	-0.187552	-0.372674	-0.267966	0.219105	0.162447	-0.112655	0.23985	0.340425	0.821152	1.15093	1.1582	1.87857	2.76008	3.46707	3.5598	4.46965	4.75651	5.55346	6.82519	7.77185	8.64331	9.80189	10.5709	11.6246	12.1537	12.7178	13.7338	14.2857	14.3342	14.4472	14.6585	14.8814	15.2269	15.03	15.1624	14.3931	14.1821	13.801	13.2885	12.4781	11.0539	10.1394
33999.3	0.14136	0.0169744	-0.141516	-0.237865	-0.681475	-0.139077	-0.121851	-0.136156	-0.266197	-0.0824515	-0.0993197	0.0913503	0.0730369	0.522883	0.561353	0.547628	1.0025	1.34978	1.79568	2.2502	3.68042	3.56992	4.47443	4.98287	5.96987	6.53924	7.46925	9.01609	9.9576	10.5203	11.7477	11.9154	13.0251	13.3621	14.3216	14.2067	14.4858	14.944	14.9008	15.369	15.112	14.8799	14.7345	14.3512	13.7822	13.3786	12.4344	11.3486	9.92344
34263.8	0.0605699	-0.153941	-0.374203	-0.3004	-0.00663909	-0.361123	-0.29667	-0.394848	-0.388182	-0.0961001	0.00355316	0.218719	0.359138	0.546068	0.515101	0.518906	1.18667	1.7582	2.14155	3.2495	4.23208	4.61615	4.98226	5.83085	7.15169	7.82043	9.23553	10.6252	11.4152	12.1088	12.9402	13.9824	14.9343	15.5086	16.1244	16.023	16.3384	16.2063	17.2954	17.3411	16.9299	16.5538	15.8881	15.3079	15.012	14.0502	13.1359	12.0226	10.6815
34286.2	0.030789	-0.148381	-0.0975811	-0.618676	-0.50447	-0.526737	-0.113045	-0.383195	-0.319084	-0.0842555	-0.0550845	0.283724	0.264807	0.3693	0.72796	0.445769	1.3891	1.39607	2.46089	3.17509	4.25364	4.53201	5.11573	6.29224	7.14879	8.27277	9.37988	10.57	11.659	12.4819	13.4731	14.4367	15.6114	16.0964	16.7647	17.0329	16.922	17.1746	17.5417	17.6784	17.6363	17.1181	16.5415	15.8393	15.3459	14.4941	13.3583	12.0922	11.1024
34308	-0.271891	-0.259396	-0.231846	-0.237325	-0.119897	-0.524026	-0.211732	-0.361431	0.0311158	-0.170746	-0.00914639	0.346755	0.626024	0.3682	0.656981	1.35176	1.12732	1.80369	2.59002	3.27909	4.5468	5.02	5.58049	6.48166	7.73725	8.61741	9.7328	10.8978	11.7323	12.5635	13.1469	13.9147	15.697	15.8909	16.8316	17.0791	16.9266	17.2676	17.9644	17.5082	17.6861	17.5448	16.7868	15.6833	15.3897	14.6471	13.4673	12.5725	11.2072
34329.9	-0.0815305	-0.352407	-0.283646	-0.800643	-0.498302	-0.313525	-0.130179	-0.292227	-0.014759	0.0313289	-0.0513473	0.132129	0.499271	0.861253	1.2335	1.16973	1.50459	2.08797	2.40315	3.53683	4.35798	4.80058	5.52207	6.66808	7.87921	8.81765	9.96044	11.0148	12.0248	12.8021	13.7022	14.6197	15.7834	16.2537	16.9451	16.7663	17.2859	17.6386	17.7666	18.026	17.3969	17.2522	16.6313	15.7323	15.1643	14.3482	13.6471	12.2812	11.1842
34351.7	-0.139595	-0.303866	-0.419039	-0.236977	-0.0277953	-0.710749	-0.422647	-0.445267	-0.532563	0.0349022	-0.0123122	0.205374	0.459884	0.282564	0.216355	0.960146	1.40867	1.68282	2.25664	3.28783	4.16343	4.98318	5.72259	6.80143	7.92146	9.12931	10.0487	11.3119	12.2346	13.4018	14.0117	15.1885	16.1023	16.5465	17.3222	16.9968	17.7035	17.9065	18.4112	18.6955	18.2585	17.6314	17.4301	16.2214	15.6356	14.9435	13.7765	12.2421	11.1336
34373.6	-0.0603666	-0.523553	-0.403191	-0.494842	-0.277025	-0.728238	-0.466802	-0.317564	-0.252544	-0.158605	-0.143637	0.757657	0.535477	0.516755	0.890234	0.581272	1.64154	2.21104	2.53692	3.78404	4.33292	4.87699	5.70942	6.44073	7.67456	8.88214	9.92412	11.484	12.2368	13.0401	14.4432	15.0058	15.9023	16.2977	17.0421	17.5005	17.2835	17.3457	17.7082	18.2545	17.5996	17.1758	16.8291	16.1697	15.4606	14.2634	13.5876	12.6044	11.1041
34395.4	-0.266203	-0.295836	-0.300955	-0.509264	-0.66903	-0.521566	-0.367337	-0.370053	-0.218123	-0.296939	0.270694	0.387257	0.363539	0.431724	0.696731	0.89064	1.55945	1.99148	2.32107	3.36077	4.35579	4.69055	5.72206	6.21821	7.7589	8.75905	10.2276	11.3002	12.6473	13.2904	14.3468	15.2724	16.2054	16.9794	17.7559	17.6375	17.8522	17.8733	18.1834	18.6836	18.0097	17.6917	16.8635	16.18	16.1912	15.2157	13.8094	12.557	11.7045
34417.2	-0.0710829	-0.290351	-0.334465	-0.380077	-0.169153	-0.769054	-0.513861	-0.643754	-0.180334	-0.139247	0.153132	0.324074	0.312518	0.40485	0.796116	1.0665	1.33029	1.90689	2.48757	3.37942	4.40875	5.03434	5.64954	6.75923	8.17922	9.22507	10.2541	11.8615	13.3816	13.8782	15.0421	15.9498	16.9115	17.8417	18.3526	18.645	18.2808	18.9087	19.2168	19.2157	18.8757	18.5904	17.8345	17.2296	16.6477	15.7559	14.7642	13.4348	12.0011
34439.1	0.138305	-0.236892	-0.588194	-0.529438	-0.473178	-0.534466	-0.408094	-0.32395	-0.433678	-0.184224	-0.0156195	0.201716	0.353782	0.273814	0.698872	1.25894	1.34791	2.03456	2.62572	3.94654	4.9624	5.23796	6.03823	7.15209	8.34434	10.065	10.8441	12.2213	13.5257	14.7008	15.3401	16.5085	17.6225	18.2405	18.835	18.991	19.2998	19.2008	19.9555	19.9548	19.8346	18.9742	18.6498	17.6383	16.8261	16.3022	15.0159	13.3926	12.3287
34460.9	0.0127189	-0.29938	-0.232123	-0.567836	-0.505835	-0.440375	-0.348601	-0.271956	-0.291494	-0.585886	0.0844598	0.225594	0.320365	0.595915	0.938466	1.13682	1.30336	1.96549	2.88758	3.90215	5.0775	5.73504	6.29901	7.42553	8.80122	10.1002	11.5513	12.6663	14.2209	14.6297	15.9503	17.0217	18.0381	18.7576	19.1593	19.6222	19.6852	19.5843	20.276	20.1821	20.2107	19.2444	18.7688	17.6085	17.3724	16.343	14.966	13.9364	12.0066
34482.8	-0.251697	-0.231539	-0.366473	-0.408363	-0.547282	-0.356266	-0.593973	-0.162979	-0.49686	-0.321557	-0.329829	0.386894	0.440242	0.853998	1.1356	1.04045	1.68933	2.13233	2.81513	4.00701	5.36598	5.79434	6.55139	7.53822	8.72318	10.746	11.8879	12.7611	14.4023	15.1233	15.9136	17.2543	18.351	18.8666	19.8201	19.7892	19.8626	19.999	20.0538	20.7178	20.2292	19.3956	19.2241	18.0976	17.3027	16.1055	15.1826	13.8937	12.3417
34504.6	-0.237026	-0.563727	-0.621347	-0.364061	-0.584463	-0.587101	-0.187777	-0.429403	-0.526438	-0.266166	-0.302272	0.487472	0.402719	0.421873	0.782205	1.23785	1.58986	2.00071	3.20095	4.2107	5.11907	5.84809	6.7262	7.70302	9.40297	10.657	12.4166	13.7992	14.5664	15.7917	16.4113	17.8298	19.093	19.489	20.2486	20.3383	20.3476	20.8775	21.4828	21.5294	21.2655	20.3093	19.6793	18.5676	17.9413	16.7848	16.2883	14.1615	12.6635
35009.1	-0.21547	-0.347449	-0.423343	-0.22842	-0.77145	-0.818116	-0.383379	-0.411203	0.0150483	-0.408928	0.0802006	-0.0140371	0.335115	0.710051	1.13565	1.16499	1.33905	2.34087	2.77393	3.91022	4.74726	5.74406	6.58178	7.6966	8.3913	10.3531	11.4737	13.9064	15.4079	16.2439	17.4757	18.4204	19.4671	20.2906	20.9875	21.1827	21.2605	21.5229	21.9603	22.3105	22.1554	22.1268	21.2994	20.4447	19.2852	18.3069	17.1203	15.8488	13.9059
35271.5	0.0420822	-0.308691	-0.263719	-0.447764	-0.430101	-0.413388	-0.333805	-0.156532	-0.195187	0.0100043	-0.233089	0.144188	0.00304639	0.397519	0.506683	0.757158	1.04893	1.13546	2.03027	2.59087	3.45408	4.02258	4.65192	5.15874	6.22481	7.15623	8.04308	8.71357	10.0664	10.5538	11.6524	12.5945	13.4248	14.1447	14.54	14.3442	14.7644	14.8443	15.3216	15.3624	15.6499	15.0913	14.6616	14.2991	13.6664	12.9515	12.0905	11.0482	10.1935
35293.3	-0.0427621	-0.330911	-0.339901	-0.318864	-0.280774	-0.620513	-0.304934	-0.175269	-0.117194	-0.110221	-0.105304	0.0674738	0.0653298	0.184734	0.414009	0.581034	1.0837	1.19645	1.92528	2.53924	3.44005	3.81676	4.33689	5.03512	5.90439	6.75939	7.59315	8.88494	9.92752	10.4703	11.2915	12.1093	13.046	13.1709	13.7887	14.1386	14.2663	14.4054	14.8323	15.0893	15.1234	14.6524	14.4766	14.1155	13.1967	12.6469	11.6883	10.6184	9.73914
35315.2	-0.225238	-0.0529435	0.0216103	-0.282853	-0.548214	-0.35633	-0.201785	-0.293038	-0.185513	-0.35725	0.197518	-0.17146	0.269715	0.0465044	0.532524	0.677712	0.828275	1.15678	1.97404	2.81129	3.23707	3.93726	4.74493	4.96368	5.73035	6.7733	7.63239	8.67218	9.77599	10.1197	11.0418	11.7015	12.8519	13.4345	14.1556	14.0965	14.2816	14.2442	14.7814	14.8423	14.6754	14.3978	14.3399	13.8451	13.3328	12.4218	11.7228	10.5551	9.43183
35337.1	-0.198774	-0.374093	-0.127823	-0.254896	-0.328368	-0.520644	-0.116223	-0.188901	-0.266999	-0.0413752	0.0826051	0.277379	0.231678	0.0220137	0.501413	0.714984	0.928889	1.81801	1.79861	3.06665	3.34716	4.29159	4.65905	5.01364	5.78568	6.72687	7.55351	9.09659	9.69213	9.92901	10.871	12.1462	13.2132	13.5137	14.1708	14.2004	14.4413	14.6898	14.9746	15.1248	14.9355	14.756	14.2018	13.962	13.4494	13.0354	12.1717	11.0724	9.79325
35358.9	-0.05208	-0.198794	0.0193551	0.0418907	-0.14479	-0.593344	-0.21138	-0.477944	-0.0749321	-0.268199	-0.164793	0.0138166	0.432201	0.406788	0.575059	0.860061	0.975229	1.4883	2.16301	2.77769	3.66597	4.1732	4.67762	5.09228	6.01831	6.8059	7.88232	8.52873	9.57572	10.3183	11.3594	12.0618	12.979	13.6553	13.8923	14.0991	14.1089	14.7666	14.9173	14.9492	14.8848	14.8423	14.6267	13.8557	13.8311	12.9225	12.0331	11.0128	10.1661
35380.8	0.0226764	-0.0493633	-0.388054	-0.399253	-0.311477	-0.26877	-0.174539	-0.201949	-0.330583	-0.0723065	-0.0663083	0.150395	0.115274	0.121016	0.386617	0.838904	0.76211	1.46515	1.99264	2.64476	3.44443	4.07607	4.49125	5.3738	6.08578	7.08476	7.93893	8.74	9.82378	10.5552	11.2411	12.2362	12.9733	13.6814	14.1839	14.2712	14.6726	14.687	14.882	14.9481	15.489	15.1505	14.6446	14.0521	13.8979	13.0746	12.4954	11.336	9.87626
35402.6	0.0305519	0.0608461	-0.0129116	-0.211073	-0.212577	-0.494869	-0.369552	-0.343191	-0.29201	0.00616027	0.164862	0.309893	0.49364	0.45606	0.318459	0.853463	0.937532	1.85311	1.94209	2.94727	3.69791	4.23577	4.61639	5.22364	5.95274	7.18374	7.45062	8.76731	9.62996	10.3596	11.2201	12.0949	12.8882	14.103	14.1222	14.2038	14.7761	14.8315	15.1116	15.3826	15.1697	15.0467	14.6977	14.2874	13.8136	13.1145	11.958	10.9807	10.2533
35424.5	-0.102779	-0.0310693	-0.281478	-0.0184749	-0.344738	-0.354311	-0.188205	-0.387652	-0.174674	-0.0323529	0.383945	0.35422	0.387792	0.495626	0.769404	1.07356	1.06355	1.46971	2.00347	2.99147	3.81	4.08173	4.32478	5.04467	6.24756	7.087	7.91905	8.78747	10.0464	10.7752	11.2549	12.3243	13.4268	14.1631	14.5571	14.643	14.6353	14.9848	15.2516	15.9195	15.4474	15.161	14.8156	14.3894	14.1121	12.8115	12.183	11.2774	10.0835
35446.3	0.227601	-0.146587	-0.254237	-0.198894	-0.0351268	-0.178617	-0.310294	-0.235253	0.0347782	-0.331182	0.0375495	0.381899	0.195848	0.55738	0.0588087	0.726962	0.969392	1.55047	2.01967	2.61914	3.44054	4.00316	4.68018	4.9208	5.96584	6.79871	7.73573	8.92341	9.46986	10.3843	11.1972	11.8075	13.1921	13.7769	14.4732	14.2115	14.6056	14.4816	15.2623	15.3577	15.2408	15.004	14.4636	14.1493	13.7589	12.9718	12.3601	10.9922	9.85034
35468.1	0.0812973	-0.14695	-0.0286083	-0.250837	-0.388583	-0.405007	-0.243222	-0.443829	-0.279271	-0.492922	0.0155218	0.014297	0.322176	0.183739	0.569869	0.762019	1.11018	1.50833	1.88222	2.90699	3.63688	4.02228	4.58827	5.2208	6.0458	6.91198	7.90817	8.79516	9.622	10.8774	11.3612	12.3288	13.4393	14.0228	14.3024	14.2727	15.0039	14.9127	15.5605	15.6357	15.7452	15.1724	15.258	14.6853	13.8198	13.7833	12.3555	11.5531	9.89074
35490	0.179733	-0.237678	-0.420055	-0.347415	-0.362981	-0.375083	-0.224732	-0.161355	-0.0283992	-0.304537	0.133858	0.284432	0.218479	0.514193	0.731953	0.847748	1.12018	1.84409	2.2538	3.00683	3.5715	3.81122	4.604	5.28497	6.19999	7.10516	7.92226	8.94591	9.92518	10.4771	11.1594	12.5844	13.1307	13.9397	14.5086	14.5808	14.971	15.0064	15.6843	15.9214	15.4837	15.4541	14.9793	14.4872	14.219	13.4287	12.6443	11.2178	10.2253
35754.4	0.093475	-0.465214	0.11237	-0.149798	-0.127085	-0.397147	-0.0453251	-0.297934	-0.108507	-0.371682	-0.192615	0.157434	0.526649	0.171585	0.507454	0.891337	1.17911	1.78219	2.45804	3.01836	3.86992	4.23012	4.51879	5.41473	6.34618	7.48645	8.09557	9.63727	10.1759	10.9774	11.8594	13.1494	13.7586	14.6286	14.8847	15.1553	14.9258	15.1909	15.6298	15.6038	15.7399	15.1233	14.863	14.196	13.9237	13.2111	11.8093	10.821	9.97741
35776.8	0.0497361	0.00990665	-0.421372	-0.257309	-0.232514	-0.178427	-0.0948832	-0.332147	0.130407	-0.391564	-0.447335	0.380071	0.383375	0.472914	0.531757	0.966984	1.37039	1.65488	1.76698	3.04233	3.78646	4.17348	4.60557	5.41743	6.44695	7.07269	8.19838	9.29237	10.306	10.569	11.7382	12.5995	13.7915	14.0714	14.9746	14.8184	14.6095	14.8058	15.3738	15.5663	15.4301	15.2243	14.7635	13.9029	13.4617	13.245	11.8154	11.0193	9.88765
35798.7	-0.17425	-0.156194	-0.0436653	-0.532015	-0.190939	-0.200614	-0.154994	-0.438377	-0.340852	0.156179	-0.323238	0.269594	0.437903	0.364713	0.47574	0.527646	1.10109	1.68041	1.98775	2.7928	3.60864	3.89089	4.53335	5.72636	6.5988	7.59435	8.48102	9.38326	10.5991	11.0422	11.8028	13.0887	13.6308	14.5685	14.9415	15.2861	15.1691	15.6545	15.9355	15.9993	15.9896	15.5	14.9924	14.3774	13.8269	13.2717	12.3429	11.1747	9.84311
35820.6	-0.155414	-0.042047	-0.345345	-0.513392	-0.436891	-0.334254	-0.393763	-0.316524	-0.116784	-0.131407	-0.0485336	0.165619	0.373732	0.221853	0.499357	0.684331	1.12109	1.732	2.01042	3.03739	3.52556	4.23203	4.75921	5.72476	6.42392	7.7983	8.79341	9.87657	10.6223	11.4858	12.0642	13.3111	14.3	14.7418	15.399	15.3315	15.4961	15.7434	15.9796	16.0705	16.3204	15.7205	15.2008	14.5115	14.1425	13.3723	11.9739	11.0811	9.76331
35842.4	-0.0952866	-0.457222	-0.109561	-0.323705	-0.340568	-0.292848	-0.481643	-0.473812	-0.0327655	-0.452088	-0.0610974	0.00802348	0.374257	0.288485	0.489029	0.513222	0.966936	1.47316	2.14479	2.86225	3.55078	4.32653	4.93495	5.5847	6.43759	8.00099	8.25299	9.55166	10.5261	10.8425	12.1678	12.9634	14.3171	14.3725	15.1797	14.8468	15.002	15.2246	16.0432	15.6059	15.8892	15.15	14.6247	14.2214	13.7377	12.8956	12.2579	10.9813	9.63517
35864.3	-0.158871	-0.183306	-0.357177	-0.322054	-0.506876	-0.552745	-0.433027	0.0200819	-0.347794	-0.527299	-0.0805225	0.235351	0.297497	0.369613	0.26166	0.901306	0.866271	1.20328	2.12924	2.69703	3.3298	4.33592	4.76757	5.67038	6.37928	7.72621	9.14451	9.79687	10.6557	11.3253	12.3724	13.2137	14.1865	14.5687	15.3088	15.2366	15.2427	15.4682	15.827	16.227	16.1697	15.3924	14.8069	14.561	14.0971	13.4268	12.3237	11.0866	10.2443
35886.2	-0.343786	-0.301517	-0.225916	-0.22053	-0.501271	-0.620377	-0.37222	-0.108325	-0.303657	-0.192767	-0.0745095	0.143511	0.0598997	0.158941	0.483159	0.820097	1.06407	1.72357	2.02663	3.10597	3.67046	4.15577	5.13236	6.47296	7.29065	8.25225	9.70811	10.2695	11.2969	12.122	13.1278	14.0986	15.1953	15.9081	15.6477	15.9703	16.169	16.2593	16.9278	17.1429	16.5773	16.5868	15.856	15.3967	14.5751	14.0248	12.9081	12.188	10.4498
35908	-0.310212	-0.0450956	-0.188455	-0.666735	-0.352782	-0.380764	-0.454931	-0.182478	-0.474504	-0.196863	-0.09967	0.429428	0.0657172	0.683188	0.731087	0.866705	1.32659	2.02741	2.55268	3.26684	4.00437	4.9955	5.26279	5.93063	7.3657	8.51232	9.72021	10.4956	11.5511	12.5001	13.6594	14.6489	15.7566	15.8779	16.654	16.6845	16.8187	17.1664	17.3872	17.5447	17.2737	17.0062	16.5096	15.7929	15.3328	14.5566	13.0539	12.2062	11.0273
35929.9	-0.0193411	-0.187088	-0.160153	-0.695652	-0.305297	-0.320526	-0.250839	-0.603433	-0.417557	-0.120201	-0.00706686	0.367812	0.421527	0.185843	0.746351	1.01517	1.40785	1.69546	2.49135	3.19504	4.05006	5.08242	5.31468	6.18512	7.0816	8.04322	9.50667	10.8559	12.0189	12.8005	13.6437	14.2794	15.3786	16.4343	16.8767	16.9164	16.652	17.0449	17.3316	17.8575	17.0676	17.127	16.501	15.5301	15.279	14.1938	13.6508	11.9684	10.918
35951.8	-0.117022	-0.379885	-0.313188	-0.441487	-0.559685	-0.447541	-0.384723	-0.614351	-0.121473	-0.0988351	-0.272392	0.0786133	0.478416	0.426216	0.546891	0.786807	1.30625	1.50131	2.23175	3.23049	4.13791	4.61134	5.45505	6.67411	7.77491	8.91941	10.3036	11.3579	12.9433	13.2643	14.4026	15.2924	16.1762	17.0707	17.5731	17.4277	17.8484	17.7996	18.7016	18.6447	18.3365	17.6195	17.3365	16.6399	15.7694	15.0329	13.822	12.5488	11.5975
35973.7	-0.302383	-0.215799	-0.226964	-0.0801784	-0.538415	-0.565886	-0.759275	-0.328722	-0.393935	-0.319302	0.0274183	0.373074	0.453033	0.295281	0.548011	1.02965	1.20594	1.74042	2.10818	3.61147	4.60119	4.91804	5.87429	6.68154	7.864	9.25971	10.3449	12.0765	13.025	14.1116	14.8766	16.0346	16.8747	17.4456	18.0789	17.8784	18.3834	18.7535	19.1353	19.1387	18.9537	18.5593	17.9635	16.8841	16.0134	15.4595	14.2465	13.3608	11.9838
35995.6	-0.212698	-0.490872	-0.262384	-0.277417	-0.518062	-0.521428	-0.463823	-0.537317	-0.137252	-0.388937	-0.395637	0.323909	0.510531	0.280449	0.543412	0.864484	1.22874	1.84214	2.29576	3.22	4.62645	4.7632	5.51035	7.11374	8.43185	9.52455	11.0353	12.4708	13.9842	14.4551	14.8396	16.5139	17.3012	18.2347	18.7458	18.8271	18.7197	19.1013	19.7675	19.6348	19.2761	19.3116	18.3976	17.3253	16.5796	15.7119	14.6836	13.101	11.9983
36500	-0.304039	-0.535626	-0.562394	-0.224445	-0.667312	-0.298066	-0.483558	-0.785608	-0.189893	-0.0120577	-0.136882	0.181603	0.504185	0.76683	0.914374	1.04507	1.50009	2.44317	2.7305	3.84648	5.15922	6.07329	6.50434	7.92718	8.90406	10.8386	12.0819	13.4845	15.9552	16.8956	17.2706	18.3979	19.7765	20.2305	21.0052	21.0282	21.2626	21.6067	22.0319	22.4763	22.4981	22.2549	21.2961	20.8168	19.6646	18.8669	17.7127	15.8838	14.0918
36762.4	-0.00910996	-0.404508	-0.128099	-0.400866	-0.343343	-0.467013	-0.17486	-0.56589	-0.127251	-0.310091	-0.101711	0.084194	0.0913952	0.665733	0.532504	0.970427	0.940416	1.28247	2.06098	2.98428	3.49738	4.47839	5.08286	5.33413	6.42828	7.41994	8.70422	9.90829	10.3092	11.3106	11.9925	13.136	14.0657	14.5239	15.4786	14.9247	15.3743	15.4163	16.0882	16.1024	16.1767	16.2117	15.6772	15.0443	14.6693	13.7053	12.7189	11.8127	10.8955
36784.2	-0.158253	0.0538343	-0.198626	-0.194178	-0.356088	-0.460964	-0.318934	-0.287827	-0.292395	-0.162149	0.0990155	0.0383251	0.127284	0.330219	0.45268	0.627587	1.03854	1.33122	1.77925	3.07353	3.75908	4.18584	4.72387	5.60071	6.23576	7.1515	7.8462	9.36131	10.3045	11.0744	11.8674	13.02	13.9311	14.3871	15.1505	15.1722	15.1684	15.3939	15.2328	16.0093	15.838	15.5285	15.3257	14.5738	14.4499	13.4338	12.6447	11.5269	10.6414
36806	-0.105951	-0.252634	-0.692427	-0.0345485	-0.132306	-0.389198	-0.23153	-0.438137	-0.101211	0.058562	-0.0919157	0.224835	0.143554	0.2084	0.536266	0.331712	0.864265	1.38758	2.00701	2.67103	3.44731	4.17786	4.91883	5.29841	6.35449	7.00051	8.02171	8.78056	10.1108	11.0672	11.6927	12.7584	13.6696	14.3109	14.9068	14.6387	14.9116	14.9444	15.5833	15.7788	15.6473	15.4652	15.0591	14.4221	14.0228	13.1128	12.3164	11.5196	9.91642
36827.9	-0.0973226	-0.447064	-0.0745675	-0.222875	-0.244453	-0.510868	-0.174896	-0.473566	0.140008	-0.212635	-0.134341	-0.0211587	-0.096123	0.274421	0.48825	0.49362	0.869302	1.17841	2.09981	2.37632	3.44452	3.84872	4.41398	5.31997	6.0428	6.85475	7.65049	8.84882	9.4469	10.3197	11.1099	12.1268	13.0085	13.6098	14.2217	14.2728	14.6462	14.6371	14.8855	15.1047	15.1204	14.9444	14.9589	14.0973	13.7999	13.0466	12.1611	11.2185	10.2013
36849.7	-0.10611	-0.0275155	-0.290558	-0.311807	-0.353814	-0.519028	-0.117157	-0.0927946	-0.394012	-0.296958	-0.149648	-0.0260721	0.469643	0.311069	0.539048	0.868644	1.03031	1.51867	1.92037	2.41266	3.61219	3.71535	4.20394	5.10951	5.75755	7.05057	7.67759	8.42231	9.64388	10.1766	10.9379	11.9857	12.55	13.5024	14.0262	13.9489	14.1296	14.4874	14.8096	15.2746	14.911	14.9651	14.4238	14.1395	13.7647	12.7334	12.257	10.7781	9.96695
36871.6	-0.136456	-0.170949	-0.0277546	-0.504325	-0.653127	-0.415265	-0.229859	-0.380368	0.039129	-0.0777707	-0.148198	-0.146564	0.234138	0.300885	0.529181	0.435562	0.596277	1.17948	1.82728	2.5537	3.33316	3.66728	4.19083	5.02169	6.09165	6.7547	7.68579	8.77554	9.50074	9.95175	11.2812	11.6487	12.7098	13.4444	14.2502	14.1706	14.0257	14.5684	15.034	15.0857	15.226	14.6784	14.6617	14.3166	13.4604	12.6493	12.1826	11.3177	10.1747
36893.5	-0.128076	-0.080203	-0.142664	-0.227408	-0.648668	-0.35805	-0.524507	-0.421205	-0.368692	-0.0546742	-0.0471226	0.117577	0.160928	0.0976778	0.230014	0.743799	0.664862	1.14392	2.12687	2.47247	3.38286	3.71685	4.3203	4.68085	6.0513	6.62032	7.58279	8.65098	9.2916	10.1175	10.9137	12.2616	12.9136	13.6526	13.9692	14.1434	14.3356	14.369	14.9107	14.9416	15.0061	14.7981	14.6679	13.8613	13.7633	12.6282	12.0088	11.3033	9.76314
36915.4	-0.111288	-0.31182	-0.136136	-0.337571	-0.220064	-0.464002	-0.319852	-0.193341	-0.167414	0.268123	0.133115	0.167855	-0.0681275	0.247899	0.394591	0.867266	1.0365	1.40196	2.34504	2.91674	3.62341	4.19987	4.56617	5.23222	6.18401	7.09065	7.87142	9.38941	10.0343	10.8316	11.7296	12.4963	13.4784	14.12	14.8095	14.659	15.0998	15.3655	15.7847	16.244	15.8084	16.1359	15.4187	14.8911	14.1688	13.3366	12.9357	11.6469	10.5502
36937.2	0.130898	-0.258597	-0.209483	-0.355976	-0.21315	-0.213072	-0.337302	-0.355643	-0.252719	-0.225481	0.17848	0.169206	0.240889	0.321932	0.388052	0.485196	1.05726	1.52366	2.06852	2.96553	3.77565	4.04842	4.67322	5.5152	5.95594	7.11856	8.0658	8.83452	10.1261	10.7395	11.7876	12.5771	13.4218	14.3484	15.0355	15.0879	15.2718	15.2482	15.8295	16.0203	16.2019	16.1343	15.7902	14.8391	14.2846	13.8836	12.4667	11.5172	11.091
36959	-0.177912	0.0207025	-0.30195	-0.298364	-0.346429	-0.312875	-0.165398	-0.481781	-0.120392	-0.0577992	-0.130883	0.0275429	0.186881	0.628475	0.467749	0.734471	0.892497	1.54674	2.03113	3.08888	3.4755	4.28842	4.66492	5.15839	6.03275	7.09958	8.07645	8.86282	10.1141	10.7942	11.5827	12.4667	13.5295	14.0237	14.4271	14.9239	14.7542	15.0917	15.7549	15.9615	16.0856	15.5988	15.5271	14.7385	14.6881	13.8629	12.8821	11.9419	10.6738
36980.9	0.0334857	-0.311226	-0.277833	-0.262317	-0.15475	-0.108631	-0.283248	-0.294623	-0.185996	-0.342129	0.142535	0.0412735	0.114246	0.0182179	0.46819	0.617042	1.19228	1.55913	1.88091	2.93361	3.31266	3.89114	4.7605	5.23317	5.94621	7.38238	8.15821	9.02275	9.95635	10.738	11.79	12.5662	13.4885	14.0571	15.1179	14.9227	15.256	15.3932	15.8295	16.0279	16.2687	15.7379	15.5565	15.1871	14.7259	13.9435	13.3107	11.9603	11.0949
37245.4	0.019649	-0.353208	-0.244617	-0.380812	-0.350605	-0.059175	-0.293541	-0.316154	-0.00260674	0.153935	-0.0325677	0.509062	0.223437	0.380768	0.614543	0.883104	1.25724	1.76456	2.327	3.42749	3.75473	4.32739	4.66969	5.7926	6.54262	7.65967	8.72455	9.59198	10.5669	11.3363	11.885	13.0139	14.1879	14.7026	15.0616	15.2687	15.229	15.6853	16.0853	16.4818	16.1152	15.8945	15.105	14.5561	14.3219	13.2931	12.3283	11.3831	10.4093
37267.7	-0.292053	-0.103453	-0.0598788	-0.162145	-0.0494831	-0.467198	-0.283193	-0.397312	-0.099644	-0.0390273	0.4506	0.258482	0.107593	0.516883	0.550723	0.703169	1.1761	1.6883	2.40185	3.28978	3.72841	4.3469	4.74828	5.56408	6.58807	7.3627	7.83559	9.12132	10.4068	10.9075	11.5562	12.4132	13.6576	14.0845	14.6582	14.8197	14.9355	15.6336	15.5631	15.7041	15.4192	15.2279	14.8031	13.8084	13.6268	12.7547	11.9005	10.7509	9.60607
37289.6	-0.204792	0.0918827	-0.199531	-0.416821	-0.275482	-0.406741	-0.328921	-0.0588837	-0.360248	0.135586	-0.110573	0.130015	0.534106	0.334936	0.788263	0.970705	1.17049	1.40513	2.13293	3.03071	3.85861	4.59473	4.98139	5.6974	6.55858	7.92292	8.76304	9.46181	10.5069	11.4134	12.2636	13.0731	14.0413	14.5235	15.1109	15.2949	15.5246	15.8155	16.2535	16.2279	16.2618	15.8631	15.319	14.7843	14.2824	13.1695	12.5528	11.4522	10.1277
37311.4	-0.155918	-0.189244	-0.353734	-0.184447	-0.444354	-0.290524	-0.199264	-0.331132	-0.469705	0.0118093	-0.132082	0.416857	0.300509	0.548327	0.933716	0.973211	1.22289	1.81688	2.09351	3.33487	3.82817	4.64881	5.23594	5.99233	6.97393	7.9633	8.91878	10.2447	10.9602	11.5855	12.5699	13.5351	14.7276	14.7333	15.4208	15.5695	15.854	16.3729	16.8083	17.1116	16.541	15.7343	15.6893	15.2483	14.7154	13.7757	12.7574	11.9453	10.3628
37333.2	-0.167398	-0.218045	-0.547346	-0.651281	-0.0455538	-0.211604	-0.2354	-0.464687	-0.426529	-0.0361487	-0.118662	0.375679	0.273421	0.258009	0.717344	0.627205	0.922454	1.64331	2.11674	3.09418	3.88638	4.30884	4.7833	5.27196	6.68791	7.98873	8.85356	9.85242	10.9039	11.2419	12.5365	13.4917	14.7946	14.9169	15.4613	15.3057	15.6979	15.9861	16.8677	16.6694	16.0729	15.7181	15.4676	14.9169	14.6845	13.3981	12.3709	11.5675	10.0271
37355	0.185496	-0.4238	-0.297045	-0.345766	-0.189027	-0.393143	-0.373073	-0.552193	-0.218699	-0.0939105	-0.385294	0.299757	0.172661	0.228208	0.421947	0.806756	1.00342	1.50342	2.19655	3.23297	3.54087	4.541	5.39586	5.85463	6.89783	8.02128	9.49843	10.1296	11.0573	12.2975	13.0694	13.6568	14.9462	15.1413	15.9981	15.776	16.2416	16.4905	16.8449	16.6841	16.5764	16.2869	15.8085	15.3067	14.9669	14.0205	13.0894	11.7135	10.4779
37376.9	-0.167313	-0.111163	-0.479258	-0.381865	-0.249183	-0.529668	-0.462441	-0.494195	-0.329094	-0.324802	-0.0415152	0.689421	0.362411	0.0138391	0.496104	0.946958	0.93992	1.81037	1.99223	2.99132	3.64697	4.50894	4.68361	5.98298	6.92015	7.96592	9.00301	10.0771	10.8344	11.4852	12.5897	13.2955	14.5059	15.0601	15.4219	15.6748	15.7256	16.1892	16.3323	16.7921	16.1397	15.9464	15.2882	14.841	14.75	13.3219	12.7347	11.6195	10.4429
37398.8	-0.151414	-0.533081	-0.529746	-0.379196	-0.409531	-0.457231	-0.282005	-0.147774	-0.191055	-0.308795	0.02452	0.0378418	-0.0380829	0.45246	0.64128	1.03756	1.09254	1.62985	2.31744	2.73634	4.22546	4.84505	5.27084	6.17974	7.32266	8.41977	9.78866	10.9046	12.048	12.8378	13.9028	14.8641	16.3225	16.7466	16.8	17.0084	16.9776	17.1983	18.0608	17.8453	17.5279	17.0652	16.8372	16.2429	15.384	14.8852	13.74	12.3932	10.9157
37420.6	-0.343071	-0.370162	-0.257416	-0.312579	-0.454085	-0.38102	-0.438599	-0.454605	0.0319209	-0.427648	-0.0214523	0.187022	0.29932	0.688803	0.654927	0.837336	1.08749	1.81871	1.93571	3.41765	4.03682	4.54151	5.46816	6.19472	7.24481	8.66695	9.7136	11.0046	12.0501	12.8567	13.6071	14.3666	15.7574	16.5764	16.6738	16.7163	16.8971	16.9708	17.5143	18.0512	17.3164	17.3502	16.2775	15.6818	15.6314	14.8665	13.3184	11.8203	11.1513
37442.5	-0.253239	-0.400426	-0.596218	-0.69521	-0.139994	-0.596675	-0.435886	-0.232891	-0.373789	-0.0616177	0.223254	0.132047	0.213785	0.548762	0.683493	1.02317	1.03542	1.80102	2.4566	3.41073	3.8645	4.87564	5.52344	6.53587	7.64304	8.52732	10.1926	11.1247	12.2274	13.289	14.0586	15.2635	16.5513	16.639	17.2971	17.623	17.7885	17.6854	18.2678	18.0513	18.1432	17.6007	17.2791	16.0567	15.5359	15.0419	13.6562	12.4466	11.2858
37464.3	-0.139614	-0.445274	-0.28967	-0.329708	-0.709451	-0.638911	-0.31141	-0.288978	-0.486913	-0.0364072	-0.080222	0.0255089	0.118256	0.331883	0.690008	0.803071	1.23409	1.93945	2.53479	3.05682	4.31505	4.7006	5.68015	6.5548	7.97859	9.18137	10.9641	11.9236	12.8651	13.8033	14.9104	15.7467	16.6686	17.8122	18.3519	18.4095	18.8109	18.6904	19.0964	19.5475	19.0131	18.7727	17.8714	17.0859	16.3863	15.1688	14.3719	13.2979	11.9198
37486.1	-0.0441465	-0.507602	-0.449912	-0.370421	-0.414454	-0.769541	-0.382998	-0.324837	-0.328214	-0.39974	0.126646	0.411827	0.145164	0.395818	0.729209	1.09423	1.52951	1.91457	2.4102	3.76656	4.54127	5.34834	5.81225	6.87461	7.93717	9.01192	10.5961	11.7773	12.9954	14.0779	15.1231	16.1145	17.1163	17.5956	18.1479	17.9603	18.7335	18.4371	19.2503	19.2218	18.9426	18.0272	17.4864	17.018	16.4034	15.0209	14.2266	12.7038	11.622
37990.6	-0.165969	-0.559679	-0.434079	-0.458048	-0.964098	-0.285558	-0.0924303	-0.388973	-0.394055	-0.421852	-0.0691179	0.317259	0.498486	0.517044	0.670077	1.48756	1.69408	2.2689	2.88377	4.13442	5.03415	5.92155	6.35492	7.6849	9.04918	10.3633	12.0249	13.888	15.531	16.8462	17.792	18.5283	19.698	20.4921	21.145	21.8516	21.6042	21.3884	22.206	22.3634	22.4007	22.1743	21.7175	20.4804	19.6354	18.6629	17.3408	15.9956	14.4372
38253	-0.145247	-0.293982	-0.323016	-0.222448	-0.486133	-0.250972	-0.419951	-0.293336	-0.114155	-0.0976349	-0.0932595	0.365107	0.102118	0.321808	0.384137	0.969716	1.16614	1.3924	2.19754	2.95461	3.83026	4.49315	5.09965	5.60632	6.60544	7.7214	8.77324	9.59803	11.0925	11.9321	12.5907	13.6033	14.6352	15.229	15.7818	16.1355	16.3363	16.4722	16.5183	17.0085	16.9839	16.5192	16.4827	15.9639	15.4383	14.613	13.7218	12.5415	10.9897
38274.8	0.146459	-0.446901	-0.0388348	-0.294022	-0.256107	-0.488881	-0.585038	-0.0521946	-0.459431	-0.178486	0.0707784	0.0328591	0.30657	0.287752	0.334684	0.88659	1.00396	1.54508	1.58232	2.73808	3.63742	4.23954	4.67688	5.34842	6.08007	7.07035	8.38981	9.21182	10.6714	11.4566	12.0822	13.1002	14.2686	14.8672	15.2426	15.2539	15.3958	16.0647	16.4258	16.3743	16.3596	16.2615	15.8466	15.7719	15.2058	14.34	13.066	12.0846	10.8578
38296.7	-0.331604	-0.468634	-0.220607	-0.00241339	-0.303495	-0.464324	-0.298812	-0.442728	-0.306538	-0.326057	0.0154077	0.00100856	0.3304	0.478204	0.256271	0.684917	0.651317	1.34778	2.0824	2.54774	3.60248	4.02031	4.55951	5.39721	6.21374	7.33871	8.47963	9.23784	10.171	11.2132	11.9414	13.0564	13.8063	14.3664	15.193	15.0391	15.2567	15.4825	15.9703	16.0298	16.5685	15.8352	15.6681	15.2463	14.8152	13.9867	13.0664	11.6731	10.6318
38318.5	0.191605	-0.444922	-0.262174	-0.505083	-0.150485	-0.184442	-0.272755	0.146286	-0.54493	-0.16919	-0.108122	0.0180663	0.128776	0.22489	0.479393	0.621846	0.669464	1.5196	1.87593	2.89322	3.44987	3.92233	4.65037	5.00882	5.62465	7.01276	8.00901	8.98808	10.0419	10.6942	11.301	12.5938	13.635	14.0585	14.4082	14.6489	14.7556	15.0375	15.6306	15.7316	15.6086	15.5483	14.991	14.4713	14.1497	13.4062	12.5084	11.4634	10.2958
38340.4	-0.15665	-0.0138017	-0.35252	-0.364376	-0.250155	-0.502432	-0.277134	-0.0222156	-0.220202	-0.354595	0.0213378	0.243061	0.315691	0.36616	0.396025	0.560267	0.97568	1.64277	1.7524	2.64588	3.5678	3.92842	4.55471	5.25322	6.06917	7.09712	7.76536	8.74162	9.60417	10.5814	11.3669	12.3216	13.2201	13.9092	14.2012	14.5563	14.6451	14.8492	15.0802	15.3883	15.2145	15.2931	14.6681	14.2969	13.7537	13.1151	11.8635	11.171	10.133
38362.2	-0.170757	-0.0190398	-0.0740916	-0.313407	-0.310042	-0.247746	-0.420682	-0.177645	-0.345909	0.0983781	-0.192379	0.38241	-0.00554123	0.425111	0.772772	0.461329	1.12208	1.37274	2.01574	2.48336	3.73195	4.28185	4.77663	5.44636	6.28965	6.81174	8.17602	9.27921	10.2492	10.6121	11.7395	12.3315	13.846	14.2272	15.1353	14.9122	15.0189	15.2026	15.5114	15.9125	15.8928	15.9296	15.3043	14.641	14.0453	13.9573	12.6941	11.4569	10.4614
38384.1	-0.0491599	-0.253587	-0.0994419	-0.225355	-0.310895	-0.552417	-0.151225	-0.248553	-0.218311	-0.147785	-0.299273	0.152604	0.294685	0.531214	0.386016	0.920374	1.02713	1.28222	1.78217	2.56304	3.74547	3.94119	4.5463	5.29673	5.84888	7.22878	7.90928	8.93626	10.142	10.747	11.6986	12.5724	13.8065	14.3214	14.6459	14.6586	14.899	14.8779	15.4792	15.8414	15.8142	15.4749	14.9751	14.4625	14.3611	13.8477	12.7901	11.72	10.3025
38405.9	-0.24742	-0.0677796	-0.34386	-0.448115	-0.390996	-0.35436	-0.232792	-0.462902	-0.281205	-0.0188944	0.146815	0.258529	0.0207346	0.221498	0.155235	0.651923	1.30525	1.32854	1.78764	2.44951	3.31819	4.09007	4.5856	4.94348	5.74655	6.78305	7.74597	8.79443	9.69453	10.3229	11.3187	12.1635	13.2218	13.733	14.1861	13.9794	14.5173	14.5586	15.0225	15.7275	15.3997	15.3925	14.7735	14.2691	13.6426	13.0258	12.2139	11.0518	9.96438
38427.7	-0.328847	-0.226942	-0.286441	-0.266772	-0.317669	-0.283179	-0.152421	0.0438774	-0.221558	-0.33517	0.264482	0.167901	0.0722226	0.378538	0.481472	0.67466	0.976578	1.54782	1.95549	2.78525	3.41782	3.90189	4.33084	5.22842	6.03484	6.76017	7.676	8.66539	9.77552	10.1022	10.921	12.1932	13.2542	13.0306	13.9691	14.2037	14.7789	14.4679	15.0138	15.1472	15.2581	14.5589	14.7908	14.1037	13.6751	12.9436	12.2577	11.1101	9.66278
38449.6	0.0236553	-0.260041	-0.679297	-0.443332	-0.427301	-0.62777	0.115091	-0.255708	-0.101262	-0.0288135	0.0144637	0.320125	0.0361451	0.494498	0.663758	0.719072	0.879338	1.76838	2.06718	2.67904	3.44854	4.09475	4.14131	5.23192	5.7883	6.65247	7.77836	9.08999	9.71249	10.2536	11.1155	11.7917	12.9594	13.7677	13.8127	14.1402	14.3469	14.8075	15.0146	15.4948	15.0715	15.2422	14.7357	14.0375	13.8801	12.9535	12.0826	11.1299	9.93113
38471.4	0.162084	-0.298048	0.010673	-0.309206	-0.288094	-0.313943	-0.404865	-0.284654	-0.100543	-0.245486	0.172207	0.158378	0.287893	0.432431	0.616868	0.647656	1.12184	1.36241	1.87303	2.92045	3.55324	3.78419	4.2058	5.29017	5.90019	6.77514	7.80215	8.77792	9.86688	10.0003	11.2435	12.0806	12.8292	13.5374	14.4112	14.1785	14.2258	14.478	15.1483	15.248	15.3888	15.3416	14.994	14.021	14.0364	13.1131	12.2038	10.9178	9.72166
38735.8	0.0344617	-0.187985	-0.230234	-0.284066	-0.35363	-0.438011	-0.129903	-0.395326	-0.0731078	-0.00620569	0.204216	0.378283	0.384349	0.643674	1.11937	0.70465	1.11967	1.40192	1.93342	3.2179	4.08901	4.65154	4.80223	5.29173	6.09594	7.29744	8.20226	9.31867	9.9848	10.7511	11.2999	12.2838	13.7119	13.8643	14.5019	14.8138	14.8366	15.397	15.7876	15.6441	15.1825	15.1328	14.4487	14.0544	13.797	12.7256	12.0937	10.7555	9.80463
38758.2	-0.0943196	-0.288788	-0.266497	-0.32826	-0.209109	-0.186069	-0.271582	-0.268224	0.078245	-0.0902579	-0.320696	0.358529	0.19539	0.502954	0.513242	0.956651	1.0317	1.29226	2.16259	2.71006	3.59858	4.41362	4.61009	5.55379	6.562	7.29503	8.36856	9.07071	10.1344	10.857	11.6684	12.4865	13.5854	14.1713	14.643	14.4065	14.8432	15.1426	15.5962	15.4192	15.3287	15.0672	14.9162	14.1204	13.7016	13.0379	12.0814	11.0828	9.86725
38780.1	-0.160224	-0.532628	-0.292468	-0.229635	-0.28399	-0.275629	-0.170352	-0.330401	-0.106997	-0.347509	-0.0398669	0.629754	0.521303	0.671165	0.533209	0.935525	1.11823	1.69064	2.09069	2.97712	3.93739	4.52356	5.17876	5.6667	6.72084	7.6914	8.63251	10.0796	10.6925	11.0767	11.9668	13.1611	14.4308	14.7274	15.3358	15.1326	15.1925	15.6324	16.2051	16.2115	15.9571	15.4486	15.1312	14.4091	13.9273	13.2202	12.5915	11.3087	10.3717
38802	-0.173567	-0.273036	-0.413529	-0.433256	-0.279642	-0.251142	-0.392341	-0.167998	-0.120513	-0.15881	-0.179011	0.137541	0.0604577	0.490622	0.599548	0.770997	1.02786	1.34732	1.98725	2.78582	3.82334	4.24723	5.10571	5.53345	6.6717	7.96523	8.74462	9.30956	10.4837	11.2311	12.2172	13.0051	14.1357	14.7204	15.1103	15.2558	15.3857	15.7325	16.2548	16.0349	16.0554	15.4303	14.8766	14.457	14.0905	13.2378	12.4514	11.0438	10.287
38823.8	-0.223493	-0.370977	-0.0641157	-0.379563	-0.159284	-0.478833	-0.467669	-0.534039	-0.0367296	-0.265546	0.195574	0.295119	0.171189	0.393153	0.486098	0.719079	1.25805	1.62957	2.07576	2.6478	3.72034	4.34248	5.04247	5.90163	6.45408	7.38741	8.52132	9.46722	10.4544	10.9298	12.4242	12.8992	14.2557	14.5173	15.1653	14.946	15.3094	15.4332	15.8127	16.0582	15.6314	15.67	15.0082	14.2182	14.2779	13.3213	12.4349	11.3368	10.2839
38845.7	-0.154598	-0.167449	-0.424283	-0.326544	-0.64981	-0.65073	-0.305189	-0.252737	-0.161616	-0.435495	0.0253009	0.0715712	0.385954	0.0605069	0.474519	0.566583	1.0327	1.32631	2.17672	2.89773	3.67489	4.3319	4.76611	5.9387	6.44027	7.77714	8.54628	9.50809	10.8969	11.3227	12.4176	13.3616	14.2562	14.668	15.0916	15.7592	15.5793	15.9736	15.8956	16.6938	15.7332	15.8255	15.3767	14.6988	14.0905	13.6904	12.4832	11.4853	10.2502
38867.5	-0.262499	-0.242268	-0.252366	-0.611256	-0.285689	-0.626013	-0.210844	-0.265237	-0.0622643	-0.0881591	-0.216355	0.228526	0.374921	0.780225	0.663222	0.619437	1.22386	1.79696	2.21214	3.33301	3.57032	4.60891	5.36357	5.87907	7.00549	7.55607	9.0175	10.1838	11.346	11.9945	12.9995	13.9721	15.0151	15.4851	15.914	15.6876	16.3487	15.7991	16.9806	17.1835	16.7229	16.1543	15.8393	14.9462	14.945	14.0466	13.3104	11.675	10.6922
38889.4	-0.0266193	-0.696427	-0.574712	-0.380145	-0.42822	-0.533987	-0.161569	-0.396734	-0.405412	-0.0826597	0.054602	0.108853	0.438781	0.15094	0.259074	0.671102	1.02609	1.50858	2.60332	2.86972	3.92085	4.55561	5.10876	6.11918	7.41469	8.37636	9.62117	10.2841	11.4546	12.4853	13.4754	14.7608	15.5456	15.9156	16.4115	16.6359	16.4603	16.7769	17.2003	17.5277	17.5009	17.0366	16.3323	15.7111	15.4127	14.2914	13.3336	12.0753	11.0771
38911.2	0.0704425	-0.0655701	-0.336526	-0.347442	-0.553726	-0.463498	-0.732055	-0.459242	-0.420651	-0.276888	0.0406329	0.298465	0.478408	0.355712	0.72164	0.683694	1.32232	1.7809	2.78871	3.38729	4.11766	4.72978	5.40903	6.67539	7.30415	9.01022	10.1788	11.1412	12.24	12.9581	13.8582	15.0794	16.1176	16.886	16.9806	17.5044	17.1732	17.7578	18.4341	18.5643	18.1822	17.5793	17.3107	16.4438	15.8272	14.9708	14.0541	12.4487	11.4777
38933.1	-0.223553	-0.535401	-0.0796694	-0.525449	-0.480251	-0.891059	-0.309389	-0.383196	-0.25698	-0.204579	-0.101948	0.391627	0.577902	0.489273	0.499774	0.943378	1.24991	1.88058	2.44663	3.11332	4.32085	4.84163	6.04845	6.56613	7.81827	8.9036	10.0231	11.1973	12.7077	13.4359	14.3846	15.195	16.5087	17.1865	17.5357	17.5164	17.6592	17.901	18.5774	18.177	18.1171	17.859	17.1065	16.5706	15.9686	15.0795	14.0879	12.3484	11.2867
38955	-0.267329	-0.242417	-0.271768	-0.602626	-0.49166	-0.428291	-0.505633	-0.44811	-0.374593	-0.270894	-0.0444811	0.096411	0.269084	0.274631	0.812927	0.932861	1.25921	1.76286	2.27563	3.46511	4.26705	5.21609	5.95243	6.79627	7.76196	9.48544	10.2303	11.3966	12.8021	13.5364	14.3751	15.8243	16.9077	17.2839	17.8725	18.0508	18.2923	18.4267	18.8458	18.6714	18.5804	17.7737	17.6928	16.522	15.8625	15.3943	14.405	12.6955	11.6236
38976.8	0.0744719	-0.239498	-0.353752	-0.548936	-0.734031	-0.630812	-0.361382	-0.602478	-0.32339	0.150993	-0.0145267	0.362782	0.410095	0.324933	0.758013	1.12692	1.39845	1.73382	2.50561	3.45872	4.31861	5.11193	5.91879	6.73168	7.85359	9.60407	10.4099	11.7419	13.1202	14.0119	14.6853	15.702	17.3361	17.2551	18.0836	18.0386	18.3045	18.4771	19.1725	19.0672	18.9299	18.2976	17.5458	16.9716	15.8642	15.0017	14.1703	12.8607	11.731
39481.2	-0.13007	-0.491296	-0.191402	-0.576789	-0.590262	-0.510739	-0.404232	-0.305879	-0.217323	-0.232783	-0.427371	0.417567	0.382359	0.881543	0.968775	1.13307	1.8032	2.20005	2.54114	3.76572	4.61352	5.48935	6.1292	7.41358	8.14423	9.31065	11.2859	12.458	14.1518	15.3578	16.1212	17.63	18.4699	18.9077	19.4558	19.588	19.7343	20.1007	20.6465	20.919	20.8716	20.3381	19.9675	18.8456	18.1032	17.1109	16.0187	14.9374	13.3127
39743.6	-0.0185518	-0.295075	-0.303779	-0.284343	-0.473478	-0.253884	-0.427076	-0.0506737	-0.314344	-0.483524	-0.0768133	0.31814	0.316958	0.0585476	0.544046	0.570238	0.82304	1.62249	2.14748	2.98428	4.0071	4.14342	4.42317	5.68522	6.53534	7.39767	8.8293	9.92232	10.8821	11.9629	12.1751	13.5838	14.7151	15.3257	15.698	16.1562	16.0228	16.1674	16.9325	17.3097	17.3455	16.6014	16.3927	15.7478	15.5101	14.48	13.2653	12.2576	11.1904
39765.4	-0.34899	-0.386248	-0.264727	-0.505199	-0.184082	-0.459494	-0.230852	-0.313545	-0.166571	0.00114822	0.123321	0.175117	0.415014	0.38192	0.567727	0.654726	0.968327	1.48446	2.24544	3.08566	3.94489	4.07454	5.17386	5.666	6.72118	7.63858	8.6343	9.89835	10.927	11.5939	12.5727	13.5285	14.7589	15.146	15.8368	15.8199	16.1593	16.3015	16.5657	17.4189	16.9305	17.0802	16.629	15.78	15.4328	14.3447	13.3413	12.4093	11.1966
39787.3	-0.0398219	-0.244615	-0.225715	-0.365868	-0.505357	-0.216589	-0.180069	-0.173165	-0.263696	-0.0366341	-0.0385237	0.105384	0.339703	0.350818	0.284614	0.959096	0.980977	1.54698	2.08998	3.22272	3.90114	4.39075	4.84162	5.69497	6.31535	7.5448	8.65214	9.61499	11.0276	11.8143	12.5391	13.437	14.4664	15.3691	15.7593	15.8439	16.237	16.177	16.8975	16.9226	16.7361	17.0164	16.4782	15.8404	15.4296	14.6875	13.4346	12.306	11.0574
39809.1	0.172941	-0.300387	-0.56326	-0.324058	-0.451632	-0.362718	-0.0861418	-0.192756	-0.113196	-0.288318	0.107395	0.248691	0.336695	0.347711	0.592117	0.757878	0.952335	1.6386	2.06929	3.00527	3.65835	4.31925	4.73217	5.57088	6.41422	7.51936	8.54146	9.55079	10.6758	11.2525	12.2872	13.328	14.1896	14.8179	15.7008	15.7014	15.6815	15.8122	16.3044	16.8675	16.5182	16.1459	15.9939	15.0942	15.1452	14.3317	13.4056	12.2251	10.8899
39831	-0.0911281	-0.206644	-0.31527	-0.185256	-0.28966	-0.571473	-0.334734	-0.655128	-0.112448	-0.22213	0.14008	0.371411	0.110803	0.233298	0.265873	0.612457	0.840266	1.2164	1.84874	2.74499	3.29658	3.94801	4.32627	5.47317	6.19615	7.36307	8.39277	9.5263	10.1591	11.4046	11.9843	12.7869	14.3186	14.519	15.1619	15.3781	15.5272	15.9738	16.4642	16.4583	16.8132	16.3049	15.7547	15.4603	15.3847	14.4422	13.3493	11.9925	10.8
39852.8	-0.0546593	-0.470954	-0.301149	-0.351522	-0.0867244	-0.496599	-0.269426	-0.293077	-0.238311	-0.0846393	-0.220413	0.38395	-0.00845081	0.485199	0.600911	0.680219	0.718281	1.35594	1.97249	2.65632	3.75181	4.4108	4.87287	5.39836	6.29404	7.20447	8.10058	9.09233	10.3788	11.0495	11.9558	12.7685	14.2794	14.6174	15.2193	15.3506	15.2432	15.4945	16.0153	16.4356	16.4307	16.0808	15.7967	15.4558	14.7973	14.0258	13.0566	11.9004	10.8
39874.7	-0.169207	-0.333385	-0.150975	-0.406825	-0.159075	-0.683701	-0.483691	-0.177797	0.0438929	-0.1662	-0.0052481	0.281328	0.355789	0.52658	0.178871	1.04012	0.852966	1.67695	1.95481	3.23648	3.42539	4.05131	4.59879	5.29664	6.27266	7.02202	8.21587	9.17258	10.245	10.8333	11.8079	12.6643	13.61	14.1964	14.8824	14.9841	15.325	15.5052	15.5452	16.0128	15.7546	15.3473	15.4288	14.595	14.6173	13.6976	12.7498	11.5292	10.599
39896.5	0.221663	-0.199884	-0.215601	-0.245419	-0.341385	-0.128215	-0.00784632	-0.321089	-0.343537	-0.260163	-0.234947	0.227238	0.278778	0.494084	0.500344	0.626486	1.12607	1.30066	1.60412	2.76708	3.60617	4.05097	4.41355	5.06516	5.94073	6.98859	7.83304	9.01136	9.90454	10.5122	11.743	12.3061	13.4167	13.834	14.3243	14.5588	14.8875	15.1348	15.4538	15.6634	16.0043	15.477	15.281	14.8724	13.9799	13.1589	12.6822	11.4117	10.1528
39918.4	-0.133918	-0.239314	-0.206725	-0.57205	-0.364437	-0.322889	-0.315518	-0.328303	-0.292299	-0.187018	-0.0478677	0.0990601	0.466865	0.295716	0.58864	0.755658	0.899702	1.16119	2.07783	2.83675	3.72433	4.15524	4.77872	5.29355	6.17858	7.0443	8.26567	9.07658	9.82169	11.2058	11.8582	12.8234	13.8554	14.2935	15.1148	15.1011	15.0032	15.0301	15.8723	15.9762	16.0412	15.886	15.3126	14.9602	14.4095	13.8944	12.5482	11.8666	10.756
39940.2	0.11628	-0.284293	-0.18953	-0.460537	-0.0962113	-0.480933	-0.553824	-0.126913	-0.0388179	-0.160647	0.234167	-0.00357867	0.275772	0.306085	0.594377	0.547522	1.16341	1.43602	2.05055	2.929	3.834	4.14621	4.4638	5.20278	6.27667	6.92852	8.00471	8.9257	10.2454	10.5806	11.4526	12.7114	13.5824	14.4401	14.6479	14.7644	14.9399	15.1953	15.9377	16.4044	15.8881	15.5657	15.3828	15.0832	14.4094	13.4806	12.7443	11.8601	10.6347
39962	-0.394486	-0.291007	-0.144082	-0.345913	-0.349177	-0.0559016	-0.251216	-0.268788	-0.195345	-0.261239	-0.111753	0.435006	-0.00618204	0.371868	0.228275	0.639449	1.0371	1.43182	1.91824	2.65849	3.42278	3.81045	4.53312	5.36017	5.96812	6.94816	7.98888	8.97461	9.88634	10.7117	11.629	12.2006	13.5478	13.8135	14.3287	14.8377	14.9682	15.2538	15.7949	15.9658	15.7392	15.8521	15.1718	14.7604	14.6083	13.5508	12.9044	11.4584	10.6153
40226.5	-0.0838629	-0.0535761	-0.202337	-0.0670929	-0.407666	-0.353393	-0.323858	0.179624	-0.250683	-0.173701	0.179152	0.279474	0.520617	0.758505	0.758982	0.914001	0.838677	1.83184	2.13013	2.84611	4.02477	4.2791	4.76569	5.73038	6.38143	7.45497	8.24443	9.58834	10.4669	11.3901	11.7365	12.8805	14.2342	14.4011	15.0412	15.1942	15.3128	15.4541	15.8188	16.0244	15.8697	15.457	15.0413	14.5985	14.0284	13.4511	12.407	11.3914	10.1777
40248.9	-0.180594	-0.264178	-0.335836	-0.436088	-0.387569	-0.247348	-0.319042	-0.13674	-0.150824	-0.156772	0.457907	0.399053	0.36002	0.491058	0.542255	0.911867	1.28371	1.62425	2.18506	3.03246	3.75831	3.97581	4.7823	5.58349	6.5576	7.58678	8.08923	9.38311	10.337	11.2619	11.7146	12.7828	13.8533	14.1189	14.7015	14.901	15.0207	15.3395	15.8787	15.6965	15.5637	15.4111	14.6601	14.3444	14.0087	13.1779	12.1299	10.9201	9.61746
40270.8	-0.267341	-0.325131	-0.500826	-0.272131	-0.452439	-0.525288	-0.22833	-0.185989	-0.137724	-0.138045	0.20495	0.265799	0.467476	0.310444	0.817898	0.445659	1.00527	1.49072	1.8996	3.10053	3.56289	4.48307	4.86599	5.83793	6.26557	7.30037	8.65488	9.58443	10.087	11.1316	11.8767	12.7539	14.2542	14.4687	14.8987	15.1341	15.2209	15.1635	15.3906	15.9181	15.5968	15.2929	14.7731	14.4618	13.8569	12.8036	12.4054	11.0254	10.0743
40292.6	-0.0325823	-0.356017	-0.315867	-0.136054	-0.205811	-0.435988	-0.405414	-0.193973	-0.273478	-0.0581042	-0.28473	0.203537	0.288703	0.410306	0.366963	1.00441	0.904145	1.42487	2.35807	2.98352	3.96071	4.32175	5.12114	5.66185	6.48574	8.01069	8.71709	9.86826	10.6208	11.3071	11.9379	13.4034	14.4156	14.8661	15.0738	15.2817	15.6473	15.4294	16.2983	16.0204	16.1304	15.7131	15.0403	14.4927	14.082	13.7018	12.3954	11.4893	10.1519
40314.4	-0.199606	-0.237313	-0.336231	-0.420283	-0.52639	-0.45574	-0.336109	-0.44087	-0.0166258	-0.0399454	-0.0212376	0.327902	0.296624	0.188331	0.436933	0.838167	1.14013	1.52421	2.06866	3.24254	3.96206	4.36038	4.76405	5.75484	6.3973	7.52211	8.43844	9.46551	10.2578	11.0948	12.2456	13.0021	13.8182	14.2013	15.0287	14.8206	15.0362	15.5959	15.863	16.1328	15.8973	15.2399	14.6263	14.3162	13.7454	13.2536	12.4557	10.9061	9.92785
40336.2	-0.0579105	-0.265719	-0.217729	-0.410762	-0.419766	-0.703278	-0.363657	-0.284991	-0.392031	-0.29181	0.136566	0.391165	0.289288	0.459551	0.444684	0.85093	1.1037	1.57597	2.34348	2.74587	3.63108	4.29782	5.0739	5.9959	6.4057	7.751	8.88341	10.2066	10.5809	11.6069	12.3144	13.3034	14.6053	15.0059	15.3919	15.5416	15.747	16.2895	16.107	16.5392	16.2821	15.8747	15.7014	14.8151	14.4911	14.1541	12.8298	11.5982	10.4092
40358.1	-0.144528	-0.221951	-0.410379	-0.454114	-0.380624	-0.512313	-0.123598	-0.125667	-0.227096	-0.280716	-0.0849602	0.145004	0.321016	0.237236	0.202153	0.617806	0.927252	1.38373	1.93502	2.76216	3.64607	4.50816	4.8676	6.03853	6.92919	7.919	8.80495	10.0953	11.3722	12.1095	12.638	14.0038	14.8727	15.5815	16.0318	16.1645	16.2678	16.1139	17.0608	16.7783	16.9813	16.7006	15.7161	15.4008	14.7932	13.7781	12.9044	12.0819	10.5998
40379.9	0.0561002	0.0494849	-0.540813	-0.575481	-0.395853	-0.544292	-0.249835	-0.525772	-0.401268	-0.453942	-0.116052	0.528327	0.390194	0.676105	0.628162	0.579075	1.45993	1.31366	2.11811	3.18013	4.10798	4.95603	5.58758	6.33924	7.05014	8.41608	9.57104	11.1682	11.9881	13.0026	13.6728	14.6876	15.7569	16.395	17.144	17.208	17.2659	17.5129	17.7047	17.721	18.0999	17.0705	16.9502	16.1976	15.5901	14.911	13.4412	12.436	11.3259
40401.8	-0.2242	-0.35621	-0.411402	-0.333867	-0.51662	-0.0978214	-0.322055	-0.235594	-0.232098	-0.451162	-0.0912206	0.116383	0.409959	0.778415	0.611962	0.58554	1.17834	1.20788	2.3999	2.97281	3.78906	4.71269	5.43936	6.12857	7.53269	8.79836	9.76292	10.8206	12.2195	12.4222	13.5228	14.8192	15.5286	16.4055	16.9546	16.9819	17.5068	17.1227	17.9744	18.1651	17.7227	17.447	16.8116	16.0261	15.8105	14.7506	13.6109	12.0466	10.7044
40423.6	-0.320789	-0.323919	-0.521243	-0.787525	-0.201073	-0.417275	-0.259916	-0.266446	-0.221702	-0.0604458	-0.241616	0.374662	0.360942	0.648988	0.467039	0.902218	0.890857	1.87044	2.3461	3.41967	3.87818	4.51717	5.44134	6.14023	7.37629	8.79723	9.79477	11.1035	11.6039	12.6469	14.0496	14.5867	15.6852	16.4192	16.9773	16.8851	17.3559	17.4605	17.6959	17.948	17.3645	17.1513	16.4368	15.5915	15.1448	14.3044	13.5694	12.113	11.2455
40445.5	-0.191674	-0.270963	-0.158736	-0.51505	-0.231659	-0.399245	-0.58466	-0.470102	-0.203433	-0.30492	-0.240853	0.320657	0.298175	0.753927	0.51594	0.953059	1.25246	1.7991	2.26346	3.44232	4.05527	4.96466	5.78424	6.49134	7.92722	8.75636	10.335	11.2586	12.521	13.0409	14.0119	15.1843	16.267	16.4981	17.324	17.2746	17.3868	17.6344	18.0866	18.587	17.643	17.6894	17.0082	15.9115	15.2856	14.1956	13.4568	12.2562	11.1756
40467.3	-0.300272	-0.358591	-0.413202	-0.323111	-0.44919	-0.465946	-0.301364	-0.25781	-0.384198	-0.445751	-0.147626	0.633454	0.340212	0.389706	0.801141	0.921513	1.25144	1.63513	2.51448	3.3741	4.28483	5.17374	5.67347	6.53719	8.01878	9.50372	10.2249	11.7029	12.5989	13.3088	14.2197	15.4101	16.5934	17.208	17.5466	17.6148	17.9593	18.3775	18.5982	18.4593	18.3836	17.2765	17.6218	16.5211	16.0142	14.9423	13.8012	12.804	11.5797
40971.8	-0.260144	-0.319194	-0.482877	-0.665034	-0.572962	-0.360161	-0.543902	-0.056384	-0.380972	-0.0929757	0.0297593	0.445175	0.391371	0.565659	0.961401	1.02707	1.32125	2.25855	3.08968	3.85891	4.74297	5.49119	6.60533	7.61399	8.58889	10.0071	11.9417	13.3304	14.8525	15.8117	16.8383	17.6656	18.526	19.6562	20.2216	20.9819	20.4675	20.516	21.7005	21.8594	21.5502	21.302	20.3822	19.333	18.4688	17.4599	16.4147	15.1391	13.7637
41234.2	-0.043147	-0.433736	-0.385072	-0.281793	-0.391493	-0.57082	-0.427595	-0.322795	-0.256173	-0.519846	0.10435	0.010911	0.327433	0.51026	0.858428	0.75927	1.24471	1.71525	2.47855	3.01417	4.19528	4.47413	5.19137	5.95122	7.10774	8.54938	9.83176	10.8965	12.2214	13.6495	14.107	15.1245	16.2206	16.89	17.7371	18.0031	17.5163	18.1287	18.8555	18.9196	19.1031	18.7342	18.169	17.6364	16.6508	16.0475	14.7032	13.6554	12.5745
41256.1	-0.283116	-0.421249	-0.391769	-0.62469	-0.529203	-0.44347	-0.316906	-0.092003	-0.0584295	0.300942	-0.141523	0.146696	0.00790103	0.561672	0.401583	1.08681	0.961894	1.62502	2.41073	2.51941	4.00213	4.51264	5.2567	5.93939	6.79501	8.00255	9.36091	10.4651	11.5117	12.4606	13.2632	14.1714	15.1488	15.2708	16.7107	16.6632	16.8543	17.1393	17.9478	18.3079	17.9043	18.0463	17.5671	16.5099	16.0289	15.2822	14.2768	13.1511	11.6881
41278	-0.120581	-0.4147	-0.202138	-0.219214	-0.533732	-0.738265	-0.119834	-0.415888	-0.172189	0.0834342	-0.0499744	0.299603	0.523418	0.228445	0.570863	0.833383	1.31368	1.38202	2.13386	3.01726	3.72113	4.55825	5.15559	6.03187	6.71743	8.22822	9.23373	10.5296	11.8637	12.5807	14.0483	14.7731	16.0763	16.9018	17.4196	17.4698	18.1235	17.893	18.3233	18.5598	18.5917	17.9325	17.8328	17.182	16.7406	15.7632	14.8559	13.4	12.0975
41299.9	-0.0537788	-0.334983	-0.498999	-0.274372	-0.472604	-0.306225	-0.257844	-0.3626	-0.099658	-0.367435	-0.177182	0.309507	0.309303	0.325398	0.896325	0.937988	1.15836	1.57874	1.7984	3.066	3.88117	4.24914	4.71451	5.82123	6.50529	7.92887	8.94928	10.2027	11.0362	12.0738	13.1623	14.3508	15.0683	15.7644	16.604	16.7121	16.8519	17.0283	18.0912	18.3137	17.8261	17.7	17.4475	16.4467	15.7915	15.39	14.3156	12.942	11.6691
41321.7	-0.0323621	-0.341205	-0.631183	-0.250798	-0.37647	-0.583753	0.045794	-0.243556	-0.197985	-0.119062	-0.212363	0.440767	0.33095	0.425244	0.430878	0.776992	1.21232	1.63651	1.8751	3.10743	3.95855	4.59313	5.03142	5.75495	7.16948	7.78509	9.11053	10.4327	11.2169	12.102	13.1924	14.0261	15.1205	15.6394	16.2988	16.6708	16.7671	17.2082	17.7688	18.2987	17.5464	17.7593	17.3303	16.5576	16.3492	15.3634	14.454	12.89	11.951
41343.6	-0.456456	-0.551224	-0.209909	-0.239417	-0.241796	-0.302477	-0.145243	-0.523092	0.166325	0.0300518	0.0221754	0.299377	0.15585	0.17798	0.320686	0.820879	0.747247	1.51836	2.21038	2.65768	3.43153	4.23211	4.69963	5.73411	6.07049	7.27056	8.34095	9.44395	10.565	11.159	11.9868	13.4124	14.4427	14.7386	15.3837	15.5983	15.9859	15.8422	16.5403	16.6588	16.6269	16.3791	16.0328	15.148	14.9585	14.0389	13.5033	12.1184	10.8724
41365.4	0.0361115	-0.468584	-0.0746032	-0.232341	-0.452457	-0.418283	-0.132173	-0.154898	-0.0626804	0.0559357	0.158608	0.559582	0.0104031	0.277919	0.594149	0.871427	0.98201	1.43061	2.07046	2.71707	3.49673	3.94449	4.60875	5.5803	6.25899	7.7585	8.81131	9.58536	10.714	11.5829	12.4478	13.0069	14.0907	14.8196	15.7393	15.7327	15.8127	16.1838	16.4734	16.6441	16.7022	16.4594	15.8886	15.4807	15.2294	13.9932	13.3421	12.4637	11.215
41387.3	0.0715412	-0.355448	-0.111282	-0.370304	-0.369644	-0.289272	-0.345829	-0.344413	-0.129733	-0.0915957	0.115894	0.45719	0.149595	0.591259	0.18353	0.788739	0.907087	1.55379	1.93734	2.69822	3.71254	3.80001	4.45565	5.15199	6.37481	7.62873	8.19961	9.37282	10.3661	11.1325	11.9694	13.0429	14.3091	14.7993	15.2283	15.4167	15.882	15.6073	16.2545	16.963	16.676	16.2626	16.1867	15.4836	14.9337	14.2713	12.9486	12.1744	10.9052
41409.1	-0.0167266	-0.272809	-0.425587	-0.162008	-0.257649	-0.138068	-0.186922	-0.278006	-0.258552	-0.316054	0.0939117	0.296093	0.187205	0.291238	0.61227	0.861583	0.801142	1.53439	1.90681	3.01393	3.70768	4.28004	4.94664	5.50394	6.07344	7.30051	8.56745	9.54304	10.7049	11.2195	12.4921	13.1802	14.3484	14.6555	15.2286	15.8206	15.8135	15.8165	16.6625	16.7828	16.5913	16.1934	15.9407	15.657	14.8989	14.2785	13.144	11.9681	10.8222
41431	-0.0430202	-0.21817	-0.226348	-0.484967	-0.259518	-0.223458	-0.24805	-0.486921	-0.18163	0.242094	0.206824	0.488782	0.360729	0.409684	0.642244	0.78608	1.11807	1.42696	2.09981	2.80086	3.83414	4.51285	5.12383	5.45977	6.67261	7.89263	8.68173	9.9194	10.9331	11.6776	12.6911	13.3621	14.3708	15.1336	15.733	15.7849	16.4421	16.3852	17.0485	17.5727	17.1985	17.0975	16.6079	15.7142	15.5738	15.0057	13.8007	12.6457	11.3896
41452.8	-0.204029	-0.313434	-0.312592	-0.226898	-0.178356	-0.571304	-0.375747	-0.0434196	-0.320293	-0.0841964	0.227359	0.614123	0.133314	0.178669	0.403218	1.03127	1.30041	1.39645	2.16402	2.88037	3.6113	4.71308	4.8528	5.27399	6.53239	7.60825	8.54562	9.56412	11.1225	11.7115	12.4031	13.2842	14.4928	15.1196	16.4112	16.1759	16.2963	16.6334	16.9968	17.0574	17.1585	16.8307	16.594	15.9815	15.4014	14.9532	13.8662	12.3792	11.2814
41717.3	-0.152248	-0.0688524	-0.471445	-0.29004	-0.281309	-0.568495	-0.115301	-0.156235	-0.0696207	-0.0580782	-0.0290752	0.12365	0.338407	0.358305	0.663893	0.645025	0.869756	1.3304	1.92306	3.35567	3.71061	4.26874	4.75787	5.71374	6.71142	8.02382	8.91158	9.98004	10.8321	11.5523	12.3751	13.5708	14.2343	14.9815	15.43	15.9434	15.9938	16.4407	16.4505	16.6497	16.9045	16.4381	15.8988	15.1614	14.9675	14.1455	13.3281	11.6727	10.5117
41739.7	0.093653	0.0482651	-0.351392	-0.0523509	-0.249936	-0.422646	-0.555189	-0.0581254	-0.0883493	-0.214448	0.272498	0.505011	0.181274	0.20217	0.426188	0.759359	1.24474	1.57527	2.43551	3.04408	3.88403	4.31518	4.96346	5.9581	6.96808	7.79613	8.57643	9.93826	10.7124	11.3567	12.3664	13.2579	14.6421	15.1545	15.6808	15.7262	15.8437	16.0097	16.8278	16.8993	16.4586	15.9294	15.8372	15.003	14.6372	13.5665	12.9901	11.7635	10.7401
41761.5	0.00080224	-0.206514	-0.212218	-0.423638	-0.459207	-0.461078	-0.174465	-0.0901798	-0.0390661	-0.272904	-0.153363	0.3546	0.285513	0.153285	0.785732	0.740775	0.919244	1.57501	2.1819	2.95058	3.8939	4.48893	4.8763	5.71276	6.61875	8.12307	8.35632	9.44463	10.4053	11.2431	12.3253	13.2691	14.5575	14.9754	15.5773	15.6441	16.1832	15.9219	16.1873	16.4585	16.4079	15.7633	15.6768	15.0683	14.3823	13.8681	13.1706	11.7335	10.6086
41783.4	-0.00558229	-0.319388	-0.473819	-0.131246	-0.343294	-0.687412	-0.0901159	-0.370787	0.111997	-0.0198023	0.359329	0.226873	0.0896245	0.107291	0.552438	0.853994	0.982537	1.66525	2.22598	2.84134	4.1431	4.32386	5.04191	5.85106	6.75305	7.71134	8.95275	9.71308	10.8242	11.9396	12.5368	13.4722	14.609	15.0373	15.8172	15.803	15.8779	16.6991	16.763	16.8908	16.6501	16.5717	15.4606	15.1264	14.747	14.2455	13.051	11.9153	10.4168
41805.2	-0.11762	-0.192172	-0.297054	-0.395895	-0.363641	-0.25358	-0.110925	-0.488253	-0.130484	-0.0784725	-0.0461999	-0.129085	0.480931	0.507208	0.64458	0.915046	0.920484	1.41203	2.20827	2.99297	3.72856	4.11019	4.92762	5.8702	6.69133	7.99733	9.31671	10.0964	11.3107	12.0301	12.7053	13.7426	14.8874	15.4442	16.1886	16.1762	16.6221	16.891	17.3985	17.1902	16.8718	16.5444	16.0413	15.7234	15.1112	13.9031	13.5681	11.9898	10.8732
41827.1	-0.409921	-0.422376	-0.590577	-0.252944	-0.290304	-0.51393	-0.292775	-0.712606	-0.139564	0.209025	0.0916614	0.203891	0.0686884	0.227692	0.595484	0.974102	1.13307	1.60484	2.30504	3.254	4.11226	4.44764	5.13628	6.28409	7.35459	8.12844	9.24214	10.6367	11.5067	12.4824	13.1921	14.5739	15.4532	15.868	16.8486	16.8611	16.7485	17.4193	17.5611	17.9602	17.6139	17.1388	16.7812	16.3452	15.7071	14.635	13.8145	12.2569	11.2806
41848.9	-0.0122797	-0.490498	-0.545889	-0.543553	-0.248774	-0.242359	-0.418891	-0.219814	-0.37723	-0.0796863	0.168502	0.25805	0.422857	0.439434	0.500305	0.895953	1.377	1.45235	2.55719	3.2068	3.98567	4.80006	5.31163	6.19097	7.51044	8.95239	9.98481	11.2364	12.0862	12.704	13.945	15.2701	15.7467	16.5605	17.1774	17.4699	17.3504	17.7616	18.5537	18.3416	18.2317	17.9684	17.1236	16.5283	15.8568	15.3595	14.103	12.9821	11.6278
41870.7	-0.355926	-0.257927	-0.173866	-0.398884	-0.0850303	-0.629289	-0.509436	-0.45578	-0.209668	0.113253	0.0351377	0.129895	0.328272	0.336192	0.881263	1.15418	1.40409	1.59684	2.56697	3.38565	4.03675	4.9698	5.38636	6.79087	7.47206	8.69863	9.98333	11.2615	12.172	13.2274	13.9549	15.3577	16.4761	16.8753	17.413	17.6212	17.9039	18.0367	18.5562	18.4047	18.3523	18.0331	17.3479	16.4036	16.0902	15.1929	14.1011	12.5878	11.6949
41892.6	-0.208101	-0.46542	-0.354744	-0.620584	-0.508895	-0.592924	-0.178597	-0.225634	0.0678932	-0.296643	-0.0519209	0.273027	0.317141	0.523741	0.584928	0.970181	1.49566	1.84171	2.38091	3.24197	4.37536	4.99217	5.70133	6.43414	8.00919	9.20377	10.1004	11.8042	12.9675	13.4697	14.8604	15.6501	17.0264	17.369	17.808	17.9703	18.1304	18.5765	19.151	18.8843	18.8718	17.9231	17.5489	16.9374	16.3999	15.4322	14.5024	12.7214	11.9359
41914.5	-0.264165	-0.797531	-0.257645	-0.519692	-0.719331	-0.513423	-0.168399	-0.224861	-0.224997	-0.264285	0.277328	0.457365	0.180731	0.273941	0.86523	0.980168	1.52084	1.67537	2.53544	3.52011	4.27165	5.377	5.79381	6.99879	7.96763	9.61546	10.6584	12.0806	12.8785	13.839	15.1542	16.0128	16.9795	17.6626	18.137	18.602	18.2441	18.635	19.1239	19.4542	19.0436	18.453	18.0185	17.0007	16.6064	15.3666	14.2814	13.0539	12.0934
41936.4	-0.349457	-0.484021	-0.393023	-0.538621	-0.627484	-0.440002	-0.158781	-0.255097	-0.656221	-0.233052	0.0802617	0.153638	0.277066	0.320968	0.549715	0.994126	1.15713	1.53588	2.55021	3.46541	4.36239	5.53755	5.78594	6.69013	8.12269	9.40862	10.6689	12.0165	12.7569	13.9164	14.9227	15.9916	17.32	17.4092	18.0763	18.4781	18.7548	18.6993	19.2384	19.3714	19.1036	18.4506	17.9793	17.1038	16.6117	15.9692	14.5089	13.5894	12.054
41958.2	-0.201835	-0.51509	-0.584501	-0.663612	-0.634304	-0.66268	-0.524834	-0.119772	-0.323296	-0.0365565	0.00419814	0.0804392	0.457578	0.114227	0.748582	0.660162	1.40589	1.98101	2.50916	3.21108	4.74563	5.07538	5.56176	7.42307	8.14952	9.87702	10.9114	12.5582	13.5694	14.8006	15.8331	16.6907	17.5455	18.481	18.8258	19.2779	19.3092	19.2573	19.6784	20.0349	19.8647	19.4025	18.4659	18.0195	16.8427	16.2417	15.1562	13.8787	12.1761
42462.7	-0.398341	-0.444185	-0.438987	-0.378519	-0.612937	-0.555193	-0.563737	-0.466354	-0.482124	-0.130474	0.117683	0.291716	0.394223	0.356127	0.66869	1.21147	1.52081	2.03712	2.79895	3.30603	4.54054	5.49363	6.17545	7.27807	8.92864	10.1112	11.5202	13.4605	14.728	15.6652	17.0171	17.6648	18.6349	19.4564	20.1202	20.193	20.4722	20.6518	21.3184	21.3979	21.2811	20.9774	20.4554	19.2338	18.5183	17.6489	16.2427	14.7226	13.3757
42725	-0.141499	-0.335133	-0.526886	-0.56127	-0.238861	-0.660426	-0.420969	-0.419705	-0.375292	-0.176487	-0.0105887	0.178875	0.325171	0.290526	0.489313	0.883655	1.09623	1.63678	2.1966	3.08653	4.28288	4.67029	5.67446	6.52779	7.7923	8.89006	10.2124	11.7955	13.1276	13.9813	15.157	16.1635	17.3294	17.9223	18.6248	18.7943	19.3416	19.8694	20.2835	20.6722	20.8972	20.4558	19.8105	18.7063	18.4405	17.3627	16.1615	14.619	13.3883
42746.9	-0.343973	-0.113448	-0.445122	-0.678675	-0.467834	-0.460216	-0.201874	-0.329208	-0.0781048	-0.217151	0.0823207	0.113546	0.0978177	0.354296	0.71626	0.920203	1.33502	1.54966	2.5323	2.92677	4.0638	4.482	5.40478	6.23405	7.32641	8.55327	10.0375	11.1566	12.6323	13.6459	14.4415	15.5241	16.7674	17.2379	17.8211	18.0037	18.2805	19.0381	19.7395	19.7454	20.0194	19.8646	18.928	18.2326	17.637	16.5892	15.5707	14.3841	12.8966
42768.8	-0.161781	-0.510329	-0.43033	-0.229531	-0.602206	-0.165928	-0.172845	-0.292548	0.0978987	0.00616912	-0.137389	0.436511	0.413867	0.357118	0.69513	1.05851	1.05293	1.63939	2.63207	3.05485	4.07333	4.79461	5.4381	6.36245	7.76353	8.92788	10.3307	11.4396	12.755	13.6772	14.8292	16.0605	16.8901	17.6339	18.2271	18.3464	18.5398	18.735	19.6151	19.8029	20.0647	19.9216	19.4536	18.7151	18.0984	16.8991	15.7964	14.4866	13.0763
42790.7	-0.299921	-0.267909	-0.488028	-0.645964	-0.280111	-0.393546	-0.5777	-0.442923	-0.0608159	0.0836478	0.0269083	0.143084	0.463132	0.189406	0.406864	0.833093	1.2143	1.82767	2.0544	3.46774	4.15954	4.62284	5.26927	6.21168	7.24762	8.60523	9.63909	11.3005	12.3245	13.3693	14.2293	15.6576	16.6527	17.3547	18.2268	18.3553	19.0885	19.0837	19.7019	19.7249	19.6732	19.5959	18.851	18.1808	17.9369	16.8829	15.5996	14.1685	12.9942
42812.5	0.301024	-0.435992	-0.388383	-0.465154	-0.300496	-0.508622	-0.503232	-0.395095	-0.281023	-0.188426	0.0502286	0.371664	0.283099	0.409995	0.452017	0.815617	1.11528	1.49521	2.45088	3.09504	3.88678	4.20232	5.07472	6.09877	7.14574	8.15073	9.59456	10.9966	12.1457	13.175	14.1299	15.0132	16.018	16.8205	17.7262	17.8758	17.9859	18.58	19.0762	19.3843	19.3277	18.9469	18.7082	17.6116	17.3527	16.2856	15.5249	14.1078	12.8839
42834.4	-0.152386	-0.371418	-0.238176	-0.29423	-0.450451	-0.653615	-0.0186831	-0.255374	-0.169111	0.0160544	-0.053562	0.216116	0.506885	0.54799	0.736785	0.829301	1.20326	1.70475	2.23871	3.00255	4.11186	4.32081	4.95869	6.023	7.14616	7.99352	9.3421	10.5506	11.5862	12.8039	13.6994	14.831	15.629	16.4245	16.7825	17.3744	17.3565	18.1125	18.1858	18.6236	18.3722	18.2655	17.7494	17.0139	16.7436	15.7722	14.692	13.3926	12.0609
42856.2	-0.171052	-0.140036	-0.177754	-0.376406	-0.593291	-0.552706	-0.669822	-0.188182	0.0227143	0.0186499	0.345309	0.015464	0.421418	0.439683	0.512993	0.832882	1.09388	1.53787	2.41454	3.12088	3.67102	4.54159	5.30475	5.78593	7.1787	7.79966	9.60378	10.3792	11.847	12.9977	13.5698	14.6597	15.6857	16.4552	17.1735	17.3519	17.9049	18.0816	18.2404	18.9662	18.7884	18.8215	18.2467	17.2267	16.8568	15.8172	14.6253	13.4928	12.4578
42878.1	-0.31776	-0.369782	-0.71743	-0.425595	-0.297585	-0.49761	-0.000718274	-0.364736	0.144407	-0.112883	-0.0262181	0.220748	0.500149	0.592279	0.63987	0.797273	1.29851	1.35627	2.07234	3.09077	3.87231	4.69888	5.10793	6.33291	7.25309	8.17352	9.31344	10.6228	12.17	13.1362	13.9208	14.9716	16.3791	17.0238	17.942	17.8116	17.9941	18.428	19.4309	19.5523	19.7779	19.5539	18.8953	17.8779	17.3378	16.2359	15.552	14.2028	12.7884
42899.9	-0.294307	-0.148397	-0.223746	-0.360453	-0.617499	-0.496071	-0.247475	-0.212521	-0.0361308	0.107437	0.192228	0.0711414	0.279337	0.191225	0.586725	0.798337	1.16092	1.50924	2.25871	3.18512	3.90175	4.70436	5.39891	5.9054	6.62704	8.23443	9.37497	10.3086	11.8528	12.7017	13.502	14.7243	15.7447	16.8142	17.1318	17.6423	18.0434	18.0538	18.7446	19.0248	18.8584	18.3923	18.1515	16.9602	16.7358	15.7712	14.9556	13.9082	12.2631
42921.8	-0.194834	-0.308433	-0.237408	-0.320388	-0.180849	-0.658633	-0.126265	-0.578968	-0.191284	-0.0349513	-0.154202	0.305965	0.374407	0.340659	0.851658	0.890115	1.36631	1.59693	2.04594	3.05823	3.6723	4.28411	4.9032	5.99725	6.60688	8.14448	9.68667	10.7094	11.9738	12.7	13.4167	14.0505	15.5923	16.4086	16.9104	17.5043	17.564	17.463	18.2227	18.8346	18.4307	18.2768	17.549	17.2226	17.1062	15.9886	14.5347	13.5953	12.5069
42943.7	-0.118155	-0.159637	-0.377003	-0.475477	-0.152907	-0.641781	0.0301248	-0.381363	-0.466122	0.098226	0.0926602	0.227223	0.466065	0.634859	0.56121	0.700731	1.16328	1.31219	2.03935	3.16845	3.78903	4.55608	5.00584	5.95891	7.18071	8.25148	9.22411	10.6264	11.9314	12.8443	13.8038	14.7088	15.4535	16.5555	17.0568	17.0124	17.325	17.9748	18.4334	18.6251	18.9814	17.6856	18.3137	17.2764	16.3774	15.5461	14.5908	13.3232	11.8158
43208.1	-0.202172	-0.279242	-0.1402	-0.436281	-0.325836	-0.222026	-0.378678	-0.326729	0.079026	-0.203528	0.149653	0.410378	0.482922	0.114176	0.73637	0.783895	1.18909	1.60961	2.64051	2.89286	3.95767	4.44731	5.46416	6.08682	7.10487	8.16788	9.36906	10.594	11.1097	12.5385	13.2298	13.9271	15.2954	15.7655	16.3572	16.9395	16.9037	17.3281	17.6695	17.833	17.5258	17.1099	16.7258	16.1897	15.6587	14.8267	13.5563	12.4298	11.0868
43230.5	-0.207034	-0.396372	-0.218343	-0.22586	-0.189881	-0.679867	-0.0469163	0.0786656	-0.179975	0.182735	0.221302	0.802704	0.416929	0.539651	0.634191	0.775488	1.36269	1.52088	2.51382	3.39501	4.06513	4.7462	5.32927	6.2732	7.71145	8.54488	9.8316	10.3593	11.8075	12.4156	13.8794	14.5324	15.7587	16.2746	16.9852	17.2515	17.6107	17.6416	17.882	18.2336	17.7504	17.8183	17.1705	16.2301	15.8332	14.7199	13.7014	12.4372	11.4047
43252.3	-0.434377	-0.0319001	-0.149452	-0.126713	-0.21615	-0.552353	-0.201124	-0.211048	-0.105406	-0.0641299	-0.0961569	0.19469	0.137897	0.350734	0.780555	0.884652	1.0899	1.5632	2.32923	3.3812	4.17671	4.71154	5.38345	6.09605	6.98281	8.36326	9.66382	10.4556	11.7859	12.7015	13.4259	14.556	15.5283	16.0864	16.6091	16.7997	17.002	17.4834	17.3778	17.9285	17.5145	17.2679	16.6579	15.73	14.9132	14.6331	13.6668	12.1586	10.9937
43274.2	-0.160965	-0.136723	-0.316757	-0.255663	-0.384268	-0.67834	-0.448849	-0.24648	-0.0464045	-0.126874	0.0798542	0.138655	0.295402	0.581229	0.792861	0.809858	0.914772	1.53038	2.5282	3.19117	4.10566	4.78405	5.23397	6.07562	7.43806	8.8171	9.94922	10.9986	12.0779	12.7526	13.7567	14.5784	16.1517	16.5861	17.0375	17.2689	17.2314	17.6238	17.8999	18.5582	17.7615	17.3842	16.8988	16.3823	16.1061	14.7398	13.8098	12.3342	11.1653
43296.1	-0.0786875	-0.251465	-0.0530913	-0.28606	-0.491285	-0.799575	-0.29942	-0.017977	-0.116972	-0.338311	0.0452013	0.408105	0.762448	0.728442	0.851551	0.916166	1.03593	1.84035	2.83539	3.11743	4.21697	5.10247	5.53577	6.67657	7.71043	9.01174	10.6277	11.5855	12.8865	13.5105	14.643	15.7431	17.1197	17.605	18.0624	17.995	18.8246	18.8879	18.8216	19.442	19.2162	18.3163	17.8421	17.069	16.7669	15.4598	14.3621	13.09	11.6626
43317.9	-0.599186	-0.471714	-0.303342	-0.362113	-0.566461	-0.528496	-0.415071	-0.0514503	-0.138227	-0.114156	-0.0026716	0.437362	0.336273	0.642841	0.371018	0.579567	1.32856	1.70716	2.52281	3.61937	4.19162	5.10067	5.4989	6.77858	7.72066	9.68269	10.7783	11.9789	12.8604	13.5124	14.8336	15.9427	16.7151	17.4571	18.3755	18.1898	18.443	19.1524	19.5446	19.6188	18.9022	18.4746	18.0491	17.0563	16.322	15.8722	14.5535	13.2709	11.5866
43339.8	-0.427664	-0.41275	-0.781093	-0.384557	-0.219307	-0.53527	-0.164423	-0.765436	-0.238061	0.0320999	-0.0760775	0.473921	0.293724	0.540726	0.990856	0.750982	1.27341	1.81052	2.65865	3.51794	4.33885	4.96337	5.62854	6.57076	8.29533	9.48441	10.639	12.232	13.1807	14.058	14.7657	15.8816	17.265	17.5499	18.2758	18.1636	18.7122	18.851	19.2877	19.2634	19.1491	18.6658	17.9055	17.3095	16.6418	16.006	14.3928	13.2341	11.7967
43361.6	0.0439184	-0.4622	-0.454719	-0.64664	-0.889587	-0.596515	-0.35024	-0.397666	-0.0301436	-0.385586	-0.0756621	0.342233	0.375318	0.503467	0.735798	1.22477	1.14685	1.66219	2.28436	3.11054	4.07672	4.81247	5.7931	6.95181	7.98155	9.28882	10.7065	12.2583	13.4002	13.9842	15.4543	16.2377	17.4867	18.0656	19.0422	18.6865	18.948	19.0199	19.7734	19.6713	19.8732	18.3964	17.8748	17.5497	16.74	16.1909	15.1259	13.7201	12.3411
43383.5	-0.289845	-0.527132	-0.506072	-0.572226	-0.294869	-0.609011	-0.49663	-0.461773	-0.12226	-0.00529069	-0.0737943	0.314835	0.614242	0.816488	1.05233	1.08284	1.29456	1.81657	2.32817	3.47993	4.19942	5.06159	6.01359	7.12225	8.01875	9.71715	11.0539	12.3666	13.6261	13.9155	15.1818	16.4219	17.3441	17.8295	18.1554	18.9749	19.158	19.6891	20.2974	20.3003	19.8484	19.0086	18.4048	17.6571	16.9033	16.088	14.8463	13.5675	12.3515
43405.4	-0.51236	-0.426733	-0.723734	-0.656067	-0.492586	-0.825444	-0.380107	-0.386042	-0.0306054	0.239044	0.229934	0.237402	0.514255	0.698979	0.759097	1.10673	1.28263	2.19549	2.64163	3.99452	4.59621	5.32042	6.2668	7.194	8.65523	10.4658	11.2991	12.8891	14.245	14.9624	15.8876	16.9355	18.4898	18.9853	19.0508	19.2891	20.0943	19.823	20.9234	20.5695	20.3469	19.7472	19.0254	18.2404	17.414	16.6364	15.8414	14.311	12.6285
43427.2	-0.44169	-0.505271	-0.481305	-0.504222	-0.598966	-0.368827	-0.333597	-0.23787	-0.241481	-0.144319	0.27976	-0.0472242	0.517869	0.712898	0.609376	1.04926	1.45354	2.1719	2.5729	3.78738	4.76181	5.22787	6.17199	7.58538	8.85718	10.08	11.6358	13.2223	14.4392	15.0057	16.4001	17.2321	18.6828	19.2548	19.4808	19.761	19.9268	20.114	20.9866	21.0263	20.1965	19.979	18.5694	17.8554	17.6047	16.4884	15.5879	13.935	12.6291
43449	-0.274127	-0.631475	-0.522487	-0.532223	-0.588571	-0.6528	-0.767604	-0.580516	-0.159987	-0.0161988	-0.0503177	0.00148109	0.615113	0.513308	0.4867	0.748251	1.52127	2.07265	2.83232	4.00841	4.82912	5.48496	6.51298	7.34726	9.01495	10.2877	11.6381	13.146	14.7834	15.3178	16.672	17.7922	18.9052	19.7106	20.3262	20.2083	20.0414	21.0752	21.4552	21.318	21.176	20.1407	19.4378	18.7567	18.2776	16.9787	16.1156	14.8033	12.9506
43953.5	-0.353818	-0.796748	-0.670567	-0.322729	-0.6536	-0.558695	-0.421043	-0.101202	-0.328758	-0.182591	-0.0252102	-0.0150609	0.365999	0.660659	0.472786	0.828369	1.25933	2.06869	2.42841	3.63127	4.3414	5.56864	6.21768	7.35684	8.57317	10.1496	11.6198	13.265	14.4922	16.1763	16.753	17.8216	18.8832	19.8647	20.2191	20.6486	20.6454	20.4318	21.3076	21.7092	21.5577	21.4791	20.6747	19.5463	18.7376	17.5278	16.4941	15.0043	13.7595
44215.9	-0.188927	-0.416681	-0.604729	-0.528887	-0.424605	-0.71576	-0.309959	-0.277846	-0.163502	0.0737316	-0.0805467	0.302404	0.594296	0.880467	1.01499	1.28332	1.47135	1.90608	2.99788	3.87401	5.1196	5.68608	6.56493	7.59482	8.43969	10.222	11.9649	13.5191	14.7285	15.9806	17.1287	17.9149	19.1647	20.0647	20.9887	21.2119	21.3869	21.7977	22.5032	23.1707	22.7587	22.327	21.5068	20.1343	19.7056	18.4289	17.1782	15.8995	14.0873
44237.9	-0.31687	-0.387038	-0.567507	-0.639765	-0.533589	-0.461721	-0.461182	-0.263958	-0.278207	0.0182414	0.0277941	0.0432666	0.544356	0.677952	0.877965	0.884668	1.66192	1.91127	2.65509	3.54941	4.54217	5.35624	5.72888	6.77693	8.44668	9.61755	11.3199	12.453	14.2988	15.0869	16.134	17.1652	18.1848	19.3311	19.7834	20.1382	20.3893	20.7664	21.7119	21.9549	21.8459	21.3422	20.4839	19.062	18.6104	17.3687	16.2596	15.0814	13.4991
44260.3	-0.258865	-0.526763	-0.486473	-0.408559	-0.337504	-0.354957	-0.420418	-0.678059	-0.157675	-0.0412977	0.098269	0.241236	0.756375	0.678393	0.857165	0.948511	1.3541	1.85575	2.36972	3.43251	4.49984	5.44204	5.99388	7.12217	7.95011	9.81256	11.1792	12.4663	14.2581	14.8952	15.6538	17.0034	18.6182	19.2284	20.1587	20.1122	20.5381	21.0188	21.6979	22.0729	22.2244	21.4725	21.1767	19.7759	19.2715	18.1044	17.0378	15.6128	14.0527
44283.4	-0.10295	-0.526319	-0.330786	-0.676831	-0.473853	-0.599511	-0.244395	-0.274948	-0.173484	-0.159011	-0.285845	0.161729	0.552273	0.466922	0.464374	0.987006	1.40413	2.09757	2.49261	3.27135	4.12143	4.87601	5.5087	6.57353	7.44955	8.75631	10.5921	11.752	13.244	14.139	15.0712	16.1021	17.3105	18.0268	18.7581	19.2935	19.4	19.7209	20.4695	20.6108	20.9364	20.0814	19.8084	18.8313	18.1752	17.3184	16.2261	14.8057	13.6762
44305.2	-0.246647	-0.547717	-0.156784	-0.455545	-0.546258	-0.564773	-0.499582	-0.311452	-0.0852225	-0.349352	0.157178	0.236639	0.435532	0.347598	0.546663	1.10766	0.992144	1.87393	2.58841	3.60213	4.3355	5.18702	6.19521	6.6662	7.98389	9.29239	10.8248	12.1573	13.6321	14.7374	15.7161	16.9327	18.5412	19.0252	19.4443	19.9682	20.1949	20.4386	21.6224	21.7818	21.5986	21.4453	20.613	19.4012	18.8072	18.0408	16.5121	15.525	14.0158
44327.1	-0.290608	-0.323797	-0.59146	-0.446513	-0.558021	-0.364773	-0.517028	-0.449923	0.0170416	-0.0479567	-0.0500745	0.360227	0.131132	0.592724	0.525761	0.895729	1.319	1.67067	2.59178	3.30099	4.22902	5.02434	5.57045	6.37977	7.93872	9.18658	10.4189	12.0418	13.2655	14.3437	15.273	16.4825	17.6969	18.5211	18.9797	19.5752	19.6404	20.291	21.0228	21.1271	21.1043	20.6396	20.1921	18.9743	18.4066	17.7339	16.1929	14.8576	13.1994
44348.9	-0.285557	-0.595129	-0.29338	-0.346041	-0.637513	-0.244191	-0.295954	-0.400629	-0.435071	0.0132275	0.0353277	0.388541	0.479876	0.639206	0.494347	1.08579	1.13431	1.5587	2.25002	2.99413	3.76482	4.81626	5.50819	6.45828	7.47481	8.91007	10.2718	11.4468	12.5983	14.0069	14.5778	15.6079	16.5565	17.425	18.0124	18.1644	18.6028	19.376	19.6339	19.8342	19.8999	19.6571	18.9054	18.1958	17.8021	16.7294	15.5497	14.0501	12.7557
44370.8	-0.35774	-0.462298	-0.236625	-0.594142	-0.268408	-0.624896	-0.399786	-0.251537	-0.238514	-0.0975809	0.100559	0.251663	0.546142	0.127735	0.704092	1.01339	0.900144	1.55542	2.37552	3.02405	4.06723	4.54977	5.34087	5.93825	6.87181	8.15604	9.44236	10.9838	12.2552	12.9273	13.777	15.1395	16.1545	16.9275	17.4912	17.9094	17.6163	18.2309	18.6958	19.1226	19.3562	18.8149	18.1996	17.5892	17.2009	15.7937	14.7675	13.9274	12.4089
44392.7	0.0129501	-0.234297	-0.345441	-0.610582	-0.26244	-0.44779	-0.257014	-0.111595	-0.500361	-0.343369	-0.109642	0.222628	0.359187	0.366466	0.537826	0.962072	0.881209	1.45667	2.31733	2.97111	3.67163	4.31382	5.0301	5.9018	7.10023	8.35563	9.42087	11.0526	11.9428	12.4442	13.732	14.8469	15.9421	16.7876	17.3161	17.6903	17.8032	18.3503	18.6974	19.186	18.9734	18.9597	18.2567	17.1182	16.5974	15.6762	15.0438	13.8242	12.2168
44414.6	-0.265024	-0.261996	-0.337155	-0.52598	-0.461399	-0.439979	-0.0153363	-0.227231	-0.206929	-0.094025	-0.13065	0.2237	0.550613	0.510006	0.523181	0.658146	0.993249	1.94496	1.89553	3.0201	4.13594	4.70184	5.31978	6.13095	6.90014	7.95571	9.45579	10.7673	11.7281	12.4185	13.4157	14.695	15.6565	16.398	17.1003	17.4189	18.0114	18.2206	18.5544	19.0013	18.8106	18.5346	17.7452	16.9835	16.3504	15.7505	14.7114	13.609	12.3235
44436.4	-0.185546	-0.641595	-0.234241	-0.563247	-0.384863	-0.143762	0.0524462	-0.0614187	-0.425866	-0.0769182	0.0203932	0.2988	0.578756	0.55295	0.947098	0.794331	1.41712	1.47668	2.2771	2.69921	3.64704	4.37517	5.03181	5.78777	6.90573	8.16763	9.34083	10.4458	11.473	12.7403	13.3445	14.5773	15.689	16.1843	16.9933	17.0335	17.2971	17.4215	18.3182	18.6033	18.7953	18.2863	17.9143	17.2012	16.751	15.7119	14.3875	13.4061	11.8233
44700.9	-0.0333147	-0.357591	-0.331499	-0.258374	-0.419046	-0.341801	-0.209879	-0.441612	-0.136752	-0.0355238	0.0976712	0.471196	0.509074	0.825423	1.04743	1.03197	1.33323	1.72482	2.36	3.05298	3.72273	4.74378	5.39143	5.88378	6.97698	8.24688	9.08774	10.7894	11.8044	12.4708	13.5556	14.2103	15.5902	15.9824	16.4635	16.7057	17.1077	17.2872	18.1382	17.869	18.1023	17.2998	16.8235	16.023	15.6324	14.758	14.0193	12.4552	11.2747
44723.3	-0.31045	-0.318605	0.00343857	-0.381266	-0.435062	-0.214386	-0.411723	0.0697224	0.00561737	-0.297414	0.15379	0.267382	0.272849	0.720652	1.00794	0.933592	1.24845	1.76519	2.17573	2.86592	3.67973	4.5921	5.40461	5.94899	7.40306	8.47037	9.36265	10.7407	11.4907	12.356	13.3504	14.5885	15.6599	16.3626	16.6322	16.9731	16.7931	17.4582	17.6945	18.0465	17.5956	17.3129	16.6938	15.7368	15.5563	14.8859	13.765	12.3349	11.0841
44745.1	-0.336422	-0.229671	-0.644191	-0.458318	-0.190485	-0.231796	-0.275153	0.0344315	-0.23809	0.103193	0.144929	0.278884	0.130134	0.366997	0.693552	0.954063	1.39012	1.42428	2.38585	3.16384	3.84989	4.76057	5.14973	6.17519	7.11579	8.27468	9.28499	10.5422	11.3907	12.4491	13.0101	14.2697	15.2909	16.019	16.3417	16.7219	17.0387	17.1771	17.7691	17.4771	17.242	16.7262	16.4086	15.4164	15.5746	14.1751	13.8618	12.3512	11.0539
44745.1	-0.222228	-0.382951	-0.391818	-0.465333	-0.61542	-0.546368	-0.115751	-0.624207	-0.0218711	-0.323303	0.212535	0.248855	0.597001	0.305113	0.612811	1.0774	1.50463	1.71837	2.60767	3.44528	4.02053	4.91236	5.81332	6.43012	7.73286	9.25825	10.595	12.0516	13.2593	13.8193	14.7049	15.6356	17.3859	17.8574	17.9069	18.7272	19.2346	19.2438	19.5878	19.7901	19.6638	18.9577	18.1267	17.8649	16.6643	15.7576	15.4425	13.5647	12.604
44767	-0.333465	-0.488476	-0.548351	-0.531063	-0.40631	-0.70338	-0.261359	-0.66324	-0.117561	-0.451065	0.260057	0.210741	0.473885	0.378721	0.976426	0.62556	1.58419	1.85224	2.41139	3.3323	4.60094	5.0889	5.79019	7.13379	7.92553	9.47185	10.9563	12.4155	13.5748	14.3032	15.4152	16.0713	17.5942	18.4409	19.2947	19.1509	19.3781	19.7354	20.3417	20.6015	20.13	19.6889	19.0787	18.3078	17.2738	16.5866	15.3913	14.1578	13.024
44788.8	-0.00799684	-0.593137	-0.616754	-0.745981	-0.479717	-0.503553	-0.253424	-0.464004	-0.401393	-0.149057	0.399165	0.367832	0.536775	0.518837	0.972551	0.957316	1.55641	1.78509	2.3887	3.60931	4.59467	5.40944	6.07956	6.96341	8.07503	9.80446	11.2432	12.5849	13.771	14.5521	15.5737	16.7538	18.1448	18.584	19.406	19.7542	19.7667	20.5636	20.397	20.6471	20.4973	20.1668	19.3837	18.5331	17.8051	16.9941	15.5224	14.1934	12.8533
44810.7	-0.566448	-0.63575	-0.512229	-0.635498	-0.493742	-0.454905	-0.315427	-0.320273	-0.208865	-0.214039	0.137805	0.0474856	0.470673	0.452356	0.947282	1.22536	1.68099	1.62881	2.59379	3.35959	4.04896	5.00765	6.11349	6.99126	7.97073	9.66318	10.9868	12.7693	13.9499	14.8238	15.6231	16.7896	18.0691	18.675	19.6648	19.3198	20.121	19.904	20.7548	20.9073	21.2626	19.8141	19.2277	18.7801	17.7951	16.7957	15.6469	14.5059	13.1923
44832.5	-0.273889	-0.627792	-0.649587	-0.648426	-0.65388	-0.403641	-0.647089	-0.388225	-0.1171	-0.256255	0.158244	0.164613	0.695831	0.663274	0.678203	1.16199	1.51578	2.2649	2.65029	3.89093	4.77088	5.7109	6.09219	7.60991	8.72008	9.94765	12.0114	13.5987	14.6246	15.643	16.6039	17.9383	19.2306	20.247	20.5097	21.0014	21.0748	21.758	22.3897	22.4025	21.8775	21.3155	20.6215	19.3144	19.0997	17.7798	16.6135	15.1664	13.7415
44854.3	-0.625096	-0.729728	-0.631453	-0.420722	-0.418915	-0.494815	-0.5123	-0.410663	-0.34151	-0.116039	0.170233	0.279678	0.491077	0.495425	0.762178	1.5249	1.76811	1.8218	3.0023	3.62565	4.92383	5.38208	6.30451	7.42554	8.63882	10.1441	11.5824	13.3321	14.6539	15.6343	16.4115	17.4658	18.7309	19.8371	20.445	20.5815	21.1407	21.4474	21.5873	22.0984	21.4989	20.9177	20.0212	19.1179	18.7215	17.6295	16.4952	15.2162	13.5333
44876.1	-0.338389	-0.735886	-0.764094	-0.967248	-0.490675	-0.447908	-0.496101	-0.464883	-0.198299	0.0304817	0.149258	0.462421	0.459045	0.64126	0.634614	1.06657	1.69562	2.0948	2.64012	3.79046	4.85869	5.66557	6.79606	7.78671	9.08515	10.7361	11.8782	13.795	15.0639	16.1502	17.1632	18.251	19.494	20.4761	21.4836	21.5036	21.6688	22.1955	22.791	22.7394	22.1908	21.7483	20.6816	19.6131	19.3856	18.0976	17.2115	15.6249	14.1058
44897.9	-0.710117	-0.525165	-0.776381	-0.598126	-0.237408	-0.121416	-0.309403	-0.424277	-0.497267	0.278709	-0.155734	0.438038	0.717166	0.648698	0.766372	1.26152	1.68402	2.26426	3.03602	3.64138	4.74762	5.52065	6.70051	7.77834	8.79842	10.7722	11.9896	13.8373	14.7056	16.0682	17.0991	17.7024	19.3169	20.2331	21.0486	21.1747	21.235	22.0084	22.388	22.2446	21.8502	21.0159	20.3825	19.2273	18.6945	17.7118	16.8632	15.4515	14.1483
44919.8	-0.309007	-0.638919	-0.353734	-0.521424	-0.756226	-0.884067	-0.383108	-0.325837	-0.523524	0.138475	0.174304	0.439195	0.316339	0.375933	1.05403	1.18377	1.71418	2.32293	3.04505	3.79427	4.82188	5.63732	6.63709	7.59221	8.80281	10.4409	12.0858	13.454	14.8992	15.9488	16.7486	17.8709	19.289	20.2842	20.6814	20.8154	21.5509	21.6571	22.0477	22.2569	22.1697	21.1775	20.6749	19.3095	18.6263	17.7467	16.635	15.0837	13.8029
44941.6	-0.628141	-0.859146	-0.69626	-0.727834	-0.479239	-0.475351	-0.476055	-0.267495	-0.207367	-0.127668	-0.13211	0.402605	0.514292	0.451088	0.785179	1.21882	1.76765	2.22087	2.70744	4.12867	5.01845	5.76916	6.77734	8.02069	9.2706	10.8699	12.5704	14.0436	15.201	16.4274	17.3737	18.7162	19.8819	20.9814	21.6677	21.9772	21.6096	22.192	22.8445	22.8373	22.5394	21.5299	20.8179	19.8904	18.9612	18.4791	16.9185	16.0288	14.0011
44963.4	-0.805171	-0.25553	-0.808826	-0.599211	-0.81655	-0.793913	-0.444337	-0.457115	-0.143728	-0.271465	0.17466	0.349457	0.601034	0.80757	1.14861	1.46884	1.57086	2.15966	2.99799	4.02795	5.20839	6.30147	6.91086	8.26532	9.67804	11.4849	12.28	14.0105	15.6176	16.8159	17.7235	19.0783	20.388	21.0965	21.7151	22.3433	22.2666	22.3314	23.2094	23.0956	22.5706	21.6934	21.1898	20.4242	19.6141	18.7103	17.4113	16.0445	14.2146
45527.8	-0.35942	-0.836605	-0.486869	-0.702764	-0.618905	-0.516261	-0.173624	-0.427767	0.195123	0.297505	0.370625	0.382319	0.876703	1.11557	1.25892	1.32982	1.72266	2.64894	3.16806	3.95194	5.07415	6.05798	6.86822	8.10781	9.51156	11.3643	13.1627	14.8554	16.0137	17.0588	18.1107	19.625	20.8699	21.704	22.2149	22.9554	22.7756	23.3921	24.0951	24.0142	23.7423	22.6644	21.7698	20.7335	20.2591	18.7646	17.8227	16.1979	14.378
45790.2	-0.347822	-0.542752	-0.655704	-0.393938	-0.348579	-0.421186	-0.148534	-0.0888247	0.194991	0.203482	0.378102	0.623664	0.738063	0.972591	1.04985	1.51034	1.85414	1.98202	2.86242	3.83301	4.76317	5.76104	6.61497	7.79364	9.4327	10.6056	11.6537	12.9924	13.4313	14.4187	15.5888	16.6894	18.0423	18.6517	19.1498	19.3575	20.1348	20.2368	20.3219	20.0455	19.3328	18.5711	17.8415	16.8492	16.4037	15.741	14.4543	13.1055	11.7683
45812.1	-0.442487	-0.477584	-0.476086	-0.289581	-0.39701	-0.342578	-0.360119	-0.109726	0.199643	0.216033	0.406112	0.57826	0.858107	0.862909	1.08355	1.22922	1.63571	2.12187	2.82671	3.73835	4.59441	5.66819	6.61063	7.88977	9.2398	10.5674	11.7808	12.7044	13.5475	14.5945	15.529	16.6954	18.0864	18.5895	19.3027	19.7709	20.1406	20.3757	20.2279	20.2006	19.2808	18.4789	17.607	17.1115	16.4368	15.7635	14.6672	13.1957	11.3897
45833.9	-0.464	-0.649317	-0.4848	-0.395567	-0.424424	-0.434482	-0.0791154	0.0563741	0.205465	0.319354	0.2937	0.465665	1.00626	0.673069	1.07883	1.36677	1.52478	2.31519	2.80307	3.67422	4.61333	5.42982	6.55425	7.89187	9.37979	10.452	11.5311	12.6399	13.7148	14.5448	15.5706	16.7602	18.1731	18.8016	19.5563	19.3582	20.377	20.6738	20.5309	19.9609	19.2029	18.5485	17.9917	17.1709	16.5471	15.6973	14.4775	13.1937	11.9688
45855.7	-0.609742	-0.550612	-0.389946	-0.465888	-0.485319	-0.345387	-0.257865	-0.107217	0.286465	0.20883	0.451127	0.534971	0.73347	0.941822	1.21541	1.51804	1.96429	2.20219	2.95882	4.18003	5.17049	6.1291	7.41018	8.62777	9.9522	11.5643	12.4768	13.7064	14.8088	15.8725	16.8932	18.3568	19.6392	20.3432	20.6352	20.9999	21.6733	22.2001	22.063	21.2516	20.5523	19.6036	18.8024	18.3346	17.9083	16.337	15.7545	13.9674	12.4616
45877.5	-0.483486	-0.554873	-0.658976	-0.541502	-0.360594	-0.39848	-0.157903	-0.0691248	0.16625	0.0317721	0.543057	0.522142	0.779109	0.801383	1.18006	1.28651	1.83279	2.40707	3.05636	4.12484	5.04702	5.73756	7.32471	8.52946	9.77046	11.2569	12.0827	13.2232	14.2737	15.2363	16.4785	17.5882	18.7537	19.5916	20.4752	20.3826	21.1256	21.0446	21.3009	20.8844	19.7032	18.9571	18.4605	17.5606	17.0242	16.0166	14.8576	13.3285	12.0359
45899.4	-0.417636	-0.556629	-0.543047	-0.144024	-0.453627	-0.39085	-0.222302	-0.311435	0.146866	0.220816	0.526451	0.524255	0.840275	0.948071	1.06374	1.20654	1.76082	2.47481	3.23167	4.10332	5.01394	5.99671	7.22	8.31676	9.5065	11.0104	11.923	13.1344	13.9704	15.2441	16.1338	17.2402	18.5498	19.4769	19.8295	20.3834	20.869	20.7827	21.1579	20.3788	19.624	18.601	18.3291	17.3698	16.5709	15.9236	14.8047	13.1322	11.6144
45921.2	-0.327356	-0.489493	-0.562089	-0.554924	-0.414378	-0.514695	-0.223745	0.00930397	0.063729	0.19766	0.466209	0.866834	0.606255	0.75383	1.12292	1.49646	1.9115	2.10557	2.91162	4.09652	4.89561	5.87082	7.11553	8.23371	9.84885	11.2191	12.1934	13.3002	14.3536	15.0871	16.4488	17.7334	19.0139	19.3372	20.0729	20.403	20.6061	21.2595	21.0063	20.423	20.0084	18.9089	18.0602	17.6258	16.9149	15.8237	14.68	13.1366	11.7704
45943.1	-0.510525	-0.32341	-0.538381	-0.211018	-0.286648	-0.564098	-0.133925	-0.219247	0.242827	0.179333	0.264293	0.594112	0.916898	0.820287	1.15377	1.29315	1.83576	2.06283	2.77202	3.86066	4.86913	5.68184	6.88881	8.12049	9.76526	11.1569	11.9818	13.1068	14.0164	15.0787	16.0772	17.419	18.3489	19.1806	19.6343	20.4329	20.6817	21.1514	20.9589	20.4375	19.3273	18.7776	17.8218	17.4208	16.7579	15.5438	14.5016	13.0974	11.544
45964.9	-0.378793	-0.313904	-0.312052	-0.41831	-0.492712	-0.0920689	-0.0937008	-0.17976	-0.0512217	0.028826	0.150159	0.571159	0.814303	0.77605	0.904426	1.14875	1.46855	2.31859	2.58686	3.51628	4.5968	5.85339	6.72459	8.06417	9.68636	11.044	11.9352	13.0495	13.8236	14.753	15.6002	16.7572	18.3646	18.9068	19.4637	20.0259	20.4743	20.4887	20.7844	20.2647	19.458	18.4888	17.8523	17.1024	16.4121	15.439	14.5041	13.0497	11.4889
45986.8	-0.238702	-0.501752	-0.396113	-0.435768	-0.258902	-0.417493	-0.239072	-0.211253	-0.159171	0.0473628	0.491192	0.587421	0.858106	1.03836	1.09785	1.12266	1.83367	2.01798	2.83187	3.76425	4.5717	5.91257	6.60208	7.93393	9.60196	11.0401	11.7105	12.8518	13.9295	14.9293	15.7265	17.2843	18.3242	18.7529	19.5019	20.0909	20.04	20.348	20.6354	19.7714	19.1354	18.5581	17.6479	17.1134	16.1607	15.1673	14.2128	12.8061	11.5426
46008.7	-0.456486	-0.452452	-0.452841	-0.324365	-0.627899	-0.346723	-0.174125	-0.280072	-0.155035	0.303444	0.274428	0.506632	0.900057	0.74864	1.04746	1.36392	1.74198	2.29167	2.57913	3.79118	4.49131	5.57549	6.67261	8.17886	9.12192	10.5776	11.9398	12.8206	13.6485	14.7534	15.5794	17.2681	18.04	19.1081	19.434	19.474	20.4218	20.7781	20.4489	19.7826	19.0827	18.4151	17.5841	16.5742	16.1167	15.268	14.2799	12.5383	11.3358
46333.1	-0.446919	-0.599201	-0.368933	-0.254971	-0.359996	-0.563507	-0.0713956	-0.193126	-0.101521	0.102304	0.00707706	0.434624	0.85448	0.781803	0.956425	1.06296	1.77312	1.99629	2.78853	3.69737	4.8487	5.73871	7.01916	8.33753	9.74754	10.7979	11.8216	12.9796	14.0193	14.8183	16.272	17.3392	18.752	19.2226	19.8881	20.2884	20.4559	20.8405	20.7639	20.3376	19.0748	18.4266	17.7273	17.0456	16.6554	15.8262	14.5764	13.3357	11.9755
46355.5	-0.37311	-0.646589	-0.166294	-0.407974	-0.436913	-0.402989	-0.193397	-0.16718	0.224898	-0.0453788	0.340758	0.521732	0.724642	0.493636	0.897539	1.60457	1.86587	2.37254	2.96046	3.65302	4.83891	5.81894	6.75896	8.52157	10.0033	11.1349	12.2108	13.2491	14.2697	15.1897	16.0995	17.6084	18.6423	19.5414	20.1962	20.4629	21.0494	21.0836	21.2767	20.57	19.7836	18.9362	18.2677	17.6667	16.8455	15.9576	14.711	13.2308	11.4231
46377.3	-0.459436	-0.518595	-0.434693	-0.353015	-0.273511	-0.559714	-0.171719	-0.0635246	0.0487665	0.0413522	0.247916	0.37789	0.67413	0.763976	1.1484	1.19372	1.71853	2.09668	2.6834	4.11342	5.08131	5.98514	6.62902	8.02993	9.52249	11.3701	12.3345	13.0968	14.0173	15.1945	15.9581	17.4123	18.81	19.592	20.3256	20.402	20.7391	20.9567	21.375	20.4528	19.5575	18.2911	17.6951	17.4806	16.4842	15.5605	15.0319	13.0848	11.7745
46399.2	-0.469336	-0.473082	-0.479985	-0.589321	-0.339696	-0.339809	-0.224126	-0.0958066	0.0019475	0.322224	0.456901	0.624022	0.917704	0.957095	0.748413	1.18509	1.63361	2.14408	2.65767	4.10656	4.89102	5.75386	6.80107	8.40994	10.079	11.2402	12.359	13.5328	14.4659	15.2524	16.3393	17.7335	19.0083	19.5048	20.0827	20.7364	21.1775	21.3334	21.4774	20.6454	19.7299	18.9891	18.4877	17.469	17.0531	16.3367	14.828	13.5673	11.9154
46421.1	-0.475986	-0.931519	-0.327608	-0.373823	-0.522425	-0.279803	0.242478	-0.246768	-0.104819	0.127927	0.263934	0.654862	0.63033	0.648351	0.998129	1.18087	1.78132	2.10718	2.78404	3.88444	5.04394	5.72782	7.24459	8.64991	9.81159	11.6806	12.5045	13.4981	14.261	15.5662	16.7955	17.9269	19.1916	19.6565	20.6114	20.6997	21.2	21.7447	21.4356	20.7863	20.2004	19.2232	18.5731	17.6835	17.0558	16.3803	15.1533	13.4356	12.151
46442.9	-0.385681	-0.702817	-0.611551	-0.44057	-0.312724	-0.50583	-0.123681	-0.181412	0.109709	0.143104	0.25498	0.914221	0.479231	0.698146	1.44042	1.64445	1.65612	2.42933	2.93528	4.40743	5.08468	6.24557	7.03369	8.6047	9.94089	11.588	12.7333	13.5755	14.7475	15.8572	17.1212	17.9564	19.5167	20.1109	20.743	21.5159	21.5303	21.838	21.7168	21.4929	20.3758	19.3603	18.5451	17.9486	17.5908	16.2272	15.19	13.6754	12.0676
46464.7	-0.652067	-0.544015	-0.446679	-0.575303	-0.537818	-0.15259	-0.393998	-0.225708	0.0500464	0.113453	0.366262	0.628831	0.695276	0.849029	1.03896	1.14568	1.78041	2.2143	2.81706	3.93412	5.14809	5.86944	6.72727	8.46377	10.0102	11.2707	12.6823	13.7336	14.4086	15.1204	16.4667	17.9722	18.9782	19.6673	20.4504	20.6211	21.3676	21.573	21.6071	20.8649	20.265	19.2189	18.4469	17.7803	17.1303	16.212	14.9955	13.2664	11.8128
46486.6	-0.364663	-0.394038	-0.47823	-0.574076	-0.588881	-0.434915	-0.219333	-0.338991	-0.0933955	0.0218035	0.258356	0.810359	0.908482	0.781957	1.29415	1.49374	1.66799	2.57861	3.15957	4.02546	5.02923	5.6841	6.87126	8.44805	10.1215	11.6163	12.2714	13.5392	14.5355	15.3978	16.5908	17.9304	19.0876	19.9442	19.9312	20.7863	21.2447	21.3921	21.6021	21.3477	20.2909	19.1024	18.3664	17.8964	17.1621	16.4457	14.9324	13.7435	12.0664
46508.5	-0.673909	-0.490573	-0.608454	-0.352879	-0.421488	-0.405754	-0.206107	0.0730315	0.106737	0.149358	0.279955	0.710273	0.561318	0.88669	1.0529	1.366	1.86051	2.21157	3.11411	3.86419	4.9816	6.02556	7.05918	8.36774	10.102	11.5801	12.5633	13.5296	14.6277	15.3341	16.641	17.9042	19.464	20.2777	20.7909	21.2445	21.251	21.5219	21.8611	21.5797	20.625	19.5072	18.7682	18.144	17.5082	16.3967	15.4806	13.8262	12.4808
46530.3	-0.559686	-0.414899	-0.836647	-0.615804	-0.510511	-0.414134	-0.0134483	-0.188084	0.015815	0.0282279	0.532628	0.54517	0.665432	0.941132	1.20265	1.50771	1.94882	2.41919	3.15681	4.20964	5.40797	6.34505	7.35752	9.17437	10.5598	12.3659	13.4427	14.1674	15.6057	16.2053	17.4704	19.0429	20.3655	21.046	21.6795	21.9584	22.4791	22.8054	22.7872	22.2101	21.3834	20.3091	19.7963	18.6396	18.3057	17.437	16.122	14.4532	13.0487
46552.3	-0.601722	-0.593305	-0.533773	-0.626394	-0.615866	-0.295344	-0.0329042	-0.192632	0.172395	0.12094	0.572188	0.647548	0.927689	1.10046	1.33593	1.60046	2.07478	2.66534	3.44626	4.41129	5.25272	6.34781	7.56746	9.09358	10.5469	11.9445	13.1453	14.3072	15.3778	16.2049	17.357	18.7856	20.1289	21.0645	21.6134	21.9533	22.4883	22.6424	23.0558	22.3494	21.4973	20.3252	19.5123	18.7273	17.8368	17.3121	16.0562	14.4471	13.057
46574.2	-0.710737	-0.554931	-0.512499	-0.609608	-0.433393	-0.454529	-0.0629428	-0.139525	-0.174118	0.150024	0.48591	0.727637	0.867219	1.00028	1.0095	1.68432	2.02316	2.37046	3.43187	4.35346	5.71174	6.45142	7.33961	8.85005	10.4925	11.9513	13.1213	14.5064	15.1196	16.5871	17.3322	18.9866	20.2071	21.0848	21.4265	21.9632	22.4864	22.8436	22.8071	21.9289	21.1374	20.304	19.4195	18.5849	18.183	17.5885	16.2283	14.2665	12.8546
47138.7	-0.738842	-0.545598	-0.489056	-0.594756	-0.353403	-0.352269	-0.161533	-0.0356146	0.359804	0.448399	0.255031	0.900896	1.08788	1.40258	1.71632	1.86373	2.53543	2.68744	3.72623	4.79977	6.10012	7.10895	8.33562	10.1007	11.701	13.1276	14.7154	15.9637	17.2153	17.6479	19.5847	20.9618	21.9792	22.8147	24.0682	24.3981	24.4674	25.0123	25.0589	24.4162	23.3076	22.0183	21.5407	20.3763	19.7038	18.8823	17.2955	15.6739	13.9705
47401	-0.49244	-0.382818	-0.550488	-0.130444	-0.277255	-0.356766	-0.106171	-0.0710688	-0.26756	-0.155161	0.297921	0.674437	0.63741	0.957458	1.34521	1.33151	1.89625	2.10827	3.0501	3.9945	4.95893	5.92299	7.0853	8.28367	9.87749	11.324	12.2531	13.0933	14.3011	15.1726	15.6815	17.3486	18.6877	19.5402	19.8636	20.4329	20.3705	20.8863	20.8553	19.8437	18.74	17.92	16.8226	16.4986	15.979	15.2623	13.8818	12.6876	11.0682
47422.9	-0.586127	-0.594787	-0.517723	-0.367238	-0.250425	-0.356864	-0.0506444	-0.00971461	-0.0762267	0.153538	0.130909	0.622253	0.677357	0.674192	0.768347	1.29927	1.60758	1.97472	2.79497	3.71547	4.79908	5.77767	7.03771	8.1466	9.38245	11.0364	11.9692	12.6663	13.5981	14.6523	15.666	17.0923	18.2044	18.7343	19.2246	19.7863	19.8574	20.0158	20.0004	19.4469	18.6481	17.6692	17.1351	16.3818	15.7164	14.9813	13.4229	12.393	10.4205
47444.7	-0.375813	-0.530894	-0.34185	-0.236947	-0.272229	-0.655555	-0.384836	-0.0680626	0.351772	0.350025	0.316473	0.629876	0.56187	1.0003	1.15412	1.07474	1.57569	2.22623	3.05888	3.80963	4.71276	5.69681	6.70831	7.97392	9.55367	10.6565	11.867	12.8148	13.2503	14.3699	15.6071	16.7307	17.6623	18.1125	18.9543	19.4672	19.6717	19.8425	19.6561	19.0009	17.9863	17.2927	16.7905	16.1844	15.3877	14.9505	13.8652	12.2836	10.7596
47466.5	-0.458221	-0.444803	-0.421921	-0.260701	-0.518235	-0.555323	-0.066936	-0.15014	0.0953494	0.343419	-0.206701	0.398118	0.742539	0.804953	1.35734	0.971903	1.47058	1.96885	2.63726	3.79099	4.86455	5.53499	6.50138	7.67775	9.12226	10.0949	11.1009	12.0357	13.4314	14.1585	14.8679	17.0272	17.7493	18.5684	18.9176	19.3023	19.4535	20.0285	19.6281	19.2121	18.4449	17.4017	16.5444	16.0376	15.7492	14.9517	13.4546	11.9874	10.9143
47488.4	-0.305864	-0.429309	-0.356108	-0.479235	-0.57679	-0.302643	-0.34693	0.0600877	-0.116178	0.0101339	0.292455	0.442108	0.75615	0.83545	1.0814	1.30087	1.58261	1.89986	2.79312	3.79419	4.62117	5.47612	6.36546	7.67403	8.79129	10.0739	10.8137	11.7238	12.8564	13.8305	14.9922	15.855	17.2159	17.975	18.5944	18.8912	19.1595	19.2503	19.2197	18.4033	17.8186	17.0248	16.4263	16.1166	15.0653	14.1649	13.3671	12.0579	10.7898
47510.2	-0.551936	-0.483367	-0.579917	-0.446746	-0.444307	-0.119956	-0.208578	-0.0173237	0.146528	0.0457294	0.192326	0.428732	0.431207	0.661545	1.0976	1.34711	1.67589	1.86181	2.90359	3.52691	4.61963	5.53107	6.56829	7.79785	9.22684	10.3567	11.2702	12.303	13.1032	14.0827	15.1944	16.2296	17.7327	18.4746	18.9557	19.3633	20.0189	19.7168	20.1492	18.9424	18.1331	17.513	16.9464	16.4631	15.9391	15.3731	14.1068	12.5389	11.1465
47532.1	-0.264372	-0.40593	-0.373529	-0.464345	-0.298915	-0.346656	-0.245812	-0.0692913	-0.200002	0.303378	0.198904	0.559242	0.563383	0.380684	0.894045	1.57631	1.34584	2.0074	2.69602	3.6601	4.70787	5.54726	6.3889	7.59305	9.00042	9.99897	11.0094	11.9316	12.9712	13.9802	15.2246	16.3259	17.7778	18.3285	18.5302	19.2124	19.2262	19.5259	19.1829	18.9011	17.7671	16.995	16.6778	15.9662	15.3841	14.7965	13.6933	12.2848	11.0522
47553.9	-0.337639	-0.381737	-0.347679	-0.550917	-0.26346	-0.313966	-0.164841	-0.109582	-0.0955913	0.0350501	0.472959	0.779458	0.399503	1.0951	0.989904	1.51432	1.54954	2.1629	2.84304	3.97951	4.69861	5.45135	6.40235	7.64778	8.95021	10.1495	11.251	12.2479	13.2588	14.5151	15.354	16.6181	17.7268	18.4378	18.8705	19.1906	19.7688	19.8872	19.736	19.1218	18.104	17.2659	17.1708	16.2786	16.0005	15.4252	13.9837	12.7355	10.9498
47575.7	-0.367952	-0.387373	-0.565606	-0.699407	-0.428851	-0.287639	-0.278932	-0.12585	0.0527767	0.277472	0.252298	0.375553	0.56299	0.663169	0.88273	1.26049	1.57761	1.98193	2.69441	3.69054	4.62729	5.41807	6.65731	7.68617	9.38716	10.3926	11.4533	12.3471	13.5335	14.5399	15.3626	17.3152	18.1047	18.8835	19.2074	19.616	20.042	20.254	19.9204	19.3733	18.5871	17.8849	17.0062	16.6159	15.9853	15.409	14.1425	12.6489	11.3066
47597.5	-0.38566	-0.277619	-0.396461	-0.620242	-0.430215	-0.146425	-0.525185	0.0578655	-0.0369037	-0.0427492	0.225273	0.202435	0.664157	0.614458	0.686029	1.27693	1.43408	1.86624	2.58072	3.5757	4.70983	5.57886	6.48417	8.14527	8.84237	10.5128	11.4268	12.2791	13.2916	14.1877	15.4864	16.7679	18.1196	18.8651	19.2849	19.4182	19.8329	19.7727	19.9313	19.2261	18.3808	17.811	17.1541	16.2162	16.1188	15.1569	14.0524	12.7075	11.1435
47619.4	-0.572659	-0.478783	-0.494559	-0.455187	-0.142549	-0.494338	-0.158043	-0.105311	-0.118421	0.0468924	0.484186	0.655204	0.926961	0.803898	1.1374	1.45957	1.54589	2.27466	2.71915	3.77314	4.68897	5.6416	6.44522	8.183	9.25929	10.6686	11.479	12.5586	13.547	14.3112	15.466	16.8544	18.3087	18.7502	19.3079	19.8512	19.846	20.143	19.9889	19.4612	18.6737	17.904	17.3327	16.9405	16.1799	15.4598	14.1882	12.6371	11.5425
47943.8	-0.0622543	-0.367342	-0.452483	-0.335022	-0.458605	-0.432983	-0.361529	-0.228916	0.0880425	0.261341	0.445041	0.231978	0.430345	0.600674	1.01704	1.20461	1.60505	2.00569	2.68799	3.58964	4.27054	5.42058	6.29867	7.4567	8.83998	10.4749	11.1902	12.0808	13.0149	13.8692	15.2936	16.3252	17.7812	18.1104	18.4429	19.2571	19.6607	19.4223	19.5818	18.6398	18.2112	17.8691	17.189	16.5027	16.2081	15.3685	13.9414	12.6287	11.1276
47966.2	-0.561742	-0.453822	-0.380566	-0.241463	-0.539402	-0.44674	0.0516382	-0.125578	-0.191549	0.239166	0.49689	0.792734	0.411573	0.647762	1.12748	1.30782	1.48045	1.87703	2.84772	3.76865	4.97053	5.79133	7.07509	8.15411	9.60589	11.1518	12.3881	13.0616	13.9313	15.0325	16.327	17.7706	19.1578	19.5436	20.3619	20.7802	21.1736	21.3297	20.9244	20.762	19.8449	18.7647	18.4564	17.7228	17.1919	16.1449	15.5025	13.7423	12.4505
47988	-0.504737	-0.358143	-0.783185	-0.594687	-0.525581	-0.326795	-0.165356	-0.00892033	0.127041	0.160953	0.689314	0.842354	0.89003	0.813253	1.58946	1.41587	1.8661	2.66065	3.25726	4.11923	4.92623	5.92948	7.28538	8.37479	10.0267	11.5747	12.8133	13.91	14.8903	15.7775	17.0219	18.3789	19.7173	20.0234	20.9063	21.4869	21.933	21.8102	22.0746	21.3875	20.4475	19.6575	18.9299	18.4003	17.9692	16.5868	15.9793	14.0223	12.6439
48009.8	-0.613819	-0.471136	-0.484756	-0.443241	-0.561456	-0.0628078	-0.214114	-0.0231564	-0.0247338	0.264284	0.397329	0.663034	0.749633	1.09308	1.34855	1.46724	1.76919	2.41925	2.97914	4.0754	5.45577	6.19414	7.46604	8.86663	10.0444	11.9049	13.2314	14.0274	15.1134	16.1378	17.0159	18.5548	20.1117	20.6589	21.2915	21.9084	22.3808	22.6026	22.5958	21.9986	20.9386	20.3205	19.3771	18.5624	17.9112	17.003	15.8906	14.4602	12.7287
48031.7	-0.4946	-0.411147	-0.461298	-0.616391	-0.580785	-0.260451	0.0729622	-0.385176	0.0904194	0.478467	0.654457	0.901981	1.02965	1.31397	1.05023	1.38963	1.67219	2.14781	3.12761	4.13201	5.34301	6.26748	7.16961	8.65295	10.3994	11.8838	13.0436	14.1014	14.9235	15.7912	16.9418	18.1961	19.7028	20.3374	21.4164	21.5962	22.3361	22.4032	22.5196	21.646	20.7779	19.7707	19.364	18.3007	17.9782	16.9816	15.7245	13.9611	12.5672
48053.5	-0.513829	-0.604291	-0.580036	-0.263662	-0.449865	-0.508271	-0.144563	-0.371984	-0.0394086	-0.00110236	0.778089	0.921674	0.652969	1.06213	1.18227	1.22993	1.72116	2.23025	2.84645	4.19756	5.53719	6.14535	7.51331	8.82025	10.4804	12.1591	13.0744	14.2847	15.2916	16.017	16.9773	18.3571	20.0221	20.542	21.659	21.7797	22.7081	22.7431	22.9617	21.9887	21.1131	19.9213	19.5368	18.5498	18.1619	17.0935	15.7351	14.2094	12.6486
48075.3	-0.309827	-0.700874	-0.65011	-0.338115	-0.464418	-0.336249	-0.271265	-0.0675858	-0.102446	0.491108	0.230373	0.729403	1.07517	0.838296	1.12794	1.46673	1.94783	2.23376	3.18015	4.15242	5.11193	6.44228	7.15091	8.85797	10.3012	11.831	13.2422	14.1084	14.6009	15.9343	17.2714	18.2382	19.8873	21.0361	21.094	21.8845	22.0004	22.6869	22.57	22.0329	21.1755	19.9557	19.1676	18.5057	17.8944	16.9374	16.0061	14.4045	13.0584
48097.2	-0.464848	-0.247535	-0.527489	-0.303567	-0.465634	-0.39403	-0.293597	-0.126948	-0.0122873	0.271962	0.57482	0.76076	0.707092	0.941786	1.09606	1.3789	1.90866	2.4235	3.0007	3.97814	5.27244	6.0067	6.98898	8.62179	10.0563	11.6632	12.7304	13.814	15.0138	15.7908	16.775	18.4076	19.5696	20.4077	20.9189	21.1265	21.9162	22.1383	22.3921	21.9433	20.5471	19.5903	19.0008	18.4807	18.208	17.0317	15.6013	14.3389	12.7565
48119	-0.393061	-0.663031	-0.509467	-0.670723	-0.236664	-0.326494	-0.238124	-0.26757	0.15394	0.109116	0.517776	0.766033	1.04821	0.742077	1.05952	1.48724	1.90097	2.38108	3.2891	4.18517	5.28908	6.605	7.49836	9.05801	10.577	11.9707	13.0158	14.4417	15.3243	15.969	17.4088	18.481	20.2493	20.9513	21.5853	22.0923	22.6178	22.6679	23.025	22.3998	21.2859	20.2509	19.5788	19.0423	18.3851	17.6891	15.9751	14.7208	13.1642
48140.8	-0.575982	-0.492225	-0.445643	-0.343285	-0.682999	-0.308781	-0.167279	0.163976	-0.209058	0.321119	0.707938	0.845496	0.838622	1.02621	1.29474	1.68238	1.88712	2.5112	3.31676	4.39525	5.57697	6.43814	7.53097	9.00458	10.5768	12.0194	13.1322	14.4456	15.1251	16.3946	17.4315	18.7341	20.0735	21.1332	21.6996	22.2334	22.4833	22.6529	23.1794	22.1902	21.1726	20.0655	19.3384	18.6751	18.2226	17.2591	16.068	14.5067	12.8945
48162.7	-0.437093	-0.542746	-0.57213	-0.523051	-0.422558	-0.342378	-0.245336	-0.0795501	0.0147182	0.308204	0.143206	0.516128	0.776131	0.910428	1.10675	1.48963	1.57238	2.19231	3.11411	4.29119	5.31436	6.34533	6.98275	8.70369	10.3159	11.9056	12.7905	14.2019	14.8507	15.6642	17.2225	18.3804	19.6767	20.5425	21.1583	21.6224	22.2154	22.4167	22.3018	22.136	21.0253	19.7799	18.9919	18.2311	17.8601	16.9379	15.5989	13.9678	12.5279
48184.5	-0.401687	-0.621579	-0.734312	-0.375928	-0.456461	-0.46087	-0.278873	-0.233588	0.0761112	0.187976	0.330438	0.693812	0.746373	0.951806	1.28545	1.39599	1.54107	2.0431	2.99762	4.06562	5.45052	6.17642	7.2405	8.45218	10.3612	11.5721	12.8838	13.9277	15.0076	15.6264	16.695	18.5274	19.6604	20.0372	20.8446	21.3567	22.234	22.3573	22.3269	21.86	20.6825	19.8525	18.9033	18.0695	17.6596	16.6391	15.4547	13.9826	12.2668
48749	-0.749624	-0.540623	-0.644829	-0.41152	-0.598209	-0.394267	0.00680583	-0.137225	0.0840091	0.189353	0.395894	0.869365	0.863128	1.19381	1.10061	1.6402	2.03976	2.86812	3.18975	4.86773	5.79119	6.75587	8.1123	9.83946	11.785	13.2643	14.4096	15.4969	16.5787	17.3904	18.8725	20.3841	21.8354	22.7391	23.3771	24.3297	24.5403	24.8994	24.9107	24.1703	22.86	21.8587	21.0067	19.8692	19.167	18.1493	17.0419	15.2833	13.6496
49011.3	-0.584171	-0.537895	-0.503573	-0.567876	-0.515838	-0.405319	-0.141791	-0.0414413	0.271647	0.44489	0.576886	0.78358	1.03997	0.966468	1.15731	1.5467	1.78533	2.47546	3.27901	4.08828	5.34553	6.21985	7.33591	8.59329	10.1837	11.7693	12.62	13.6421	14.6083	15.4563	16.6217	18.2785	19.4901	20.4729	21.282	21.5864	21.4192	22.013	21.942	20.9291	20.1415	19.2533	18.4664	18.0169	17.2059	16.5867	15.3712	13.9538	12.3235
49033.2	-0.339258	-0.484981	-0.543079	-0.511988	-0.440188	-0.419571	-0.346156	-0.200206	0.00217939	0.21913	0.476766	0.556368	0.643439	0.865109	1.0902	1.14451	1.65815	2.10332	2.66885	3.90186	5.10701	5.77796	6.95159	8.01253	9.56662	11.2621	12.0272	12.9425	14.0746	14.7406	16.0317	17.4202	18.6502	19.7278	20.1532	20.548	20.7994	20.784	20.6149	20.0389	19.1652	18.228	17.5189	17.1691	16.398	15.7418	14.623	12.6681	11.6474
49055	-0.136362	-0.669767	-0.620171	-0.471306	-0.458205	-0.297762	-0.233265	-0.238672	-0.0187402	0.317224	0.464458	0.655504	0.687629	1.0409	1.05789	1.1625	1.85185	2.19101	2.7148	4.14116	5.31403	5.93568	6.90684	8.56511	10.0176	11.2793	12.0474	13.0343	14.148	14.9223	16.3171	17.5945	19.1408	19.6931	20.2407	20.4985	20.5991	21.1078	20.7262	19.9546	18.9521	18.3014	17.5127	16.8438	16.4411	15.7104	14.6077	13.0622	11.3638
49076.9	-0.385846	-0.334158	-0.562917	-0.307957	-0.23099	-0.490088	-0.100807	-0.0612644	-0.144916	0.352588	0.290771	0.596082	0.836376	0.973659	1.08915	1.2267	1.41707	2.30282	2.81544	3.91865	4.9713	5.82756	7.04153	8.02307	9.5803	10.9266	11.5493	12.7947	13.4265	14.4951	15.5643	17.1583	18.5004	19.1443	19.5035	20.0923	20.2069	20.5563	20.2567	19.6156	18.5654	17.732	17.1545	16.6924	16.1235	15.2624	14.1894	12.6957	11.0264
49098.7	-0.450643	-0.512357	-0.586668	-0.257937	-0.302585	-0.212506	-0.253675	-0.062868	0.0791092	0.0667312	0.437253	0.739392	0.612852	0.574891	1.13782	1.08499	1.69757	2.00596	2.86831	3.67522	4.53494	5.44847	6.57538	7.59526	9.70071	10.1973	11.2428	12.1976	13.2464	13.7465	15.0096	16.2946	17.7361	18.3471	19.0748	18.8744	19.7558	19.4817	19.4384	18.6365	17.8715	16.8546	16.2592	16.0364	15.5775	15.0143	13.3788	12.1068	10.8323
49120.6	-0.238985	-0.684379	-0.466112	-0.238083	-0.401712	-0.285027	-0.108626	-0.292687	0.0731588	0.227295	0.166219	0.625415	0.799628	0.71893	1.08975	1.33956	1.59805	1.89773	2.65178	3.9025	4.86884	5.95643	6.59625	8.34606	9.49237	10.966	11.7538	12.5984	13.4235	14.1493	15.4232	17.0171	18.0655	18.9671	19.4712	19.9439	20.1385	20.1058	19.9378	19.4851	18.5538	17.7367	17.079	16.4365	16.1416	15.6004	14.0735	12.5998	11.079
49142.4	-0.359546	-0.705582	-0.261907	-0.350486	-0.398369	-0.218249	-0.198371	0.0805823	0.0586033	0.298234	0.582317	0.624696	0.537135	0.71147	1.17661	1.25603	1.62082	2.11944	2.91928	3.58302	4.59704	5.39764	6.66624	8.01752	9.06277	10.354	11.2178	11.9387	13.017	14.0898	14.9974	16.4171	17.3159	18.2393	18.8774	19.1017	19.3464	19.6809	19.1919	18.78	17.6682	16.6423	16.6726	15.9392	15.7795	14.6331	13.6612	12.503	11.006
49164.3	-0.537053	-0.299702	-0.327056	-0.608097	-0.312734	-0.532439	-0.0249965	-0.135794	0.194279	0.189107	0.491198	0.515656	0.809119	0.910691	0.99298	1.46223	1.81664	2.11706	2.89895	3.7754	5.12691	5.79926	6.7669	8.11658	9.84847	10.8198	12.0262	12.6748	13.5927	14.3727	16.0324	17.131	18.5109	19.2279	19.6539	20.3794	20.4466	20.3906	20.5712	19.7126	18.6616	17.9378	17.3002	16.734	16.0634	15.3262	14.2826	13.0075	11.37
49186.1	-0.32737	-0.447656	-0.203664	-0.333748	-0.368318	-0.172378	-0.132283	-0.154555	0.142395	0.210603	0.263376	0.781575	0.709734	0.906708	1.04657	1.55701	1.7112	2.08366	2.65965	3.79594	4.79909	5.65689	6.46397	8.0243	9.21682	10.3812	11.3689	12.2231	12.7831	13.6584	14.9016	16.0695	17.6506	17.7449	18.4753	19.003	19.6009	19.0584	19.4665	18.6608	17.6621	16.9042	16.5717	15.8503	15.3177	14.6795	13.6925	12.4708	10.7255
49207.9	-0.211627	-0.203768	-0.189024	-0.0599489	0.162079	-0.047816	0.285985	0.337422	0.516445	0.493159	0.600617	1.02157	1.05161	1.20042	1.06204	1.44419	1.73036	2.47047	2.68991	3.70848	4.64745	5.37421	6.0187	7.21851	8.32968	8.98154	9.84438	10.5024	11.3017	11.8143	13.0112	14.1076	15.0637	15.769	16.1801	16.1904	16.4797	16.5026	16.5231	15.8586	15.2014	14.5853	14.1083	13.6119	13.3054	12.4973	11.7692	10.5308	9.11794
49229.8	-0.0267646	0.161936	0.128142	0.148207	0.183735	0.229809	0.338727	0.320356	0.324981	0.202328	0.287973	0.390925	0.351942	0.412858	0.336616	0.309509	0.347162	0.436059	0.313764	0.647779	0.679744	0.645754	0.780996	1.0386	1.1868	1.4064	1.46767	1.60085	1.73286	1.94825	2.22331	2.38219	2.58922	2.79251	2.86614	2.69664	2.58988	2.50611	2.73699	2.53564	2.64164	2.46161	2.43713	2.43605	2.47371	2.40441	2.14021	1.87698	1.58238
49554.3	-0.142938	-0.00129449	0.142229	0.042767	0.0829332	0.199826	0.216333	0.185597	0.27303	0.346635	0.314046	0.283014	0.317404	0.156739	0.42804	0.288395	0.379902	0.472866	0.558846	0.673829	0.872482	0.979973	1.00901	1.19256	1.36881	1.60638	1.89613	2.28553	2.59875	2.81134	3.20397	3.54913	3.82142	4.06163	3.75747	3.63876	3.59099	3.58322	3.53465	3.68033	3.5989	3.58187	3.57796	3.65859	3.6204	3.30129	3.10558	2.56231	2.20385
49576.6	0.161478	0.0759529	0.0748297	0.141395	0.273177	0.222611	0.356494	0.315151	0.292356	0.330062	0.400189	0.396203	0.275454	0.523687	0.339768	0.542132	0.642835	0.632771	1.02408	1.0681	1.49449	1.52778	1.72397	2.13198	2.39399	2.54082	2.80344	3.2413	3.74979	4.09206	4.51791	4.77398	5.3126	5.41574	5.24989	5.17744	5.17147	5.0063	5.20303	5.12442	4.89872	4.94725	5.0555	4.98101	4.7215	4.62158	4.27379	3.5242	3.11254
49598.4	0.148473	0.193929	-0.0417764	0.406576	-0.082601	0.183672	0.0186195	0.081687	0.202361	0.657681	0.36074	0.349543	0.679761	0.398271	0.257513	0.445039	0.579416	1.0486	1.18049	1.6659	1.99039	2.27408	2.65826	2.95046	3.42123	3.96776	4.08679	4.84113	5.2665	5.89686	6.28809	6.83725	7.10866	7.57797	7.55139	7.45936	7.42435	7.65555	7.56165	7.3071	7.35166	7.07737	7.0153	6.80767	6.761	6.38358	5.74756	5.13766	4.42009
49620.3	-0.380714	-0.599034	-0.498482	-0.100815	-0.280772	-0.451464	-0.18055	-0.161106	0.169969	-0.0270944	0.358489	0.325226	0.416603	0.845465	1.2903	1.32164	1.4858	2.00369	2.79882	3.81075	4.74497	5.70145	6.67211	8.31784	9.51884	10.8719	11.9412	12.9519	13.8707	14.639	15.8653	16.8947	18.605	19.1311	19.5735	20.2366	20.4098	20.822	20.533	20.324	19.2395	18.501	18.0529	17.4694	16.7456	15.5745	14.4971	13.0293	11.6833
49642.1	-0.341062	-0.565492	-0.417473	-0.405946	-0.62918	-0.355959	-0.0886054	-0.142673	0.0361135	0.110297	0.485411	0.621936	0.624704	0.372525	1.02939	0.965841	1.53111	1.90938	2.59009	3.77941	5.02402	5.68775	6.66249	8.29783	9.54516	10.8847	12.1617	13.145	14.1397	15.1801	15.9844	17.3054	18.4369	19.4997	19.8851	20.0451	20.6925	20.8606	21.5911	20.3093	19.9827	18.7423	18.265	17.6939	17.033	16.1623	14.7287	13.4069	11.779
49663.9	-0.454821	-0.549481	-0.524419	-0.292354	-0.433701	-0.438461	-0.181224	-0.153387	0.250378	0.00879008	0.37381	0.527348	0.652386	0.728576	1.22726	1.29861	1.64142	2.41174	2.88955	3.94656	4.99268	5.72201	7.01573	8.1589	9.76996	11.0667	12.3696	13.3745	14.859	15.1526	16.0661	17.435	19.0803	19.6069	20.3542	20.8704	20.9898	21.4594	21.6826	21.1119	20.4136	19.314	18.6056	17.6149	16.9925	16.2387	15.4519	13.282	11.8685
49685.7	-0.362978	-0.633887	-0.249357	-0.421058	-0.489066	-0.511242	-0.34831	-0.00511086	0.0818758	0.112167	0.362093	0.632473	0.713641	0.758569	1.29028	1.19045	1.83668	2.3791	2.89687	4.21948	5.15117	6.05472	6.99072	8.35538	10.0991	11.4906	12.8052	13.7952	14.6674	15.7005	16.4839	17.7977	19.2201	19.9726	20.2873	20.8542	21.289	21.6914	21.3182	21.107	20.4808	19.609	18.7856	17.6887	17.165	16.2571	14.9015	13.8317	11.8955
49707.5	-0.520004	-0.40025	-0.671901	-0.275831	-0.582156	-0.255249	-0.404996	-0.22069	0.228626	0.0924688	0.447589	0.673167	0.807856	0.75883	1.26088	1.30471	1.8198	2.23488	3.09423	4.14455	5.25458	5.92491	6.917	8.45812	10.1558	11.6306	12.5014	13.7422	14.6473	15.243	16.3938	18.0353	19.2416	19.7698	20.4526	20.8506	21.513	21.5802	21.7924	21.0468	20.3779	19.5402	18.6979	18.0127	17.1172	16.215	15.4311	13.6556	12.2116
49729.3	-0.557555	-0.495712	-0.35889	-0.340901	-0.654721	-0.368714	-0.284572	-0.161336	-0.00502507	0.175266	0.24116	0.384864	0.604065	0.483876	1.24879	1.1578	1.55005	2.43283	2.60462	3.87999	4.97368	6.08524	6.95131	8.31034	9.76479	11.4205	12.5264	13.42	14.5854	15.6173	16.2633	17.729	18.7601	19.7163	20.3304	20.431	21.2327	21.4839	21.5544	21.1309	20.4147	19.3255	18.4701	17.9556	17.2159	16.1763	14.9708	13.8002	11.9366
49751.2	-0.418076	-0.617739	-0.514893	-0.685914	-0.414787	-0.325968	-0.32367	-0.273446	0.336121	0.307911	0.68275	0.638768	0.836677	0.63596	0.881703	1.34864	2.05241	2.66435	3.36889	4.28773	5.44086	6.47951	7.56514	9.09707	10.5278	12.1566	13.2748	14.4756	15.2706	16.0242	17.0291	18.8014	19.8978	20.7162	21.5764	21.8399	22.3161	22.6011	22.745	22.3212	21.3583	20.1428	19.127	18.4547	17.8483	16.932	15.9248	14.1831	12.7226
49773	-0.473452	-0.650915	-0.621663	-0.389176	-0.39647	-0.396993	-0.177731	-0.283021	-0.143459	0.190891	0.284806	0.680911	0.685506	0.863117	1.10778	1.29822	1.75574	2.10002	2.96987	4.13281	5.71345	6.49958	7.6062	9.09297	10.6682	12.1668	13.1881	14.4686	15.393	16.1279	17.5175	18.2716	19.854	20.7004	21.6478	22.0943	22.1473	22.9077	23.2643	22.5798	21.3065	20.2223	19.6795	18.7188	18.3711	17.0189	15.9968	14.4218	12.6735
49794.8	-0.450925	-0.69304	-0.81731	-0.570068	-0.328787	-0.33977	-0.228659	-0.206388	0.174808	0.281883	0.539276	0.495706	0.807474	0.840364	1.14009	1.57972	1.82571	2.26538	3.12475	4.51795	5.40617	6.30029	7.6794	9.0334	10.7015	12.0831	13.4027	14.8882	15.4662	16.2108	17.6491	18.9681	20.264	21.0589	21.876	21.7082	22.582	22.8894	22.5491	22.6665	21.7501	20.6157	19.6923	18.832	18.274	17.261	15.8768	14.5653	12.9162
50359.3	-0.447495	-0.659658	-0.859803	-0.754559	-0.567615	-0.206201	-0.140495	-0.263785	0.108038	0.128904	0.391529	0.704295	1.16321	0.886366	1.40835	1.68961	2.23044	3.12698	3.69831	5.05437	6.35298	7.34997	8.31962	10.0627	12.1018	13.5883	15.2292	16.5349	17.7096	18.5562	19.6586	21.1352	22.844	23.9605	24.5912	25.1945	25.461	25.8772	26.3825	25.872	24.8678	23.3149	22.4627	21.1361	20.3311	19.2244	17.8441	16.2599	14.4289
50621.7	-0.113442	0.0285546	0.0148869	-0.0142261	0.00744219	0.0655195	0.107684	0.175103	0.218273	0.0900702	0.205482	0.267008	0.16078	0.154475	0.126372	0.189022	0.0757008	0.0583932	0.168363	0.115758	0.208606	0.302958	0.398918	0.479871	0.593242	0.545477	0.730791	0.888466	1.16347	1.32273	1.55806	1.83921	1.86033	1.8727	1.89535	1.93771	1.95207	1.80099	1.83854	1.81321	1.70009	1.85369	1.92463	1.93453	1.96744	1.96022	1.72724	1.48075	1.23507
50643.5	-0.0721405	-0.0535625	-0.0494703	0.0185905	0.0958381	0.160967	0.234136	0.23109	0.272494	0.32026	0.269416	0.259224	0.161954	0.227634	0.158703	0.222754	0.182684	0.178757	0.247907	0.252173	0.295382	0.399971	0.386423	0.429087	0.535684	0.663921	0.832381	1.02173	1.27358	1.43238	1.62566	1.86034	2.02282	2.0423	1.9813	1.93813	1.83481	1.76838	1.80486	1.92593	1.92077	1.80734	1.97112	2.08584	1.96959	1.96445	1.8029	1.4167	1.25253
50665.4	-0.116224	-0.128261	0.0185334	0.0566044	0.0729771	0.114414	0.12229	0.169286	0.157998	0.251388	0.224736	0.14924	0.148636	0.174215	0.0847186	0.136395	0.0877293	0.163438	0.241004	0.249902	0.172319	0.273341	0.371559	0.382919	0.45821	0.695055	0.72569	0.874906	1.1509	1.26829	1.57016	1.70231	1.92421	2.01951	1.85659	1.86023	1.96003	1.87423	1.70668	1.79326	1.73595	1.81365	1.92024	1.83533	1.9978	1.85353	1.6581	1.47057	1.22839
50687.2	0.00322355	-0.0883058	-0.0632318	-0.0781842	0.000500654	0.200677	0.0880913	0.219456	0.158293	0.285	0.20406	0.140451	0.173163	0.148234	0.225665	0.139226	0.0419404	0.174911	0.205746	0.124426	0.218179	0.223308	0.238239	0.422194	0.556003	0.644011	0.790517	0.880391	1.14179	1.38325	1.71023	1.75088	1.81765	1.99982	1.93448	1.89832	1.89529	1.78669	1.80307	1.78051	1.76974	1.77863	1.9973	1.94631	2.00027	1.89938	1.70195	1.43175	1.31425
[truncated: 651 more columns]
