# Supplementary material for: Hollow-core optical fibre sensors for operando Raman spectroscopy investigation of Li-ion battery liquid electrolytes
Source: Nat Commun. 2022 Mar 28;13:1651. doi: 10.1038/s41467-022-29330-4 (PMC8960792; doi:10.1038/s41467-022-29330-4)
Supplement: Supplementary file 6 — Source Data [file 41467_2022_29330_MOESM6_ESM.zip › Datasets/Figure4_c.csv]

1.18E+03	9.40E-01
1.20E+03	9.40E-01
2.48E+03	9.39E-01
2.50E+03	9.39E-01
2.52E+03	9.38E-01
2.54E+03	9.39E-01
2.56E+03	9.41E-01
2.58E+03	9.39E-01
2.61E+03	9.41E-01
2.63E+03	9.39E-01
2.65E+03	9.38E-01
2.67E+03	9.36E-01
2.69E+03	9.35E-01
3.97E+03	9.34E-01
3.99E+03	9.35E-01
4.01E+03	9.32E-01
4.03E+03	9.31E-01
4.05E+03	9.31E-01
4.08E+03	9.30E-01
4.10E+03	9.33E-01
4.12E+03	9.37E-01
4.14E+03	9.37E-01
4.16E+03	9.38E-01
4.18E+03	9.39E-01
5.46E+03	9.35E-01
5.48E+03	9.29E-01
5.50E+03	9.24E-01
5.52E+03	9.21E-01
5.54E+03	9.18E-01
5.57E+03	9.13E-01
5.59E+03	9.07E-01
5.61E+03	9.05E-01
5.63E+03	9.07E-01
5.65E+03	9.08E-01
5.68E+03	9.07E-01
6.95E+03	9.30E-01
6.97E+03	9.50E-01
6.99E+03	9.67E-01
7.01E+03	9.81E-01
7.04E+03	9.95E-01
7.06E+03	1.01E+00
7.08E+03	1.02E+00
7.10E+03	1.03E+00
7.12E+03	1.04E+00
7.14E+03	1.05E+00
7.17E+03	1.06E+00
8.44E+03	1.06E+00
8.46E+03	1.06E+00
8.48E+03	1.06E+00
8.50E+03	1.07E+00
8.53E+03	1.07E+00
8.55E+03	1.07E+00
8.57E+03	1.07E+00
8.59E+03	1.07E+00
8.61E+03	1.07E+00
8.64E+03	1.07E+00
8.66E+03	1.07E+00
9.93E+03	1.07E+00
9.95E+03	1.07E+00
9.97E+03	1.07E+00
9.99E+03	1.07E+00
1.00E+04	1.06E+00
1.00E+04	1.06E+00
1.01E+04	1.06E+00
1.01E+04	1.06E+00
1.01E+04	1.06E+00
1.01E+04	1.06E+00
1.01E+04	1.06E+00
1.14E+04	1.06E+00
1.14E+04	1.06E+00
1.15E+04	1.06E+00
1.15E+04	1.06E+00
1.15E+04	1.06E+00
1.15E+04	1.06E+00
1.16E+04	1.06E+00
1.16E+04	1.06E+00
1.16E+04	1.06E+00
1.16E+04	1.06E+00
1.16E+04	1.06E+00
1.29E+04	1.06E+00
1.29E+04	1.07E+00
1.30E+04	1.07E+00
1.30E+04	1.07E+00
1.30E+04	1.07E+00
1.30E+04	1.07E+00
1.30E+04	1.07E+00
1.31E+04	1.07E+00
1.31E+04	1.07E+00
1.31E+04	1.07E+00
1.31E+04	1.07E+00
1.44E+04	1.07E+00
1.44E+04	1.07E+00
1.44E+04	1.07E+00
1.45E+04	1.07E+00
1.45E+04	1.08E+00
1.45E+04	1.08E+00
1.45E+04	1.08E+00
1.46E+04	1.08E+00
1.46E+04	1.08E+00
1.46E+04	1.08E+00
1.46E+04	1.08E+00
1.59E+04	1.09E+00
1.59E+04	1.09E+00
1.59E+04	1.09E+00
1.60E+04	1.09E+00
1.60E+04	1.09E+00
1.60E+04	1.09E+00
1.60E+04	1.09E+00
1.60E+04	1.09E+00
1.61E+04	1.09E+00
1.61E+04	1.09E+00
1.61E+04	1.10E+00
1.74E+04	1.10E+00
1.74E+04	1.10E+00
1.74E+04	1.10E+00
1.74E+04	1.10E+00
1.75E+04	1.10E+00
1.75E+04	1.09E+00
1.75E+04	1.09E+00
1.75E+04	1.09E+00
1.76E+04	1.09E+00
1.76E+04	1.09E+00
1.76E+04	1.09E+00
1.89E+04	1.09E+00
1.89E+04	1.08E+00
1.89E+04	1.08E+00
1.89E+04	1.08E+00
1.90E+04	1.08E+00
1.90E+04	1.08E+00
1.90E+04	1.08E+00
1.90E+04	1.08E+00
1.90E+04	1.08E+00
1.91E+04	1.08E+00
1.91E+04	1.08E+00
2.04E+04	1.08E+00
2.04E+04	1.08E+00
2.04E+04	1.08E+00
2.04E+04	1.07E+00
2.05E+04	1.07E+00
2.05E+04	1.07E+00
2.05E+04	1.08E+00
2.05E+04	1.08E+00
2.05E+04	1.07E+00
2.06E+04	1.07E+00
2.06E+04	1.08E+00
2.19E+04	1.07E+00
2.19E+04	1.06E+00
2.19E+04	1.06E+00
2.19E+04	1.06E+00
2.19E+04	1.05E+00
2.20E+04	1.05E+00
2.20E+04	1.05E+00
2.20E+04	1.05E+00
2.20E+04	1.05E+00
2.21E+04	1.05E+00
2.21E+04	1.06E+00
2.33E+04	1.06E+00
2.34E+04	1.06E+00
2.34E+04	1.06E+00
2.34E+04	1.05E+00
2.34E+04	1.04E+00
2.35E+04	1.04E+00
2.35E+04	1.04E+00
2.35E+04	1.05E+00
2.35E+04	1.04E+00
2.35E+04	1.04E+00
2.36E+04	1.04E+00
2.48E+04	1.05E+00
2.49E+04	1.06E+00
2.49E+04	1.07E+00
2.49E+04	1.07E+00
2.49E+04	1.07E+00
2.49E+04	1.07E+00
2.50E+04	1.07E+00
2.50E+04	1.08E+00
2.50E+04	1.08E+00
2.50E+04	1.09E+00
2.51E+04	1.09E+00
2.63E+04	1.09E+00
2.63E+04	1.09E+00
2.64E+04	1.09E+00
2.64E+04	1.09E+00
2.64E+04	1.09E+00
2.64E+04	1.09E+00
2.65E+04	1.09E+00
2.65E+04	1.09E+00
2.65E+04	1.09E+00
2.65E+04	1.09E+00
2.65E+04	1.09E+00
2.78E+04	1.09E+00
2.78E+04	1.09E+00
2.79E+04	1.09E+00
2.79E+04	1.09E+00
2.79E+04	1.09E+00
2.79E+04	1.09E+00
2.79E+04	1.09E+00
2.80E+04	1.09E+00
2.80E+04	1.09E+00
2.80E+04	1.08E+00
2.80E+04	1.08E+00
2.93E+04	1.08E+00
2.93E+04	1.07E+00
2.94E+04	1.07E+00
2.94E+04	1.07E+00
2.94E+04	1.07E+00
2.94E+04	1.07E+00
2.94E+04	1.07E+00
2.95E+04	1.07E+00
2.95E+04	1.08E+00
2.95E+04	1.08E+00
2.95E+04	1.08E+00
3.08E+04	1.08E+00
3.08E+04	1.09E+00
3.08E+04	1.09E+00
3.09E+04	1.09E+00
3.09E+04	1.09E+00
3.09E+04	1.08E+00
3.09E+04	1.08E+00
3.10E+04	1.08E+00
3.10E+04	1.08E+00
3.10E+04	1.08E+00
3.10E+04	1.08E+00
3.23E+04	1.06E+00
3.23E+04	1.04E+00
3.23E+04	1.03E+00
3.24E+04	1.02E+00
3.24E+04	1.00E+00
3.24E+04	9.84E-01
3.24E+04	9.68E-01
3.24E+04	9.53E-01
3.25E+04	9.35E-01
3.25E+04	9.11E-01
3.25E+04	9.15E-01
3.38E+04	9.07E-01
3.38E+04	8.98E-01
3.38E+04	8.89E-01
3.38E+04	8.80E-01
3.39E+04	8.70E-01
3.39E+04	8.55E-01
3.39E+04	8.43E-01
3.39E+04	8.32E-01
3.40E+04	8.23E-01
3.40E+04	8.12E-01
3.40E+04	8.13E-01
3.53E+04	8.14E-01
3.53E+04	8.10E-01
3.53E+04	8.10E-01
3.53E+04	8.09E-01
3.54E+04	8.10E-01
3.54E+04	8.09E-01
3.54E+04	8.09E-01
3.54E+04	8.11E-01
3.54E+04	8.12E-01
3.55E+04	8.13E-01
3.55E+04	8.13E-01
3.68E+04	8.15E-01
3.68E+04	8.18E-01
3.68E+04	8.18E-01
3.68E+04	8.18E-01
3.68E+04	8.16E-01
3.69E+04	8.13E-01
3.69E+04	8.09E-01
3.69E+04	8.10E-01
3.69E+04	8.09E-01
3.70E+04	8.08E-01
3.70E+04	8.09E-01
3.83E+04	8.10E-01
3.83E+04	8.12E-01
3.83E+04	8.13E-01
3.83E+04	8.15E-01
3.83E+04	8.18E-01
3.84E+04	8.21E-01
3.84E+04	8.19E-01
3.84E+04	8.16E-01
3.84E+04	8.16E-01
3.84E+04	8.15E-01
3.85E+04	8.15E-01
3.97E+04	8.16E-01
3.98E+04	8.20E-01
3.98E+04	8.21E-01
3.98E+04	8.22E-01
3.98E+04	8.21E-01
3.99E+04	8.20E-01
3.99E+04	8.21E-01
3.99E+04	8.22E-01
3.99E+04	8.23E-01
3.99E+04	8.22E-01
4.00E+04	8.21E-01
4.12E+04	8.22E-01
4.13E+04	8.23E-01
4.13E+04	8.24E-01
4.13E+04	8.27E-01
4.13E+04	8.32E-01
4.13E+04	8.35E-01
4.14E+04	8.37E-01
4.14E+04	8.40E-01
4.14E+04	8.41E-01
4.14E+04	8.43E-01
4.15E+04	8.41E-01
4.27E+04	8.43E-01
4.27E+04	8.46E-01
4.28E+04	8.48E-01
4.28E+04	8.48E-01
4.28E+04	8.49E-01
4.28E+04	8.51E-01
4.29E+04	8.52E-01
4.29E+04	8.51E-01
4.29E+04	8.50E-01
4.29E+04	8.53E-01
4.29E+04	8.50E-01
4.42E+04	8.52E-01
4.42E+04	8.54E-01
4.43E+04	8.56E-01
4.43E+04	8.59E-01
4.43E+04	8.61E-01
4.43E+04	8.62E-01
4.43E+04	8.65E-01
4.44E+04	8.67E-01
4.44E+04	8.67E-01
4.44E+04	8.67E-01
4.44E+04	8.66E-01
4.58E+04	8.65E-01
4.58E+04	8.62E-01
4.58E+04	8.59E-01
4.59E+04	8.56E-01
4.59E+04	8.54E-01
4.59E+04	8.52E-01
4.59E+04	8.50E-01
4.59E+04	8.48E-01
4.60E+04	8.47E-01
4.60E+04	8.44E-01
4.60E+04	8.42E-01
4.74E+04	8.43E-01
4.74E+04	8.43E-01
4.74E+04	8.41E-01
4.75E+04	8.39E-01
4.75E+04	8.40E-01
4.75E+04	8.40E-01
4.75E+04	8.39E-01
4.76E+04	8.38E-01
4.76E+04	8.37E-01
4.76E+04	8.35E-01
4.76E+04	8.32E-01
4.90E+04	8.33E-01
4.90E+04	8.35E-01
4.91E+04	8.39E-01
4.91E+04	8.39E-01
4.91E+04	8.41E-01
4.91E+04	8.45E-01
4.91E+04	8.49E-01
4.92E+04	8.54E-01
4.92E+04	8.61E-01
4.92E+04	8.73E-01
4.92E+04	8.77E-01
