# Supplementary material for: Hollow-core optical fibre sensors for operando Raman spectroscopy investigation of Li-ion battery liquid electrolytes
Source: Nat Commun. 2022 Mar 28;13:1651. doi: 10.1038/s41467-022-29330-4 (PMC8960792; doi:10.1038/s41467-022-29330-4)
Supplement: Supplementary file 6 — Source Data [file 41467_2022_29330_MOESM6_ESM.zip › Datasets/Figure4_c.xlsx]

## Sheet: Figure4_c
1181.88	0.940205
1203.74	0.94019
2475.68	0.938643
2497.51	0.938612
2519.36	0.938221
2541.2	0.939184
2563.07	0.940779
2584.88	0.939244
2606.73	0.94082
2628.58	0.939176
2650.4	0.938011
2672.24	0.936012
2694.07	0.934738
3966.15	0.933949
3987.97	0.935103
4009.84	0.932437
4031.69	0.930553
4053.55	0.931249
4075.4	0.930331
4097.23	0.933344
4119.13	0.937343
4140.95	0.937004
4162.8	0.938178
4184.61	0.938579
5456.88	0.935183
5478.82	0.929068
5500.71	0.924159
5522.52	0.920963
5544.43	0.918079
5566.32	0.913015
5588.14	0.907268
5609.98	0.90514
5631.86	0.90692
5653.73	0.90771
5675.59	0.906837
6947.79	0.929569
6969.62	0.949723
6991.45	0.966866
7013.27	0.980962
7035.1	0.995108
7056.91	1.00817
7078.76	1.02142
7100.65	1.03124
7122.51	1.04258
7144.36	1.05344
7166.27	1.05506
8438.45	1.05897
8460.3	1.06084
8482.18	1.06355
8504.01	1.06604
8525.89	1.06856
8547.76	1.06843
8569.66	1.07029
8591.51	1.07174
8613.3	1.07302
8635.14	1.074
8657.07	1.07373
9929.35	1.07163
9951.23	1.07008
9973.09	1.06814
9994.93	1.06542
10016.8	1.06465
10038.6	1.06222
10060.4	1.0579
10082.3	1.05614
10104.1	1.05714
10126	1.05505
10147.9	1.05648
11420.1	1.05652
11441.8	1.05597
11463.7	1.0565
11485.6	1.05613
11507.5	1.05715
11529.3	1.05963
11551.2	1.06065
11573	1.0606
11594.8	1.06154
11616.7	1.06253
11638.6	1.06343
12910.6	1.06485
12932.5	1.06529
12954.4	1.06649
12976.2	1.06782
12998.1	1.06737
13019.9	1.06764
13041.7	1.06903
13063.6	1.07013
13085.4	1.07101
13107.3	1.07301
13129.1	1.0743
14401.3	1.07424
14423.1	1.07448
14445	1.07352
14466.8	1.07448
14488.7	1.07516
14510.6	1.07509
14532.4	1.0771
14554.3	1.07855
14576.1	1.07994
14598	1.08137
14619.8	1.08386
15892.2	1.08508
15914.1	1.08653
15935.9	1.08746
15957.8	1.08819
15979.7	1.0877
16001.5	1.08768
16023.4	1.0889
16045.3	1.08969
16067.1	1.0904
16089.1	1.0932
16110.9	1.09561
17383.1	1.09632
17405	1.09768
17426.8	1.0977
17448.6	1.09716
17470.5	1.0955
17492.4	1.09485
17514.2	1.09228
17536.1	1.09177
17558	1.08949
17579.8	1.08961
17601.6	1.08967
18873.8	1.08653
18895.6	1.08461
18917.5	1.0832
18939.3	1.08334
18961.2	1.08217
18983.1	1.08252
19004.9	1.08111
19026.8	1.08101
19048.7	1.08068
19070.5	1.08132
19092.3	1.08241
20364.4	1.07845
20386.2	1.07811
20408.1	1.07907
20430	1.07246
20451.8	1.07241
20473.7	1.07382
20495.5	1.07585
20517.4	1.07593
20539.3	1.07353
20561.2	1.07224
20583	1.07627
21855.3	1.07194
21877.2	1.06211
21899	1.06322
21920.8	1.05557
21942.7	1.0549
21964.5	1.05241
21986.4	1.05031
22008.2	1.0508
22030	1.05111
22051.9	1.05261
22073.7	1.05968
23346	1.06088
23367.8	1.06235
23389.6	1.05879
23411.5	1.04598
23433.3	1.04451
23455.1	1.04164
23477	1.045
23498.8	1.04595
23520.7	1.03864
23542.6	1.03846
23564.4	1.03614
24836.4	1.0456
24858.2	1.05684
24880.1	1.06732
24902	1.0675
24923.8	1.07056
24945.6	1.06935
24967.5	1.07125
24989.4	1.07788
25011.2	1.08106
25033.1	1.08749
25054.9	1.08675
26327.1	1.08955
26349	1.09041
26370.8	1.09138
26392.6	1.09073
26414.5	1.08993
26436.3	1.09076
26458.1	1.09042
26480	1.08754
26501.8	1.08909
26523.7	1.09098
26545.6	1.09294
27817.9	1.09286
27839.8	1.09198
27861.6	1.09172
27883.6	1.09115
27905.4	1.08944
27927.2	1.08965
27949.1	1.08984
27971	1.08757
27992.8	1.0853
28014.7	1.08144
28036.6	1.0797
29308.7	1.07673
29330.6	1.0743
29352.4	1.07135
29374.3	1.0689
29396.1	1.06783
29418	1.0689
29439.8	1.07131
29461.7	1.07394
29483.5	1.07542
29505.3	1.07693
29527.2	1.08079
30799.3	1.08356
30821.2	1.08734
30843.1	1.08868
30864.9	1.08765
30886.7	1.0855
30908.6	1.08229
30930.4	1.07941
30952.3	1.0784
30974.1	1.07834
30996	1.07641
31017.8	1.07587
32290.2	1.05918
32312	1.04384
32333.8	1.02882
32355.6	1.01516
32377.5	0.999864
32399.4	0.983513
32421.3	0.968306
32443.1	0.952717
32465	0.934666
32486.9	0.911474
32508.7	0.914725
33780.9	0.906855
33802.7	0.897518
33824.6	0.888832
33846.4	0.879586
33868.3	0.869784
33890.1	0.855196
33912	0.842613
33933.8	0.831803
33955.7	0.823021
33977.5	0.811845
33999.3	0.812832
35271.5	0.813551
35293.3	0.810413
35315.2	0.809878
35337.1	0.809451
35358.9	0.809543
35380.8	0.808548
35402.6	0.809276
35424.5	0.811021
35446.3	0.811863
35468.1	0.813038
35490	0.813429
36762.4	0.815351
36784.2	0.818047
36806	0.817704
36827.9	0.817718
36849.7	0.816017
36871.6	0.813383
36893.5	0.809061
36915.4	0.809557
36937.2	0.809165
36959	0.808484
36980.9	0.80947
38253	0.810057
38274.8	0.811776
38296.7	0.812726
38318.5	0.815159
38340.4	0.818354
38362.2	0.821276
38384.1	0.818581
38405.9	0.816374
38427.7	0.816319
38449.6	0.815058
38471.4	0.81467
39743.6	0.816083
39765.4	0.820149
39787.3	0.821372
39809.1	0.822213
39831	0.821159
39852.8	0.819759
39874.7	0.821054
39896.5	0.822205
39918.4	0.822902
39940.2	0.822125
39962	0.821435
41234.2	0.822282
41256.1	0.822986
41278	0.823625
41299.9	0.827367
41321.7	0.832452
41343.6	0.834644
41365.4	0.837421
41387.3	0.840082
41409.1	0.841365
41431	0.842767
41452.8	0.840618
42725	0.843271
42746.9	0.845638
42768.8	0.847644
42790.7	0.847951
42812.5	0.849241
42834.4	0.851091
42856.2	0.852174
42878.1	0.851043
42899.9	0.849951
42921.8	0.852686
42943.7	0.850114
44215.9	0.852369
44237.9	0.853567
44260.3	0.856496
44283.4	0.858786
44305.2	0.860989
44327.1	0.862138
44348.9	0.864699
44370.8	0.866511
44392.7	0.866734
44414.6	0.867379
44436.4	0.865879
45790.2	0.864871
45812.1	0.862446
45833.9	0.859046
45855.7	0.855701
45877.5	0.853614
45899.4	0.851965
45921.2	0.84994
45943.1	0.847683
45964.9	0.847145
45986.8	0.844117
46008.7	0.842352
47401	0.843035
47422.9	0.842528
47444.7	0.841035
47466.5	0.83899
47488.4	0.839924
47510.2	0.839711
47532.1	0.839021
47553.9	0.838116
47575.7	0.836625
47597.5	0.834741
47619.4	0.832142
49011.3	0.833361
49033.2	0.834774
49055	0.838686
49076.9	0.839104
49098.7	0.840967
49120.6	0.845363
49142.4	0.849125
49164.3	0.853794
49186.1	0.860612
49207.9	0.873082
49229.8	0.877113
