# Supplementary material for: Hollow-core optical fibre sensors for operando Raman spectroscopy investigation of Li-ion battery liquid electrolytes
Source: Nat Commun. 2022 Mar 28;13:1651. doi: 10.1038/s41467-022-29330-4 (PMC8960792; doi:10.1038/s41467-022-29330-4)
Supplement: Supplementary file 6 — Source Data [file 41467_2022_29330_MOESM6_ESM.zip › Datasets/Figure5_c.xlsx]

## Sheet: time_VC_conv
1181.88	629.212		1181.88	508.515
1203.74	622.242		1203.74	510.043
2475.68	643.893		2475.68	507.414
2497.51	663.83		2497.51	504.965
2519.36	683.029		2519.36	501.541
2541.2	707.849		2541.2	501.898
2563.07	713.917		2563.07	499.793
2584.88	730.771		2584.88	500.942
2606.73	762.659		2606.73	499.954
2628.58	800.711		2628.58	498.821
2650.4	830.047		2650.4	496.434
2672.24	863.768		2672.24	496.213
2694.07	865.164		2694.07	497.842
3966.15	860.826		3966.15	499.946
3987.97	856.282		3987.97	500.957
4009.84	865.224		4009.84	504.209
4031.69	862.442		4031.69	500.684
4053.55	857.142		4053.55	502.125
4075.4	858.675		4075.4	504.23
4097.23	846.458		4097.23	503.324
4119.13	855.579		4119.13	507.355
4140.95	852.075		4140.95	507.559
4162.8	846.699		4162.8	507.234
4184.61	836.468		4184.61	503.038
5456.88	832.315		5456.88	548.497
5478.82	827.062		5478.82	577.55
5500.71	837.371		5500.71	619.823
5522.52	869.864		5522.52	677.884
5544.43	880.563		5544.43	722.222
5566.32	892.214		5566.32	755.505
5588.14	903.613		5588.14	793.598
5609.98	936.317		5609.98	849.978
5631.86	972.916		5631.86	915.437
5653.73	1011.32		5653.73	980.68
5675.59	1042.52		5675.59	996.224
6947.79	1074		6947.79	1143.81
6969.62	1093.55		6969.62	1280.93
6991.45	1093.97		6991.45	1399.36
7013.27	1104.11		7013.27	1524.14
7035.1	1127.5		7035.1	1669.22
7056.91	1132.03		7056.91	1803.03
7078.76	1129.7		7078.76	1918.72
7100.65	1125.35		7100.65	2023.24
7122.51	1123.28		7122.51	2123.37
7144.36	1117.34		7144.36	2220.13
7166.27	1107.5		7166.27	2202.84
8438.45	1111.82		8438.45	2226.21
8460.3	1116.76		8460.3	2245.1
8482.18	1136.29		8482.18	2277.6
8504.01	1150.04		8504.01	2301.15
8525.89	1157.85		8525.89	2315.28
8547.76	1171.19		8547.76	2331.65
8569.66	1180.04		8569.66	2356.72
8591.51	1192.69		8591.51	2378.8
8613.3	1211.03		8613.3	2407.18
8635.14	1220.25		8635.14	2430.88
8657.07	1231.21		8657.07	2427.45
9929.35	1237.79		9929.35	2424.56
9951.23	1235.15		9951.23	2415.27
9973.09	1229.12		9973.09	2407.2
9994.93	1238.56		9994.93	2415.94
10016.8	1239.97		10016.8	2425.15
10038.6	1247.1		10038.6	2427.87
10060.4	1254.66		10060.4	2433.16
10082.3	1254.93		10082.3	2430.9
10104.1	1259.62		10104.1	2435.34
10126	1251.19		10126	2430.5
10147.9	1258.21		10147.9	2426.41
11420.1	1264.73		11420.1	2433.72
11441.8	1276.43		11441.8	2440.04
11463.7	1278.47		11463.7	2435.18
11485.6	1283.88		11485.6	2436.05
11507.5	1283.43		11507.5	2428.54
11529.3	1282.66		11529.3	2429.54
11551.2	1293.44		11551.2	2438.2
11573	1293.86		11573	2436.86
11594.8	1303.65		11594.8	2437.17
11616.7	1299.01		11616.7	2433.18
11638.6	1301.17		11638.6	2422.26
12910.6	1292.21		12910.6	2417.72
12932.5	1291.98		12932.5	2425.67
12954.4	1291		12954.4	2429.2
12976.2	1292.11		12976.2	2444.67
12998.1	1297.59		12998.1	2456.56
13019.9	1298.39		13019.9	2463.43
13041.7	1295.51		13041.7	2467.85
13063.6	1278.58		13063.6	2468.59
13085.4	1269.36		13085.4	2467.75
13107.3	1259.47		13107.3	2462.42
13129.1	1262.26		13129.1	2460.51
14401.3	1263.46		14401.3	2460.51
14423.1	1270.05		14423.1	2457.53
14445	1268.53		14445	2449.95
14466.8	1264.69		14466.8	2443.2
14488.7	1263.25		14488.7	2442.19
14510.6	1266.4		14510.6	2444.94
14532.4	1277.5		14532.4	2454.75
14554.3	1292.68		14554.3	2465.77
14576.1	1301.39		14576.1	2479.33
14598	1309.01		14598	2482.23
14619.8	1312.62		14619.8	2472.48
15892.2	1312.47		15892.2	2484.13
15914.1	1319.54		15914.1	2499.27
15935.9	1328.11		15935.9	2507.22
15957.8	1334.84		15957.8	2518.42
15979.7	1345.71		15979.7	2522.97
16001.5	1358.24		16001.5	2526.91
16023.4	1360.35		16023.4	2532.02
16045.3	1368.16		16045.3	2533.53
16067.1	1374.1		16067.1	2536.24
16089.1	1382.26		16089.1	2546.35
16110.9	1379.45		16110.9	2531.61
17383.1	1387.98		17383.1	2532.2
17405	1391.15		17405	2540.75
17426.8	1400.9		17426.8	2548.3
17448.6	1415.27		17448.6	2549.69
17470.5	1424.08		17470.5	2552.31
17492.4	1432.24		17492.4	2561.99
17514.2	1440.04		17514.2	2569.19
17536.1	1442.85		17536.1	2572.02
17558	1446.2		17558	2568.41
17579.8	1456.69		17579.8	2573.57
17601.6	1456.62		17601.6	2559.22
18873.8	1461.65		18873.8	2558.7
18895.6	1460.6		18895.6	2545.94
18917.5	1451.23		18917.5	2543.1
18939.3	1441.57		18939.3	2530.68
18961.2	1432.97		18961.2	2518.4
18983.1	1426.43		18983.1	2508.49
19004.9	1423.28		19004.9	2506.04
19026.8	1419.39		19026.8	2506.16
19048.7	1417.62		19048.7	2505.5
19070.5	1413.37		19070.5	2507.93
19092.3	1416.43		19092.3	2493.49
20364.4	1402.33		20364.4	2428.91
20386.2	1378.54		20386.2	2346.75
20408.1	1369.79		20408.1	2238.51
20430	1381.32		20430	2100.78
20451.8	1380.89		20451.8	2109.19
20473.7	1377.08		20473.7	2107.35
20495.5	1363.35		20495.5	2100.17
20517.4	1343.82		20517.4	2074.35
20539.3	1338.51		20539.3	2035.52
20561.2	1329.15		20561.2	1990.3
20583	1322.86		20583	1979.22
21855.3	1365.16		21855.3	1898.87
21877.2	1357.01		21877.2	1823.25
21899	1279.3		21899	1762.96
21920.8	1241.84		21920.8	1585.51
21942.7	1237.83		21942.7	1578.37
21964.5	1241.53		21964.5	1567.43
21986.4	1243.91		21986.4	1566.51
22008.2	1234.35		22008.2	1568
22030	1220.1		22030	1563.21
22051.9	1207.36		22051.9	1565.07
22073.7	1149.98		22073.7	1640.34
23346	1194.59		23346	1673.48
23367.8	1270.96		23367.8	1727.32
23389.6	1313.28		23389.6	1723.84
23411.5	1282.85		23411.5	1534.31
23433.3	1265.63		23433.3	1489.61
23455.1	1258.08		23455.1	1449.03
23477	1255.97		23477	1394.58
23498.8	1283.34		23498.8	1323.15
23520.7	1287.5		23520.7	1229.82
23542.6	1321.34		23542.6	1197.34
23564.4	1296.88		23564.4	1162.23
24836.4	1290.89		24836.4	1309.46
24858.2	1284.48		24858.2	1487.14
24880.1	1321.18		24880.1	1686.37
24902	1347.21		24902	1752.25
24923.8	1370.93		24923.8	1816.36
24945.6	1387.61		24945.6	1902.45
24967.5	1375.92		24967.5	2024.84
24989.4	1397.45		24989.4	2180.41
25011.2	1400.22		25011.2	2298.89
25033.1	1397.78		25033.1	2481.36
25054.9	1395.91		25054.9	2462.84
26327.1	1398.19		26327.1	2462.53
26349	1398.56		26349	2462.96
26370.8	1393.66		26370.8	2458.5
26392.6	1396.86		26392.6	2460.37
26414.5	1394.53		26414.5	2462.48
26436.3	1389.2		26436.3	2460.05
26458.1	1397.5		26458.1	2461.72
26480	1402.92		26480	2454.52
26501.8	1403.82		26501.8	2457.12
26523.7	1412.16		26523.7	2467.07
26545.6	1406.27		26545.6	2459.06
27817.9	1414.71		27817.9	2472.59
27839.8	1428.09		27839.8	2486.83
27861.6	1427.4		27861.6	2493.78
27883.6	1439.47		27883.6	2500.9
27905.4	1447.94		27905.4	2509.14
27927.2	1442.9		27927.2	2522.74
27949.1	1444.48		27949.1	2537.38
27971	1454.16		27971	2546.86
27992.8	1465.38		27992.8	2559.04
28014.7	1485.1		28014.7	2569.38
28036.6	1491.68		28036.6	2557.57
29308.7	1483.09		29308.7	2547.2
29330.6	1488.49		29330.6	2532.17
29352.4	1485.29		29352.4	2519.44
29374.3	1488.86		29374.3	2502.52
29396.1	1489.59		29396.1	2488.15
29418	1487.92		29418	2487.73
29439.8	1489.47		29439.8	2490.32
29461.7	1471.95		29461.7	2494
29483.5	1457.73		29483.5	2499.63
29505.3	1459.66		29505.3	2509.43
29527.2	1463.06		29527.2	2524.4
30799.3	1457.99		30799.3	2533.8
30821.2	1448.44		30821.2	2541.34
30843.1	1441.3		30843.1	2546.16
30864.9	1445.27		30864.9	2538.92
30886.7	1437.91		30886.7	2517.5
30908.6	1425.59		30908.6	2492.06
30930.4	1417.12		30930.4	2467.23
30952.3	1414.71		30952.3	2445.36
30974.1	1396.34		30974.1	2430.76
30996	1398.61		30996	2416.23
31017.8	1402.8		31017.8	2419.41
32290.2	1430.85		32290.2	2320.8
32312	1446.24		32312	2231.35
32333.8	1446.83		32333.8	2151.53
32355.6	1460.73		32355.6	2076.16
32377.5	1473.72		32377.5	2001.95
32399.4	1489.76		32399.4	1924.34
32421.3	1498.64		32421.3	1845.22
32443.1	1508.52		32443.1	1759.52
32465	1517.7		32465	1666.1
32486.9	1531.91		32486.9	1572.35
32508.7	1525.03		32508.7	1582.04
33780.9	1548.35		33780.9	1536.58
33802.7	1587.16		33802.7	1487.11
33824.6	1617.46		33824.6	1433.93
33846.4	1645.32		33846.4	1379.82
33868.3	1680.29		33868.3	1328.85
33890.1	1713.55		33890.1	1276.39
33912	1749.48		33912	1224.91
33933.8	1771.63		33933.8	1172.53
33955.7	1794.67		33955.7	1124.62
33977.5	1824.96		33977.5	1075.53
33999.3	1833.05		33999.3	1079.32
35271.5	1822.37		35271.5	1081.6
35293.3	1814.71		35293.3	1083.52
35315.2	1804.78		35315.2	1085.48
35337.1	1785.99		35337.1	1085.34
35358.9	1772.41		35358.9	1084.65
35380.8	1760.52		35380.8	1083.03
35402.6	1754.32		35402.6	1085.43
35424.5	1740.37		35424.5	1081.9
35446.3	1714.04		35446.3	1077.95
35468.1	1693.11		35468.1	1076.86
35490	1689.28		35490	1078.06
36762.4	1687.8		36762.4	1087.32
36784.2	1683.54		36784.2	1094
36806	1691.09		36806	1098.45
36827.9	1699.51		36827.9	1100.81
36849.7	1702.73		36849.7	1099.65
36871.6	1701.21		36871.6	1099.29
36893.5	1704.14		36893.5	1098.17
36915.4	1714.09		36915.4	1103.79
36937.2	1721.96		36937.2	1106.72
36959	1725.07		36959	1107.73
36980.9	1719.17		36980.9	1102.03
38253	1726.16		38253	1110.26
38274.8	1727.36		38274.8	1118.43
38296.7	1736.68		38296.7	1127.94
38318.5	1732.1		38318.5	1134.39
38340.4	1725		38340.4	1137.02
38362.2	1724.1		38362.2	1143.16
38384.1	1731.95		38384.1	1141.84
38405.9	1739.09		38405.9	1136.93
38427.7	1742.26		38427.7	1131.74
38449.6	1747.1		38449.6	1127.87
38471.4	1755.53		38471.4	1113.76
39743.6	1747.84		39743.6	1116.29
39765.4	1734.09		39765.4	1120.69
39787.3	1739.89		39787.3	1129.58
39809.1	1743.67		39809.1	1138.27
39831	1751.96		39831	1144.38
39852.8	1757.78		39852.8	1151.26
39874.7	1749.03		39874.7	1156.97
39896.5	1742.42		39896.5	1162.52
39918.4	1737.07		39918.4	1169.03
39940.2	1725.84		39940.2	1174.32
39962	1730.04		39962	1164.33
41234.2	1724.67		41234.2	1178.08
41256.1	1706.46		41256.1	1184.98
41278	1716.84		41278	1200.49
41299.9	1711.29		41299.9	1210.07
41321.7	1703.32		41321.7	1220.73
41343.6	1702.55		41343.6	1226.32
41365.4	1703.37		41365.4	1233.54
41387.3	1712.16		41387.3	1238.23
41409.1	1717.59		41409.1	1244.98
41431	1722.58		41431	1254.38
41452.8	1739.52		41452.8	1239.82
42725	1752.18		42725	1259.36
42746.9	1745.56		42746.9	1268.84
42768.8	1741.37		42768.8	1283.9
42790.7	1739.47		42790.7	1296.48
42812.5	1739.99		42812.5	1315.61
42834.4	1731.56		42834.4	1329.07
42856.2	1723.3		42856.2	1344.16
42878.1	1724.28		42878.1	1361.81
42899.9	1728.58		42899.9	1374.03
42921.8	1720		42921.8	1385.64
42943.7	1729.53		42943.7	1369.57
44215.9	1720.76		44215.9	1389.1
44237.9	1712.75		44237.9	1400.59
44260.3	1700.02		44260.3	1417.79
44283.4	1693.93		44283.4	1428.71
44305.2	1705.91		44305.2	1449.83
44327.1	1720.78		44327.1	1466.69
44348.9	1717.65		44348.9	1472.9
44370.8	1707.29		44370.8	1476.36
44392.7	1704.12		44392.7	1479.98
44414.6	1688.89		44414.6	1482.74
44436.4	1691.71		44436.4	1452.2
45790.2	1634.22		45790.2	1436.1
45812.1	1584.01		45812.1	1416.03
45833.9	1534.01		45833.9	1405.18
45855.7	1472.41		45855.7	1401.36
45877.5	1405.66		45877.5	1395.59
45899.4	1349.33		45899.4	1394.47
45921.2	1301.69		45921.2	1400.88
45943.1	1261.32		45943.1	1406.59
45964.9	1238.82		45964.9	1411.11
45986.8	1221.51		45986.8	1418.18
46008.7	1258.69		46008.7	1417.83
47401	1280.53		47401	1420.09
47422.9	1302.22		47422.9	1418.54
47444.7	1331.23		47444.7	1402.64
47466.5	1358.08		47466.5	1391.52
47488.4	1374.95		47488.4	1379.63
47510.2	1393.51		47510.2	1370.95
47532.1	1397.95		47532.1	1360.23
47553.9	1392.54		47553.9	1355.31
47575.7	1387.51		47575.7	1353.57
47597.5	1386.42		47597.5	1351.78
47619.4	1403.56		47619.4	1349.49
49011.3	1405.97		49011.3	1362.47
49033.2	1404.5		49033.2	1370.71
49055	1402.02		49055	1379.15
49076.9	1404.79		49076.9	1387.19
49098.7	1392.95		49098.7	1385.53
49120.6	1382.3		49120.6	1391.12
49142.4	1374.98		49142.4	1389.32
49164.3	1365.63		49164.3	1391.39
49186.1	1335.28		49186.1	1386.32
49207.9	1276.03		49207.9	1362.1
49229.8	1142.67		49229.8	1230.64
