# Supplementary material for: Hollow-core optical fibre sensors for operando Raman spectroscopy investigation of Li-ion battery liquid electrolytes
Source: Nat Commun. 2022 Mar 28;13:1651. doi: 10.1038/s41467-022-29330-4 (PMC8960792; doi:10.1038/s41467-022-29330-4)
Supplement: Supplementary file 6 — Source Data [file 41467_2022_29330_MOESM6_ESM.zip › Datasets/Figure6_a/10.csv]

Capacity (mAh/gr)	Charge Voltage(V)		Capacity (mAh/gr)	Discharge Voltage (V)
0.00E+00	2.73E+00		0	4.23E+00
2.06E-02	2.77E+00		0.041192412	4.22E+00
4.12E-02	2.81E+00		0.082384824	4.22E+00
6.18E-02	2.84E+00		0.123577235	4.22E+00
8.24E-02	2.86E+00		0.164769647	4.22E+00
1.03E-01	2.89E+00		0.205962059	4.21E+00
1.24E-01	2.91E+00		0.247154471	4.21E+00
1.44E-01	2.92E+00		0.288346883	4.21E+00
1.65E-01	2.94E+00		0.329539295	4.21E+00
1.85E-01	2.96E+00		0.370731706	4.21E+00
2.06E-01	2.97E+00		0.411924118	4.21E+00
2.27E-01	2.98E+00		0.45311653	4.21E+00
2.47E-01	2.99E+00		0.494308942	4.20E+00
2.68E-01	3.00E+00		0.535501354	4.20E+00
2.88E-01	3.01E+00		0.576693765	4.20E+00
3.09E-01	3.02E+00		0.617886177	4.20E+00
3.30E-01	3.02E+00		0.659078589	4.20E+00
3.50E-01	3.03E+00		0.700271001	4.20E+00
3.71E-01	3.04E+00		0.741463413	4.20E+00
3.91E-01	3.04E+00		0.782655825	4.20E+00
4.12E-01	3.05E+00		0.823848236	4.20E+00
4.33E-01	3.06E+00		0.865040648	4.20E+00
4.53E-01	3.06E+00		0.90623306	4.20E+00
4.74E-01	3.07E+00		0.947425472	4.20E+00
4.94E-01	3.07E+00		0.988617884	4.20E+00
5.15E-01	3.08E+00		1.029810296	4.19E+00
5.36E-01	3.08E+00		1.071002707	4.19E+00
5.56E-01	3.09E+00		1.112195119	4.19E+00
5.77E-01	3.09E+00		1.153387531	4.19E+00
5.97E-01	3.10E+00		1.194579943	4.19E+00
6.18E-01	3.10E+00		1.235772355	4.19E+00
6.38E-01	3.11E+00		1.276964766	4.19E+00
6.59E-01	3.11E+00		1.318157178	4.19E+00
6.80E-01	3.11E+00		1.35934959	4.19E+00
7.00E-01	3.12E+00		1.400542002	4.19E+00
7.21E-01	3.12E+00		1.441734414	4.19E+00
7.41E-01	3.13E+00		1.482926826	4.19E+00
7.62E-01	3.13E+00		1.524119237	4.19E+00
7.83E-01	3.13E+00		1.565311649	4.19E+00
8.03E-01	3.14E+00		1.606504061	4.19E+00
8.24E-01	3.14E+00		1.647696473	4.19E+00
8.44E-01	3.14E+00		1.688888885	4.18E+00
8.65E-01	3.15E+00		1.730081296	4.18E+00
8.86E-01	3.15E+00		1.771273708	4.18E+00
9.06E-01	3.15E+00		1.81246612	4.18E+00
9.27E-01	3.16E+00		1.853658532	4.18E+00
9.47E-01	3.16E+00		1.894850944	4.18E+00
9.68E-01	3.16E+00		1.936043356	4.18E+00
9.89E-01	3.17E+00		1.977235767	4.18E+00
1.01E+00	3.17E+00		2.018428179	4.18E+00
1.03E+00	3.17E+00		2.059620591	4.18E+00
1.05E+00	3.17E+00		2.100813003	4.18E+00
1.07E+00	3.18E+00		2.142005415	4.18E+00
1.09E+00	3.18E+00		2.183197826	4.18E+00
1.11E+00	3.18E+00		2.224390238	4.18E+00
1.13E+00	3.19E+00		2.26558265	4.18E+00
1.15E+00	3.19E+00		2.306775062	4.18E+00
1.17E+00	3.19E+00		2.347967474	4.18E+00
1.19E+00	3.19E+00		2.389159886	4.18E+00
1.22E+00	3.20E+00		2.430352297	4.17E+00
1.24E+00	3.20E+00		2.471544709	4.17E+00
1.26E+00	3.20E+00		2.512737121	4.17E+00
1.28E+00	3.20E+00		2.553929533	4.17E+00
1.30E+00	3.21E+00		2.595121945	4.17E+00
1.32E+00	3.21E+00		2.636314356	4.17E+00
1.34E+00	3.21E+00		2.677506768	4.17E+00
1.36E+00	3.21E+00		2.71869918	4.17E+00
1.38E+00	3.22E+00		2.759891592	4.17E+00
1.40E+00	3.22E+00		2.801084004	4.17E+00
1.42E+00	3.22E+00		2.842276416	4.17E+00
1.44E+00	3.22E+00		2.883468827	4.17E+00
1.46E+00	3.23E+00		2.924661239	4.17E+00
1.48E+00	3.23E+00		2.965853651	4.17E+00
1.50E+00	3.23E+00		3.007046063	4.17E+00
1.52E+00	3.23E+00		3.048238475	4.17E+00
1.54E+00	3.23E+00		3.089430887	4.17E+00
1.57E+00	3.24E+00		3.130623298	4.17E+00
1.59E+00	3.24E+00		3.17181571	4.17E+00
1.61E+00	3.24E+00		3.213008122	4.17E+00
1.63E+00	3.24E+00		3.254200534	4.16E+00
1.65E+00	3.24E+00		3.295392946	4.16E+00
1.67E+00	3.25E+00		3.336585357	4.16E+00
1.69E+00	3.25E+00		3.377777769	4.16E+00
1.71E+00	3.25E+00		3.418970181	4.16E+00
1.73E+00	3.25E+00		3.460162593	4.16E+00
1.75E+00	3.26E+00		3.501355005	4.16E+00
1.77E+00	3.26E+00		3.542547417	4.16E+00
1.79E+00	3.26E+00		3.583739828	4.16E+00
1.81E+00	3.26E+00		3.62493224	4.16E+00
1.83E+00	3.26E+00		3.666124652	4.16E+00
1.85E+00	3.26E+00		3.707317064	4.16E+00
1.87E+00	3.27E+00		3.748509476	4.16E+00
1.89E+00	3.27E+00		3.789701887	4.16E+00
1.92E+00	3.27E+00		3.830894299	4.16E+00
1.94E+00	3.27E+00		3.872086711	4.16E+00
1.96E+00	3.27E+00		3.913279123	4.16E+00
1.98E+00	3.28E+00		3.954471535	4.16E+00
2.00E+00	3.28E+00		3.995663947	4.16E+00
2.02E+00	3.28E+00		4.036856358	4.16E+00
2.04E+00	3.28E+00		4.07804877	4.16E+00
2.06E+00	3.28E+00		4.119241182	4.16E+00
2.08E+00	3.28E+00		4.160433594	4.16E+00
2.10E+00	3.28E+00		4.201626006	4.16E+00
2.12E+00	3.29E+00		4.242818417	4.15E+00
2.14E+00	3.29E+00		4.284010829	4.15E+00
2.16E+00	3.29E+00		4.325203241	4.16E+00
2.18E+00	3.29E+00		4.366395653	4.15E+00
2.20E+00	3.29E+00		4.407588065	4.15E+00
2.22E+00	3.30E+00		4.448780477	4.15E+00
2.24E+00	3.30E+00		4.489972888	4.15E+00
2.27E+00	3.30E+00		4.5311653	4.15E+00
2.29E+00	3.30E+00		4.572357712	4.15E+00
2.31E+00	3.30E+00		4.613550124	4.15E+00
2.33E+00	3.30E+00		4.654742536	4.15E+00
2.35E+00	3.30E+00		4.695934947	4.15E+00
2.37E+00	3.31E+00		4.737127359	4.15E+00
2.39E+00	3.31E+00		4.778319771	4.15E+00
2.41E+00	3.31E+00		4.819512183	4.15E+00
2.43E+00	3.31E+00		4.860704595	4.15E+00
2.45E+00	3.31E+00		4.901897007	4.15E+00
2.47E+00	3.31E+00		4.943089418	4.15E+00
2.49E+00	3.32E+00		4.98428183	4.15E+00
2.51E+00	3.32E+00		5.025474242	4.15E+00
2.53E+00	3.32E+00		5.066666654	4.15E+00
2.55E+00	3.32E+00		5.107859066	4.15E+00
2.57E+00	3.32E+00		5.149051478	4.15E+00
2.60E+00	3.32E+00		5.190243889	4.15E+00
2.62E+00	3.32E+00		5.231436301	4.15E+00
2.64E+00	3.32E+00		5.272628713	4.15E+00
2.66E+00	3.33E+00		5.313821125	4.15E+00
2.68E+00	3.33E+00		5.355013537	4.15E+00
2.70E+00	3.33E+00		5.396205948	4.15E+00
2.72E+00	3.33E+00		5.43739836	4.14E+00
2.74E+00	3.33E+00		5.478590772	4.14E+00
2.76E+00	3.33E+00		5.519783184	4.14E+00
2.78E+00	3.33E+00		5.560975596	4.14E+00
2.80E+00	3.34E+00		5.602168008	4.14E+00
2.82E+00	3.34E+00		5.643360419	4.14E+00
2.84E+00	3.34E+00		5.684552831	4.14E+00
2.86E+00	3.34E+00		5.725745243	4.14E+00
2.88E+00	3.34E+00		5.766937655	4.14E+00
2.90E+00	3.34E+00		5.808130067	4.14E+00
2.92E+00	3.34E+00		5.849322478	4.14E+00
2.95E+00	3.34E+00		5.89051489	4.14E+00
2.97E+00	3.35E+00		5.931707302	4.14E+00
2.99E+00	3.35E+00		5.972899714	4.14E+00
3.01E+00	3.35E+00		6.014092126	4.14E+00
3.03E+00	3.35E+00		6.055284538	4.14E+00
3.05E+00	3.35E+00		6.096476949	4.14E+00
3.07E+00	3.35E+00		6.137669361	4.14E+00
3.09E+00	3.35E+00		6.178861773	4.14E+00
3.11E+00	3.35E+00		6.220054185	4.14E+00
3.13E+00	3.36E+00		6.261246597	4.14E+00
3.15E+00	3.36E+00		6.302439008	4.14E+00
3.17E+00	3.36E+00		6.34363142	4.14E+00
3.19E+00	3.36E+00		6.384823832	4.14E+00
3.21E+00	3.36E+00		6.426016244	4.14E+00
3.23E+00	3.36E+00		6.467208656	4.14E+00
3.25E+00	3.36E+00		6.508401068	4.14E+00
3.27E+00	3.36E+00		6.549593479	4.14E+00
3.30E+00	3.36E+00		6.590785891	4.14E+00
3.32E+00	3.37E+00		6.631978303	4.13E+00
3.34E+00	3.37E+00		6.673170715	4.13E+00
3.36E+00	3.37E+00		6.714363127	4.13E+00
3.38E+00	3.37E+00		6.755555538	4.13E+00
3.40E+00	3.37E+00		6.79674795	4.13E+00
3.42E+00	3.37E+00		6.837940362	4.13E+00
3.44E+00	3.37E+00		6.879132774	4.13E+00
3.46E+00	3.37E+00		6.920325186	4.13E+00
3.48E+00	3.37E+00		6.961517598	4.13E+00
3.50E+00	3.38E+00		7.002710009	4.13E+00
3.52E+00	3.38E+00		7.043902421	4.13E+00
3.54E+00	3.38E+00		7.085094833	4.13E+00
3.56E+00	3.38E+00		7.126287245	4.13E+00
3.58E+00	3.38E+00		7.167479657	4.13E+00
3.60E+00	3.38E+00		7.208672069	4.13E+00
3.62E+00	3.38E+00		7.24986448	4.13E+00
3.65E+00	3.38E+00		7.291056892	4.13E+00
3.67E+00	3.38E+00		7.332249304	4.13E+00
3.69E+00	3.39E+00		7.373441716	4.13E+00
3.71E+00	3.39E+00		7.414634128	4.13E+00
3.73E+00	3.39E+00		7.455826539	4.13E+00
3.75E+00	3.39E+00		7.497018951	4.13E+00
3.77E+00	3.39E+00		7.538211363	4.13E+00
3.79E+00	3.39E+00		7.579403775	4.13E+00
3.81E+00	3.39E+00		7.620596187	4.13E+00
3.83E+00	3.39E+00		7.661788599	4.13E+00
3.85E+00	3.39E+00		7.70298101	4.13E+00
3.87E+00	3.39E+00		7.744173422	4.13E+00
3.89E+00	3.39E+00		7.785365834	4.13E+00
3.91E+00	3.40E+00		7.826558246	4.13E+00
3.93E+00	3.40E+00		7.867750658	4.13E+00
3.95E+00	3.40E+00		7.908943069	4.13E+00
3.98E+00	3.40E+00		7.950135481	4.13E+00
4.00E+00	3.40E+00		7.991327893	4.13E+00
4.02E+00	3.40E+00		8.032520305	4.12E+00
4.04E+00	3.40E+00		8.073712717	4.12E+00
4.06E+00	3.40E+00		8.114905129	4.12E+00
4.08E+00	3.40E+00		8.15609754	4.12E+00
4.10E+00	3.40E+00		8.197289952	4.12E+00
4.12E+00	3.41E+00		8.238482364	4.12E+00
4.14E+00	3.41E+00		8.279674776	4.12E+00
4.16E+00	3.41E+00		8.320867188	4.12E+00
4.18E+00	3.41E+00		8.362059599	4.12E+00
4.20E+00	3.41E+00		8.403252011	4.12E+00
4.22E+00	3.41E+00		8.444444423	4.12E+00
4.24E+00	3.41E+00		8.485636835	4.12E+00
4.26E+00	3.41E+00		8.526829247	4.12E+00
4.28E+00	3.41E+00		8.568021659	4.12E+00
4.30E+00	3.41E+00		8.60921407	4.12E+00
4.33E+00	3.41E+00		8.650406482	4.12E+00
4.35E+00	3.42E+00		8.691598894	4.12E+00
4.37E+00	3.42E+00		8.732791306	4.12E+00
4.39E+00	3.42E+00		8.773983718	4.12E+00
4.41E+00	3.42E+00		8.81517613	4.12E+00
4.43E+00	3.42E+00		8.856368541	4.12E+00
4.45E+00	3.42E+00		8.897560953	4.12E+00
4.47E+00	3.42E+00		8.938753365	4.12E+00
4.49E+00	3.42E+00		8.979945777	4.12E+00
4.51E+00	3.42E+00		9.021138189	4.12E+00
4.53E+00	3.42E+00		9.0623306	4.12E+00
4.55E+00	3.43E+00		9.103523012	4.12E+00
4.57E+00	3.43E+00		9.144715424	4.12E+00
4.59E+00	3.43E+00		9.185907836	4.12E+00
4.61E+00	3.43E+00		9.227100248	4.12E+00
4.63E+00	3.43E+00		9.26829266	4.12E+00
4.65E+00	3.43E+00		9.309485071	4.12E+00
4.68E+00	3.43E+00		9.350677483	4.12E+00
4.70E+00	3.43E+00		9.391869895	4.12E+00
4.72E+00	3.43E+00		9.433062307	4.12E+00
4.74E+00	3.43E+00		9.474254719	4.12E+00
4.76E+00	3.43E+00		9.51544713	4.12E+00
4.78E+00	3.43E+00		9.556639542	4.11E+00
4.80E+00	3.43E+00		9.597831954	4.12E+00
4.82E+00	3.43E+00		9.639024366	4.11E+00
4.84E+00	3.44E+00		9.680216778	4.11E+00
4.86E+00	3.44E+00		9.72140919	4.11E+00
4.88E+00	3.44E+00		9.762601601	4.11E+00
4.90E+00	3.44E+00		9.803794013	4.11E+00
4.92E+00	3.44E+00		9.844986425	4.11E+00
4.94E+00	3.44E+00		9.886178837	4.11E+00
4.96E+00	3.44E+00		9.927371249	4.11E+00
4.98E+00	3.44E+00		9.96856366	4.11E+00
5.00E+00	3.44E+00		10.00975607	4.11E+00
5.03E+00	3.44E+00		10.05094848	4.11E+00
5.05E+00	3.44E+00		10.0921409	4.11E+00
5.07E+00	3.44E+00		10.13333331	4.11E+00
5.09E+00	3.44E+00		10.17452572	4.11E+00
5.11E+00	3.45E+00		10.21571813	4.11E+00
5.13E+00	3.45E+00		10.25691054	4.11E+00
5.15E+00	3.45E+00		10.29810296	4.11E+00
5.17E+00	3.45E+00		10.33929537	4.11E+00
5.19E+00	3.45E+00		10.38048778	4.11E+00
5.21E+00	3.45E+00		10.42168019	4.11E+00
5.23E+00	3.45E+00		10.4628726	4.11E+00
5.25E+00	3.45E+00		10.50406501	4.11E+00
5.27E+00	3.45E+00		10.54525743	4.11E+00
5.29E+00	3.45E+00		10.58644984	4.11E+00
5.31E+00	3.45E+00		10.62764225	4.11E+00
5.33E+00	3.45E+00		10.66883466	4.11E+00
5.36E+00	3.45E+00		10.71002707	4.11E+00
5.38E+00	3.46E+00		10.75121949	4.11E+00
5.40E+00	3.46E+00		10.7924119	4.11E+00
5.42E+00	3.46E+00		10.83360431	4.11E+00
5.44E+00	3.46E+00		10.87479672	4.11E+00
5.46E+00	3.46E+00		10.91598913	4.11E+00
5.48E+00	3.46E+00		10.95718154	4.11E+00
5.50E+00	3.46E+00		10.99837396	4.11E+00
5.52E+00	3.46E+00		11.03956637	4.11E+00
5.54E+00	3.46E+00		11.08075878	4.11E+00
5.56E+00	3.46E+00		11.12195119	4.11E+00
5.58E+00	3.46E+00		11.1631436	4.11E+00
5.60E+00	3.46E+00		11.20433602	4.11E+00
5.62E+00	3.46E+00		11.24552843	4.11E+00
5.64E+00	3.46E+00		11.28672084	4.10E+00
5.66E+00	3.47E+00		11.32791325	4.11E+00
5.68E+00	3.47E+00		11.36910566	4.10E+00
5.71E+00	3.47E+00		11.41029807	4.10E+00
5.73E+00	3.47E+00		11.45149049	4.10E+00
5.75E+00	3.47E+00		11.4926829	4.10E+00
5.77E+00	3.47E+00		11.53387531	4.10E+00
5.79E+00	3.47E+00		11.57506772	4.10E+00
5.81E+00	3.47E+00		11.61626013	4.10E+00
5.83E+00	3.47E+00		11.65745255	4.10E+00
5.85E+00	3.47E+00		11.69864496	4.10E+00
5.87E+00	3.47E+00		11.73983737	4.10E+00
5.89E+00	3.47E+00		11.78102978	4.10E+00
5.91E+00	3.47E+00		11.82222219	4.10E+00
5.93E+00	3.47E+00		11.8634146	4.10E+00
5.95E+00	3.48E+00		11.90460702	4.10E+00
5.97E+00	3.48E+00		11.94579943	4.10E+00
5.99E+00	3.48E+00		11.98699184	4.10E+00
6.01E+00	3.48E+00		12.02818425	4.10E+00
6.03E+00	3.48E+00		12.06937666	4.10E+00
6.06E+00	3.48E+00		12.11056908	4.10E+00
6.08E+00	3.48E+00		12.15176149	4.10E+00
6.10E+00	3.48E+00		12.1929539	4.10E+00
6.12E+00	3.48E+00		12.23414631	4.10E+00
6.14E+00	3.48E+00		12.27533872	4.10E+00
6.16E+00	3.48E+00		12.31653113	4.10E+00
6.18E+00	3.48E+00		12.35772355	4.10E+00
6.20E+00	3.48E+00		12.39891596	4.10E+00
6.22E+00	3.48E+00		12.44010837	4.10E+00
6.24E+00	3.48E+00		12.48130078	4.10E+00
6.26E+00	3.48E+00		12.52249319	4.10E+00
6.28E+00	3.49E+00		12.56368561	4.10E+00
6.30E+00	3.49E+00		12.60487802	4.10E+00
6.32E+00	3.49E+00		12.64607043	4.10E+00
6.34E+00	3.49E+00		12.68726284	4.10E+00
6.36E+00	3.49E+00		12.72845525	4.10E+00
6.38E+00	3.49E+00		12.76964766	4.10E+00
6.41E+00	3.49E+00		12.81084008	4.10E+00
6.43E+00	3.49E+00		12.85203249	4.10E+00
6.45E+00	3.49E+00		12.8932249	4.10E+00
6.47E+00	3.49E+00		12.93441731	4.10E+00
6.49E+00	3.49E+00		12.97560972	4.10E+00
6.51E+00	3.49E+00		13.01680214	4.10E+00
6.53E+00	3.49E+00		13.05799455	4.10E+00
6.55E+00	3.49E+00		13.09918696	4.10E+00
6.57E+00	3.49E+00		13.14037937	4.10E+00
6.59E+00	3.49E+00		13.18157178	4.10E+00
6.61E+00	3.49E+00		13.22276419	4.10E+00
6.63E+00	3.49E+00		13.26395661	4.10E+00
6.65E+00	3.49E+00		13.30514902	4.09E+00
6.67E+00	3.50E+00		13.34634143	4.09E+00
6.69E+00	3.50E+00		13.38753384	4.10E+00
6.71E+00	3.50E+00		13.42872625	4.09E+00
6.73E+00	3.50E+00		13.46991867	4.09E+00
6.76E+00	3.50E+00		13.51111108	4.09E+00
6.78E+00	3.50E+00		13.55230349	4.09E+00
6.80E+00	3.50E+00		13.5934959	4.09E+00
6.82E+00	3.50E+00		13.63468831	4.09E+00
6.84E+00	3.50E+00		13.67588072	4.09E+00
6.86E+00	3.50E+00		13.71707314	4.09E+00
6.88E+00	3.50E+00		13.75826555	4.09E+00
6.90E+00	3.50E+00		13.79945796	4.09E+00
6.92E+00	3.50E+00		13.84065037	4.09E+00
6.94E+00	3.50E+00		13.88184278	4.09E+00
6.96E+00	3.50E+00		13.9230352	4.09E+00
6.98E+00	3.50E+00		13.96422761	4.09E+00
7.00E+00	3.50E+00		14.00542002	4.09E+00
7.02E+00	3.50E+00		14.04661243	4.09E+00
7.04E+00	3.50E+00		14.08780484	4.09E+00
7.06E+00	3.50E+00		14.12899725	4.09E+00
7.09E+00	3.50E+00		14.17018967	4.09E+00
7.11E+00	3.50E+00		14.21138208	4.09E+00
7.13E+00	3.50E+00		14.25257449	4.09E+00
7.15E+00	3.51E+00		14.2937669	4.09E+00
7.17E+00	3.51E+00		14.33495931	4.09E+00
7.19E+00	3.51E+00		14.37615173	4.09E+00
7.21E+00	3.51E+00		14.41734414	4.09E+00
7.23E+00	3.51E+00		14.45853655	4.09E+00
7.25E+00	3.51E+00		14.49972896	4.09E+00
7.27E+00	3.51E+00		14.54092137	4.09E+00
7.29E+00	3.51E+00		14.58211378	4.09E+00
7.31E+00	3.51E+00		14.6233062	4.09E+00
7.33E+00	3.51E+00		14.66449861	4.09E+00
7.35E+00	3.51E+00		14.70569102	4.09E+00
7.37E+00	3.51E+00		14.74688343	4.09E+00
7.39E+00	3.51E+00		14.78807584	4.09E+00
7.41E+00	3.51E+00		14.82926826	4.09E+00
7.44E+00	3.51E+00		14.87046067	4.09E+00
7.46E+00	3.51E+00		14.91165308	4.09E+00
7.48E+00	3.51E+00		14.95284549	4.09E+00
7.50E+00	3.51E+00		14.9940379	4.09E+00
7.52E+00	3.51E+00		15.03523031	4.09E+00
7.54E+00	3.51E+00		15.07642273	4.09E+00
7.56E+00	3.51E+00		15.11761514	4.09E+00
7.58E+00	3.51E+00		15.15880755	4.09E+00
7.60E+00	3.51E+00		15.19999996	4.09E+00
7.62E+00	3.51E+00		15.24119237	4.09E+00
7.64E+00	3.51E+00		15.28238479	4.09E+00
7.66E+00	3.51E+00		15.3235772	4.09E+00
7.68E+00	3.51E+00		15.36476961	4.09E+00
7.70E+00	3.51E+00		15.40596202	4.09E+00
7.72E+00	3.51E+00		15.44715443	4.09E+00
7.74E+00	3.51E+00		15.48834684	4.09E+00
7.76E+00	3.51E+00		15.52953926	4.09E+00
7.79E+00	3.51E+00		15.57073167	4.09E+00
7.81E+00	3.51E+00		15.61192408	4.09E+00
7.83E+00	3.52E+00		15.65311649	4.09E+00
7.85E+00	3.51E+00		15.6943089	4.08E+00
7.87E+00	3.52E+00		15.73550132	4.08E+00
7.89E+00	3.52E+00		15.77669373	4.08E+00
7.91E+00	3.52E+00		15.81788614	4.09E+00
7.93E+00	3.52E+00		15.85907855	4.08E+00
7.95E+00	3.52E+00		15.90027096	4.08E+00
7.97E+00	3.52E+00		15.94146337	4.08E+00
7.99E+00	3.52E+00		15.98265579	4.08E+00
8.01E+00	3.52E+00		16.0238482	4.08E+00
8.03E+00	3.52E+00		16.06504061	4.08E+00
8.05E+00	3.52E+00		16.10623302	4.08E+00
8.07E+00	3.52E+00		16.14742543	4.08E+00
8.09E+00	3.52E+00		16.18861785	4.08E+00
8.11E+00	3.52E+00		16.22981026	4.08E+00
8.14E+00	3.52E+00		16.27100267	4.08E+00
8.16E+00	3.52E+00		16.31219508	4.08E+00
8.18E+00	3.52E+00		16.35338749	4.08E+00
8.20E+00	3.52E+00		16.3945799	4.08E+00
8.22E+00	3.52E+00		16.43577232	4.08E+00
8.24E+00	3.52E+00		16.47696473	4.08E+00
8.26E+00	3.52E+00		16.51815714	4.08E+00
8.28E+00	3.52E+00		16.55934955	4.08E+00
8.30E+00	3.52E+00		16.60054196	4.08E+00
8.32E+00	3.52E+00		16.64173438	4.08E+00
8.34E+00	3.52E+00		16.68292679	4.08E+00
8.36E+00	3.52E+00		16.7241192	4.08E+00
8.38E+00	3.52E+00		16.76531161	4.08E+00
8.40E+00	3.52E+00		16.80650402	4.08E+00
8.42E+00	3.52E+00		16.84769643	4.08E+00
8.44E+00	3.52E+00		16.88888885	4.08E+00
8.47E+00	3.52E+00		16.93008126	4.08E+00
8.49E+00	3.52E+00		16.97127367	4.08E+00
8.51E+00	3.52E+00		17.01246608	4.08E+00
8.53E+00	3.52E+00		17.05365849	4.08E+00
8.55E+00	3.52E+00		17.09485091	4.08E+00
8.57E+00	3.52E+00		17.13604332	4.08E+00
8.59E+00	3.52E+00		17.17723573	4.08E+00
8.61E+00	3.52E+00		17.21842814	4.08E+00
8.63E+00	3.52E+00		17.25962055	4.08E+00
8.65E+00	3.52E+00		17.30081296	4.08E+00
8.67E+00	3.52E+00		17.34200538	4.08E+00
8.69E+00	3.52E+00		17.38319779	4.08E+00
8.71E+00	3.52E+00		17.4243902	4.08E+00
8.73E+00	3.52E+00		17.46558261	4.08E+00
8.75E+00	3.53E+00		17.50677502	4.08E+00
8.77E+00	3.53E+00		17.54796744	4.08E+00
8.79E+00	3.52E+00		17.58915985	4.08E+00
8.82E+00	3.53E+00		17.63035226	4.08E+00
8.84E+00	3.53E+00		17.67154467	4.08E+00
8.86E+00	3.53E+00		17.71273708	4.08E+00
8.88E+00	3.53E+00		17.75392949	4.08E+00
8.90E+00	3.53E+00		17.79512191	4.08E+00
8.92E+00	3.53E+00		17.83631432	4.08E+00
8.94E+00	3.53E+00		17.87750673	4.08E+00
8.96E+00	3.53E+00		17.91869914	4.08E+00
8.98E+00	3.53E+00		17.95989155	4.08E+00
9.00E+00	3.53E+00		18.00108397	4.08E+00
9.02E+00	3.53E+00		18.04227638	4.08E+00
9.04E+00	3.53E+00		18.08346879	4.08E+00
9.06E+00	3.53E+00		18.1246612	4.08E+00
9.08E+00	3.53E+00		18.16585361	4.08E+00
9.10E+00	3.53E+00		18.20704602	4.08E+00
9.12E+00	3.53E+00		18.24823844	4.08E+00
9.14E+00	3.53E+00		18.28943085	4.08E+00
9.17E+00	3.53E+00		18.33062326	4.08E+00
9.19E+00	3.53E+00		18.37181567	4.08E+00
9.21E+00	3.53E+00		18.41300808	4.08E+00
9.23E+00	3.53E+00		18.4542005	4.08E+00
9.25E+00	3.53E+00		18.49539291	4.08E+00
9.27E+00	3.53E+00		18.53658532	4.08E+00
9.29E+00	3.53E+00		18.57777773	4.07E+00
9.31E+00	3.53E+00		18.61897014	4.07E+00
9.33E+00	3.53E+00		18.66016255	4.07E+00
9.35E+00	3.53E+00		18.70135497	4.07E+00
9.37E+00	3.53E+00		18.74254738	4.07E+00
9.39E+00	3.53E+00		18.78373979	4.07E+00
9.41E+00	3.53E+00		18.8249322	4.07E+00
9.43E+00	3.53E+00		18.86612461	4.07E+00
9.45E+00	3.53E+00		18.90731703	4.07E+00
9.47E+00	3.53E+00		18.94850944	4.07E+00
9.49E+00	3.53E+00		18.98970185	4.07E+00
9.52E+00	3.53E+00		19.03089426	4.07E+00
9.54E+00	3.53E+00		19.07208667	4.07E+00
9.56E+00	3.53E+00		19.11327908	4.07E+00
9.58E+00	3.53E+00		19.1544715	4.07E+00
9.60E+00	3.53E+00		19.19566391	4.07E+00
9.62E+00	3.53E+00		19.23685632	4.07E+00
9.64E+00	3.53E+00		19.27804873	4.07E+00
9.66E+00	3.53E+00		19.31924114	4.07E+00
9.68E+00	3.53E+00		19.36043356	4.07E+00
9.70E+00	3.53E+00		19.40162597	4.07E+00
9.72E+00	3.53E+00		19.44281838	4.07E+00
9.74E+00	3.53E+00		19.48401079	4.07E+00
9.76E+00	3.53E+00		19.5252032	4.07E+00
9.78E+00	3.53E+00		19.56639561	4.07E+00
9.80E+00	3.53E+00		19.60758803	4.07E+00
9.82E+00	3.53E+00		19.64878044	4.07E+00
9.84E+00	3.53E+00		19.68997285	4.07E+00
9.87E+00	3.53E+00		19.73116526	4.07E+00
9.89E+00	3.53E+00		19.77235767	4.07E+00
9.91E+00	3.53E+00		19.81355009	4.07E+00
9.93E+00	3.53E+00		19.8547425	4.07E+00
9.95E+00	3.53E+00		19.89593491	4.07E+00
9.97E+00	3.53E+00		19.93712732	4.07E+00
9.99E+00	3.53E+00		19.97831973	4.07E+00
1.00E+01	3.53E+00		20.01951214	4.07E+00
1.00E+01	3.53E+00		20.06070456	4.07E+00
1.01E+01	3.53E+00		20.10189697	4.07E+00
1.01E+01	3.53E+00		20.14308938	4.07E+00
1.01E+01	3.53E+00		20.18428179	4.07E+00
1.01E+01	3.53E+00		20.2254742	4.07E+00
1.01E+01	3.54E+00		20.26666662	4.07E+00
1.02E+01	3.54E+00		20.30785903	4.07E+00
1.02E+01	3.54E+00		20.34905144	4.07E+00
1.02E+01	3.54E+00		20.39024385	4.07E+00
1.02E+01	3.54E+00		20.43143626	4.07E+00
1.02E+01	3.54E+00		20.47262867	4.07E+00
1.03E+01	3.54E+00		20.51382109	4.07E+00
1.03E+01	3.54E+00		20.5550135	4.07E+00
1.03E+01	3.54E+00		20.59620591	4.07E+00
1.03E+01	3.54E+00		20.63739832	4.07E+00
1.03E+01	3.54E+00		20.67859073	4.07E+00
1.04E+01	3.54E+00		20.71978315	4.07E+00
1.04E+01	3.54E+00		20.76097556	4.07E+00
1.04E+01	3.54E+00		20.80216797	4.07E+00
1.04E+01	3.54E+00		20.84336038	4.07E+00
1.04E+01	3.54E+00		20.88455279	4.07E+00
1.05E+01	3.54E+00		20.9257452	4.07E+00
1.05E+01	3.54E+00		20.96693762	4.07E+00
1.05E+01	3.54E+00		21.00813003	4.07E+00
1.05E+01	3.54E+00		21.04932244	4.07E+00
1.05E+01	3.54E+00		21.09051485	4.07E+00
1.06E+01	3.54E+00		21.13170726	4.07E+00
1.06E+01	3.54E+00		21.17289968	4.07E+00
1.06E+01	3.54E+00		21.21409209	4.07E+00
1.06E+01	3.54E+00		21.2552845	4.07E+00
1.06E+01	3.54E+00		21.29647691	4.07E+00
1.07E+01	3.54E+00		21.33766932	4.07E+00
1.07E+01	3.54E+00		21.37886173	4.07E+00
1.07E+01	3.54E+00		21.42005415	4.07E+00
1.07E+01	3.54E+00		21.46124656	4.07E+00
1.08E+01	3.54E+00		21.50243897	4.07E+00
1.08E+01	3.54E+00		21.54363138	4.07E+00
1.08E+01	3.54E+00		21.58482379	4.07E+00
1.08E+01	3.54E+00		21.62601621	4.07E+00
1.08E+01	3.54E+00		21.66720862	4.06E+00
1.09E+01	3.54E+00		21.70840103	4.07E+00
1.09E+01	3.54E+00		21.74959344	4.07E+00
1.09E+01	3.54E+00		21.79078585	4.07E+00
1.09E+01	3.54E+00		21.83197826	4.06E+00
1.09E+01	3.54E+00		21.87317068	4.06E+00
1.10E+01	3.54E+00		21.91436309	4.07E+00
1.10E+01	3.54E+00		21.9555555	4.06E+00
1.10E+01	3.54E+00		21.99674791	4.06E+00
1.10E+01	3.54E+00		22.03794032	4.07E+00
1.10E+01	3.54E+00		22.07913274	4.06E+00
1.11E+01	3.54E+00		22.12032515	4.06E+00
1.11E+01	3.54E+00		22.16151756	4.06E+00
1.11E+01	3.54E+00		22.20270997	4.06E+00
1.11E+01	3.54E+00		22.24390238	4.06E+00
1.11E+01	3.54E+00		22.28509479	4.06E+00
1.12E+01	3.54E+00		22.32628721	4.06E+00
1.12E+01	3.54E+00		22.36747962	4.06E+00
1.12E+01	3.54E+00		22.40867203	4.06E+00
1.12E+01	3.54E+00		22.44986444	4.06E+00
1.12E+01	3.54E+00		22.49105685	4.06E+00
1.13E+01	3.54E+00		22.53224927	4.06E+00
1.13E+01	3.54E+00		22.57344168	4.06E+00
1.13E+01	3.54E+00		22.61463409	4.06E+00
1.13E+01	3.54E+00		22.6558265	4.06E+00
1.13E+01	3.54E+00		22.69701891	4.06E+00
1.14E+01	3.54E+00		22.73821132	4.06E+00
1.14E+01	3.54E+00		22.77940374	4.06E+00
1.14E+01	3.54E+00		22.82059615	4.06E+00
1.14E+01	3.54E+00		22.86178856	4.06E+00
1.15E+01	3.54E+00		22.90298097	4.06E+00
1.15E+01	3.54E+00		22.94417338	4.06E+00
1.15E+01	3.54E+00		22.9853658	4.06E+00
1.15E+01	3.54E+00		23.02655821	4.06E+00
1.15E+01	3.54E+00		23.06775062	4.06E+00
1.16E+01	3.54E+00		23.10894303	4.06E+00
1.16E+01	3.54E+00		23.15013544	4.06E+00
1.16E+01	3.54E+00		23.19132785	4.06E+00
1.16E+01	3.54E+00		23.23252027	4.06E+00
1.16E+01	3.54E+00		23.27371268	4.06E+00
1.17E+01	3.54E+00		23.31490509	4.06E+00
1.17E+01	3.54E+00		23.3560975	4.06E+00
1.17E+01	3.54E+00		23.39728991	4.06E+00
1.17E+01	3.54E+00		23.43848233	4.06E+00
1.17E+01	3.54E+00		23.47967474	4.06E+00
1.18E+01	3.55E+00		23.52086715	4.06E+00
1.18E+01	3.55E+00		23.56205956	4.06E+00
1.18E+01	3.55E+00		23.60325197	4.06E+00
1.18E+01	3.55E+00		23.64444438	4.06E+00
1.18E+01	3.55E+00		23.6856368	4.06E+00
1.19E+01	3.55E+00		23.72682921	4.06E+00
1.19E+01	3.55E+00		23.76802162	4.06E+00
1.19E+01	3.55E+00		23.80921403	4.06E+00
1.19E+01	3.55E+00		23.85040644	4.06E+00
1.19E+01	3.55E+00		23.89159886	4.06E+00
1.20E+01	3.55E+00		23.93279127	4.06E+00
1.20E+01	3.55E+00		23.97398368	4.06E+00
1.20E+01	3.55E+00		24.01517609	4.06E+00
1.20E+01	3.55E+00		24.0563685	4.06E+00
1.20E+01	3.55E+00		24.09756091	4.06E+00
1.21E+01	3.55E+00		24.13875333	4.06E+00
1.21E+01	3.55E+00		24.17994574	4.06E+00
1.21E+01	3.55E+00		24.22113815	4.06E+00
1.21E+01	3.55E+00		24.26233056	4.06E+00
1.22E+01	3.55E+00		24.30352297	4.06E+00
1.22E+01	3.55E+00		24.34471539	4.06E+00
1.22E+01	3.55E+00		24.3859078	4.06E+00
1.22E+01	3.55E+00		24.42710021	4.06E+00
1.22E+01	3.55E+00		24.46829262	4.06E+00
1.23E+01	3.55E+00		24.50948503	4.06E+00
1.23E+01	3.55E+00		24.55067744	4.06E+00
1.23E+01	3.55E+00		24.59186986	4.06E+00
1.23E+01	3.55E+00		24.63306227	4.06E+00
1.23E+01	3.55E+00		24.67425468	4.06E+00
1.24E+01	3.55E+00		24.71544709	4.06E+00
1.24E+01	3.55E+00		24.7566395	4.06E+00
1.24E+01	3.55E+00		24.79783192	4.06E+00
1.24E+01	3.55E+00		24.83902433	4.06E+00
1.24E+01	3.55E+00		24.88021674	4.06E+00
1.25E+01	3.55E+00		24.92140915	4.06E+00
1.25E+01	3.55E+00		24.96260156	4.06E+00
1.25E+01	3.55E+00		25.00379397	4.06E+00
1.25E+01	3.55E+00		25.04498639	4.06E+00
1.25E+01	3.55E+00		25.0861788	4.06E+00
1.26E+01	3.55E+00		25.12737121	4.06E+00
1.26E+01	3.55E+00		25.16856362	4.06E+00
1.26E+01	3.55E+00		25.20975603	4.06E+00
1.26E+01	3.55E+00		25.25094845	4.06E+00
1.26E+01	3.55E+00		25.29214086	4.06E+00
1.27E+01	3.55E+00		25.33333327	4.06E+00
1.27E+01	3.55E+00		25.37452568	4.06E+00
1.27E+01	3.55E+00		25.41571809	4.06E+00
1.27E+01	3.55E+00		25.4569105	4.06E+00
1.27E+01	3.55E+00		25.49810292	4.06E+00
1.28E+01	3.55E+00		25.53929533	4.06E+00
1.28E+01	3.55E+00		25.58048774	4.05E+00
1.28E+01	3.55E+00		25.62168015	4.05E+00
1.28E+01	3.55E+00		25.66287256	4.05E+00
1.29E+01	3.55E+00		25.70406498	4.05E+00
1.29E+01	3.55E+00		25.74525739	4.05E+00
1.29E+01	3.55E+00		25.7864498	4.05E+00
1.29E+01	3.55E+00		25.82764221	4.05E+00
1.29E+01	3.55E+00		25.86883462	4.05E+00
1.30E+01	3.55E+00		25.91002703	4.05E+00
1.30E+01	3.55E+00		25.95121945	4.05E+00
1.30E+01	3.55E+00		25.99241186	4.05E+00
1.30E+01	3.55E+00		26.03360427	4.05E+00
1.30E+01	3.55E+00		26.07479668	4.05E+00
1.31E+01	3.55E+00		26.11598909	4.05E+00
1.31E+01	3.55E+00		26.15718151	4.05E+00
1.31E+01	3.55E+00		26.19837392	4.05E+00
1.31E+01	3.55E+00		26.23956633	4.05E+00
1.31E+01	3.55E+00		26.28075874	4.05E+00
1.32E+01	3.55E+00		26.32195115	4.05E+00
1.32E+01	3.55E+00		26.36314356	4.05E+00
1.32E+01	3.55E+00		26.40433598	4.05E+00
1.32E+01	3.55E+00		26.44552839	4.05E+00
1.32E+01	3.55E+00		26.4867208	4.05E+00
1.33E+01	3.55E+00		26.52791321	4.05E+00
1.33E+01	3.55E+00		26.56910562	4.05E+00
1.33E+01	3.55E+00		26.61029804	4.05E+00
1.33E+01	3.55E+00		26.65149045	4.05E+00
1.33E+01	3.55E+00		26.69268286	4.05E+00
1.34E+01	3.56E+00		26.73387527	4.05E+00
1.34E+01	3.56E+00		26.77506768	4.05E+00
1.34E+01	3.55E+00		26.81626009	4.05E+00
1.34E+01	3.55E+00		26.85745251	4.05E+00
1.34E+01	3.56E+00		26.89864492	4.05E+00
1.35E+01	3.56E+00		26.93983733	4.05E+00
1.35E+01	3.56E+00		26.98102974	4.05E+00
1.35E+01	3.56E+00		27.02222215	4.05E+00
1.35E+01	3.56E+00		27.06341457	4.05E+00
1.36E+01	3.56E+00		27.10460698	4.05E+00
1.36E+01	3.56E+00		27.14579939	4.05E+00
1.36E+01	3.56E+00		27.1869918	4.05E+00
1.36E+01	3.56E+00		27.22818421	4.05E+00
1.36E+01	3.56E+00		27.26937662	4.05E+00
1.37E+01	3.56E+00		27.31056904	4.05E+00
1.37E+01	3.56E+00		27.35176145	4.05E+00
1.37E+01	3.56E+00		27.39295386	4.05E+00
1.37E+01	3.56E+00		27.43414627	4.05E+00
1.37E+01	3.56E+00		27.47533868	4.05E+00
1.38E+01	3.56E+00		27.5165311	4.05E+00
1.38E+01	3.56E+00		27.55772351	4.05E+00
1.38E+01	3.56E+00		27.59891592	4.05E+00
1.38E+01	3.56E+00		27.64010833	4.05E+00
1.38E+01	3.56E+00		27.68130074	4.05E+00
1.39E+01	3.56E+00		27.72249315	4.05E+00
1.39E+01	3.56E+00		27.76368557	4.05E+00
1.39E+01	3.56E+00		27.80487798	4.05E+00
1.39E+01	3.56E+00		27.84607039	4.05E+00
1.39E+01	3.56E+00		27.8872628	4.05E+00
1.40E+01	3.56E+00		27.92845521	4.05E+00
1.40E+01	3.56E+00		27.96964763	4.05E+00
1.40E+01	3.56E+00		28.01084004	4.05E+00
1.40E+01	3.56E+00		28.05203245	4.05E+00
1.40E+01	3.56E+00		28.09322486	4.05E+00
1.41E+01	3.56E+00		28.13441727	4.05E+00
1.41E+01	3.56E+00		28.17560968	4.05E+00
1.41E+01	3.56E+00		28.2168021	4.05E+00
1.41E+01	3.56E+00		28.25799451	4.05E+00
1.41E+01	3.56E+00		28.29918692	4.05E+00
1.42E+01	3.56E+00		28.34037933	4.05E+00
1.42E+01	3.56E+00		28.38157174	4.05E+00
1.42E+01	3.56E+00		28.42276416	4.05E+00
1.42E+01	3.56E+00		28.46395657	4.05E+00
1.43E+01	3.56E+00		28.50514898	4.05E+00
1.43E+01	3.56E+00		28.54634139	4.05E+00
1.43E+01	3.56E+00		28.5875338	4.05E+00
1.43E+01	3.56E+00		28.62872621	4.05E+00
1.43E+01	3.56E+00		28.66991863	4.05E+00
1.44E+01	3.56E+00		28.71111104	4.05E+00
1.44E+01	3.56E+00		28.75230345	4.05E+00
1.44E+01	3.56E+00		28.79349586	4.05E+00
1.44E+01	3.56E+00		28.83468827	4.05E+00
1.44E+01	3.56E+00		28.87588069	4.05E+00
1.45E+01	3.56E+00		28.9170731	4.05E+00
1.45E+01	3.56E+00		28.95826551	4.05E+00
1.45E+01	3.56E+00		28.99945792	4.05E+00
1.45E+01	3.56E+00		29.04065033	4.05E+00
1.45E+01	3.56E+00		29.08184275	4.05E+00
1.46E+01	3.56E+00		29.12303516	4.05E+00
1.46E+01	3.56E+00		29.16422757	4.05E+00
1.46E+01	3.56E+00		29.20541998	4.05E+00
1.46E+01	3.56E+00		29.24661239	4.05E+00
1.46E+01	3.56E+00		29.2878048	4.05E+00
1.47E+01	3.56E+00		29.32899722	4.05E+00
1.47E+01	3.56E+00		29.37018963	4.05E+00
1.47E+01	3.56E+00		29.41138204	4.05E+00
1.47E+01	3.56E+00		29.45257445	4.05E+00
1.47E+01	3.56E+00		29.49376686	4.05E+00
1.48E+01	3.56E+00		29.53495928	4.05E+00
1.48E+01	3.56E+00		29.57615169	4.05E+00
1.48E+01	3.56E+00		29.6173441	4.05E+00
1.48E+01	3.57E+00		29.65853651	4.04E+00
1.48E+01	3.57E+00		29.69972892	4.05E+00
1.49E+01	3.57E+00		29.74092133	4.05E+00
1.49E+01	3.57E+00		29.78211375	4.05E+00
1.49E+01	3.57E+00		29.82330616	4.05E+00
1.49E+01	3.57E+00		29.86449857	4.04E+00
1.50E+01	3.57E+00		29.90569098	4.05E+00
1.50E+01	3.57E+00		29.94688339	4.05E+00
1.50E+01	3.57E+00		29.98807581	4.04E+00
1.50E+01	3.57E+00		30.02926822	4.04E+00
1.50E+01	3.57E+00		30.07046063	4.04E+00
1.51E+01	3.57E+00		30.11165304	4.04E+00
1.51E+01	3.57E+00		30.15284545	4.04E+00
1.51E+01	3.57E+00		30.19403786	4.04E+00
1.51E+01	3.57E+00		30.23523028	4.04E+00
1.51E+01	3.57E+00		30.27642269	4.04E+00
1.52E+01	3.57E+00		30.3176151	4.04E+00
1.52E+01	3.57E+00		30.35880751	4.04E+00
1.52E+01	3.57E+00		30.39999992	4.04E+00
1.52E+01	3.57E+00		30.44119234	4.04E+00
1.52E+01	3.57E+00		30.48238475	4.04E+00
1.53E+01	3.57E+00		30.52357716	4.04E+00
1.53E+01	3.57E+00		30.56476957	4.04E+00
1.53E+01	3.57E+00		30.60596198	4.04E+00
1.53E+01	3.57E+00		30.64715439	4.04E+00
1.53E+01	3.57E+00		30.68834681	4.04E+00
1.54E+01	3.57E+00		30.72953922	4.04E+00
1.54E+01	3.57E+00		30.77073163	4.04E+00
1.54E+01	3.57E+00		30.81192404	4.04E+00
1.54E+01	3.57E+00		30.85311645	4.04E+00
1.54E+01	3.57E+00		30.89430887	4.04E+00
1.55E+01	3.57E+00		30.93550128	4.04E+00
1.55E+01	3.57E+00		30.97669369	4.04E+00
1.55E+01	3.57E+00		31.0178861	4.04E+00
1.55E+01	3.57E+00		31.05907851	4.04E+00
1.56E+01	3.57E+00		31.10027092	4.04E+00
1.56E+01	3.57E+00		31.14146334	4.04E+00
1.56E+01	3.57E+00		31.18265575	4.04E+00
1.56E+01	3.57E+00		31.22384816	4.04E+00
1.56E+01	3.57E+00		31.26504057	4.04E+00
1.57E+01	3.57E+00		31.30623298	4.04E+00
1.57E+01	3.57E+00		31.3474254	4.04E+00
1.57E+01	3.57E+00		31.38861781	4.04E+00
1.57E+01	3.57E+00		31.42981022	4.04E+00
1.57E+01	3.57E+00		31.47100263	4.04E+00
1.58E+01	3.57E+00		31.51219504	4.04E+00
1.58E+01	3.57E+00		31.55338745	4.04E+00
1.58E+01	3.57E+00		31.59457987	4.04E+00
1.58E+01	3.57E+00		31.63577228	4.04E+00
1.58E+01	3.57E+00		31.67696469	4.04E+00
1.59E+01	3.57E+00		31.7181571	4.04E+00
1.59E+01	3.57E+00		31.75934951	4.04E+00
1.59E+01	3.57E+00		31.80054193	4.04E+00
1.59E+01	3.57E+00		31.84173434	4.04E+00
1.59E+01	3.57E+00		31.88292675	4.04E+00
1.60E+01	3.57E+00		31.92411916	4.04E+00
1.60E+01	3.57E+00		31.96531157	4.04E+00
1.60E+01	3.57E+00		32.00650398	4.04E+00
1.60E+01	3.57E+00		32.0476964	4.04E+00
1.60E+01	3.57E+00		32.08888881	4.04E+00
1.61E+01	3.57E+00		32.13008122	4.04E+00
1.61E+01	3.57E+00		32.17127363	4.04E+00
1.61E+01	3.57E+00		32.21246604	4.04E+00
1.61E+01	3.57E+00		32.25365846	4.04E+00
1.61E+01	3.57E+00		32.29485087	4.04E+00
1.62E+01	3.58E+00		32.33604328	4.04E+00
1.62E+01	3.57E+00		32.37723569	4.04E+00
1.62E+01	3.58E+00		32.4184281	4.04E+00
1.62E+01	3.58E+00		32.45962051	4.04E+00
1.63E+01	3.58E+00		32.50081293	4.04E+00
1.63E+01	3.57E+00		32.54200534	4.04E+00
1.63E+01	3.58E+00		32.58319775	4.04E+00
1.63E+01	3.58E+00		32.62439016	4.04E+00
1.63E+01	3.58E+00		32.66558257	4.04E+00
1.64E+01	3.58E+00		32.70677499	4.04E+00
1.64E+01	3.58E+00		32.7479674	4.04E+00
1.64E+01	3.58E+00		32.78915981	4.04E+00
1.64E+01	3.58E+00		32.83035222	4.04E+00
1.64E+01	3.58E+00		32.87154463	4.04E+00
1.65E+01	3.58E+00		32.91273704	4.04E+00
1.65E+01	3.58E+00		32.95392946	4.04E+00
1.65E+01	3.58E+00		32.99512187	4.04E+00
1.65E+01	3.58E+00		33.03631428	4.04E+00
1.65E+01	3.58E+00		33.07750669	4.04E+00
1.66E+01	3.58E+00		33.1186991	4.04E+00
1.66E+01	3.58E+00		33.15989152	4.04E+00
1.66E+01	3.58E+00		33.20108393	4.04E+00
1.66E+01	3.58E+00		33.24227634	4.04E+00
1.66E+01	3.58E+00		33.28346875	4.04E+00
1.67E+01	3.58E+00		33.32466116	4.04E+00
1.67E+01	3.58E+00		33.36585357	4.04E+00
1.67E+01	3.58E+00		33.40704599	4.04E+00
1.67E+01	3.58E+00		33.4482384	4.04E+00
1.67E+01	3.58E+00		33.48943081	4.04E+00
1.68E+01	3.58E+00		33.53062322	4.04E+00
1.68E+01	3.58E+00		33.57181563	4.04E+00
1.68E+01	3.58E+00		33.61300805	4.04E+00
1.68E+01	3.58E+00		33.65420046	4.04E+00
1.68E+01	3.58E+00		33.69539287	4.04E+00
1.69E+01	3.58E+00		33.73658528	4.04E+00
1.69E+01	3.58E+00		33.77777769	4.04E+00
1.69E+01	3.58E+00		33.8189701	4.04E+00
1.69E+01	3.58E+00		33.86016252	4.04E+00
1.70E+01	3.58E+00		33.90135493	4.03E+00
1.70E+01	3.58E+00		33.94254734	4.04E+00
1.70E+01	3.58E+00		33.98373975	4.03E+00
1.70E+01	3.58E+00		34.02493216	4.03E+00
1.70E+01	3.58E+00		34.06612458	4.04E+00
1.71E+01	3.58E+00		34.10731699	4.04E+00
1.71E+01	3.58E+00		34.1485094	4.04E+00
1.71E+01	3.58E+00		34.18970181	4.03E+00
1.71E+01	3.58E+00		34.23089422	4.03E+00
1.71E+01	3.58E+00		34.27208663	4.03E+00
1.72E+01	3.58E+00		34.31327905	4.03E+00
1.72E+01	3.58E+00		34.35447146	4.03E+00
1.72E+01	3.58E+00		34.39566387	4.03E+00
1.72E+01	3.58E+00		34.43685628	4.03E+00
1.72E+01	3.58E+00		34.47804869	4.03E+00
1.73E+01	3.58E+00		34.51924111	4.03E+00
1.73E+01	3.58E+00		34.56043352	4.03E+00
1.73E+01	3.58E+00		34.60162593	4.03E+00
1.73E+01	3.58E+00		34.64281834	4.03E+00
1.73E+01	3.58E+00		34.68401075	4.03E+00
1.74E+01	3.58E+00		34.72520316	4.03E+00
1.74E+01	3.58E+00		34.76639558	4.03E+00
1.74E+01	3.58E+00		34.80758799	4.03E+00
1.74E+01	3.58E+00		34.8487804	4.03E+00
1.74E+01	3.58E+00		34.88997281	4.03E+00
1.75E+01	3.58E+00		34.93116522	4.03E+00
1.75E+01	3.58E+00		34.97235764	4.03E+00
1.75E+01	3.58E+00		35.01355005	4.03E+00
1.75E+01	3.58E+00		35.05474246	4.03E+00
1.75E+01	3.59E+00		35.09593487	4.03E+00
1.76E+01	3.59E+00		35.13712728	4.03E+00
1.76E+01	3.59E+00		35.17831969	4.03E+00
1.76E+01	3.59E+00		35.21951211	4.03E+00
1.76E+01	3.59E+00		35.26070452	4.03E+00
1.77E+01	3.59E+00		35.30189693	4.03E+00
1.77E+01	3.59E+00		35.34308934	4.03E+00
1.77E+01	3.59E+00		35.38428175	4.03E+00
1.77E+01	3.59E+00		35.42547417	4.03E+00
1.77E+01	3.59E+00		35.46666658	4.03E+00
1.78E+01	3.59E+00		35.50785899	4.03E+00
1.78E+01	3.59E+00		35.5490514	4.03E+00
1.78E+01	3.59E+00		35.59024381	4.03E+00
1.78E+01	3.59E+00		35.63143622	4.03E+00
1.78E+01	3.59E+00		35.67262864	4.03E+00
1.79E+01	3.59E+00		35.71382105	4.03E+00
1.79E+01	3.59E+00		35.75501346	4.03E+00
1.79E+01	3.59E+00		35.79620587	4.03E+00
1.79E+01	3.59E+00		35.83739828	4.03E+00
1.79E+01	3.59E+00		35.8785907	4.03E+00
1.80E+01	3.59E+00		35.91978311	4.03E+00
1.80E+01	3.59E+00		35.96097552	4.03E+00
1.80E+01	3.59E+00		36.00216793	4.03E+00
1.80E+01	3.59E+00		36.04336034	4.03E+00
1.80E+01	3.59E+00		36.08455275	4.03E+00
1.81E+01	3.59E+00		36.12574517	4.03E+00
1.81E+01	3.59E+00		36.16693758	4.03E+00
1.81E+01	3.59E+00		36.20812999	4.03E+00
1.81E+01	3.59E+00		36.2493224	4.03E+00
1.81E+01	3.59E+00		36.29051481	4.03E+00
1.82E+01	3.59E+00		36.33170723	4.03E+00
1.82E+01	3.59E+00		36.37289964	4.03E+00
1.82E+01	3.59E+00		36.41409205	4.03E+00
1.82E+01	3.59E+00		36.45528446	4.03E+00
1.82E+01	3.59E+00		36.49647687	4.03E+00
1.83E+01	3.59E+00		36.53766928	4.03E+00
1.83E+01	3.59E+00		36.5788617	4.03E+00
1.83E+01	3.59E+00		36.62005411	4.03E+00
1.83E+01	3.59E+00		36.66124652	4.03E+00
1.84E+01	3.59E+00		36.70243893	4.03E+00
1.84E+01	3.59E+00		36.74363134	4.03E+00
1.84E+01	3.59E+00		36.78482376	4.03E+00
1.84E+01	3.59E+00		36.82601617	4.03E+00
1.84E+01	3.59E+00		36.86720858	4.03E+00
1.85E+01	3.59E+00		36.90840099	4.03E+00
1.85E+01	3.59E+00		36.9495934	4.03E+00
1.85E+01	3.59E+00		36.99078581	4.03E+00
1.85E+01	3.59E+00		37.03197823	4.03E+00
1.85E+01	3.59E+00		37.07317064	4.03E+00
1.86E+01	3.59E+00		37.11436305	4.03E+00
1.86E+01	3.59E+00		37.15555546	4.03E+00
1.86E+01	3.59E+00		37.19674787	4.03E+00
1.86E+01	3.59E+00		37.23794029	4.03E+00
1.86E+01	3.59E+00		37.2791327	4.03E+00
1.87E+01	3.59E+00		37.32032511	4.03E+00
1.87E+01	3.59E+00		37.36151752	4.03E+00
1.87E+01	3.59E+00		37.40270993	4.03E+00
1.87E+01	3.59E+00		37.44390234	4.03E+00
1.87E+01	3.59E+00		37.48509476	4.03E+00
1.88E+01	3.59E+00		37.52628717	4.03E+00
1.88E+01	3.59E+00		37.56747958	4.03E+00
1.88E+01	3.59E+00		37.60867199	4.03E+00
1.88E+01	3.59E+00		37.6498644	4.03E+00
1.88E+01	3.59E+00		37.69105682	4.03E+00
1.89E+01	3.59E+00		37.73224923	4.02E+00
1.89E+01	3.59E+00		37.77344164	4.03E+00
1.89E+01	3.59E+00		37.81463405	4.03E+00
1.89E+01	3.59E+00		37.85582646	4.02E+00
1.89E+01	3.60E+00		37.89701887	4.02E+00
1.90E+01	3.60E+00		37.93821129	4.02E+00
1.90E+01	3.60E+00		37.9794037	4.02E+00
1.90E+01	3.60E+00		38.02059611	4.02E+00
1.90E+01	3.60E+00		38.06178852	4.02E+00
1.91E+01	3.60E+00		38.10298093	4.02E+00
1.91E+01	3.60E+00		38.14417335	4.02E+00
1.91E+01	3.60E+00		38.18536576	4.02E+00
1.91E+01	3.60E+00		38.22655817	4.02E+00
1.91E+01	3.60E+00		38.26775058	4.02E+00
1.92E+01	3.60E+00		38.30894299	4.02E+00
1.92E+01	3.60E+00		38.3501354	4.02E+00
1.92E+01	3.60E+00		38.39132782	4.02E+00
1.92E+01	3.60E+00		38.43252023	4.02E+00
1.92E+01	3.60E+00		38.47371264	4.02E+00
1.93E+01	3.60E+00		38.51490505	4.02E+00
1.93E+01	3.60E+00		38.55609746	4.02E+00
1.93E+01	3.60E+00		38.59728988	4.02E+00
1.93E+01	3.60E+00		38.63848229	4.02E+00
1.93E+01	3.60E+00		38.6796747	4.02E+00
1.94E+01	3.60E+00		38.72086711	4.02E+00
1.94E+01	3.60E+00		38.76205952	4.02E+00
1.94E+01	3.60E+00		38.80325193	4.02E+00
1.94E+01	3.60E+00		38.84444435	4.02E+00
1.94E+01	3.60E+00		38.88563676	4.02E+00
1.95E+01	3.60E+00		38.92682917	4.02E+00
1.95E+01	3.60E+00		38.96802158	4.02E+00
1.95E+01	3.60E+00		39.00921399	4.02E+00
1.95E+01	3.60E+00		39.05040641	4.02E+00
1.95E+01	3.60E+00		39.09159882	4.02E+00
1.96E+01	3.60E+00		39.13279123	4.02E+00
1.96E+01	3.60E+00		39.17398364	4.02E+00
1.96E+01	3.60E+00		39.21517605	4.02E+00
1.96E+01	3.60E+00		39.25636846	4.02E+00
1.96E+01	3.60E+00		39.29756088	4.02E+00
1.97E+01	3.60E+00		39.33875329	4.02E+00
1.97E+01	3.60E+00		39.3799457	4.02E+00
1.97E+01	3.60E+00		39.42113811	4.02E+00
1.97E+01	3.60E+00		39.46233052	4.02E+00
1.98E+01	3.60E+00		39.50352294	4.02E+00
1.98E+01	3.60E+00		39.54471535	4.02E+00
1.98E+01	3.60E+00		39.58590776	4.02E+00
1.98E+01	3.60E+00		39.62710017	4.02E+00
1.98E+01	3.60E+00		39.66829258	4.02E+00
1.99E+01	3.60E+00		39.70948499	4.02E+00
1.99E+01	3.60E+00		39.75067741	4.02E+00
1.99E+01	3.60E+00		39.79186982	4.02E+00
1.99E+01	3.60E+00		39.83306223	4.02E+00
1.99E+01	3.60E+00		39.87425464	4.02E+00
2.00E+01	3.60E+00		39.91544705	4.02E+00
2.00E+01	3.60E+00		39.95663947	4.02E+00
2.00E+01	3.60E+00		39.99783188	4.02E+00
2.00E+01	3.60E+00		40.03902429	4.02E+00
2.00E+01	3.60E+00		40.0802167	4.02E+00
2.01E+01	3.60E+00		40.12140911	4.02E+00
2.01E+01	3.60E+00		40.16260152	4.02E+00
2.01E+01	3.60E+00		40.20379394	4.02E+00
2.01E+01	3.60E+00		40.24498635	4.02E+00
2.01E+01	3.60E+00		40.28617876	4.02E+00
2.02E+01	3.60E+00		40.32737117	4.02E+00
2.02E+01	3.60E+00		40.36856358	4.02E+00
2.02E+01	3.61E+00		40.409756	4.02E+00
2.02E+01	3.60E+00		40.45094841	4.02E+00
2.02E+01	3.61E+00		40.49214082	4.02E+00
2.03E+01	3.61E+00		40.53333323	4.02E+00
2.03E+01	3.61E+00		40.57452564	4.02E+00
2.03E+01	3.61E+00		40.61571805	4.02E+00
2.03E+01	3.61E+00		40.65691047	4.02E+00
2.03E+01	3.61E+00		40.69810288	4.02E+00
2.04E+01	3.61E+00		40.73929529	4.02E+00
2.04E+01	3.61E+00		40.7804877	4.02E+00
2.04E+01	3.61E+00		40.82168011	4.02E+00
2.04E+01	3.61E+00		40.86287253	4.02E+00
2.05E+01	3.61E+00		40.90406494	4.02E+00
2.05E+01	3.61E+00		40.94525735	4.02E+00
2.05E+01	3.61E+00		40.98644976	4.02E+00
2.05E+01	3.61E+00		41.02764217	4.02E+00
2.05E+01	3.61E+00		41.06883458	4.02E+00
2.06E+01	3.61E+00		41.110027	4.02E+00
2.06E+01	3.61E+00		41.15121941	4.02E+00
2.06E+01	3.61E+00		41.19241182	4.01E+00
2.06E+01	3.61E+00		41.23360423	4.02E+00
2.06E+01	3.61E+00		41.27479664	4.01E+00
2.07E+01	3.61E+00		41.31598906	4.01E+00
2.07E+01	3.61E+00		41.35718147	4.01E+00
2.07E+01	3.61E+00		41.39837388	4.01E+00
2.07E+01	3.61E+00		41.43956629	4.01E+00
2.07E+01	3.61E+00		41.4807587	4.01E+00
2.08E+01	3.61E+00		41.52195111	4.01E+00
2.08E+01	3.61E+00		41.56314353	4.01E+00
2.08E+01	3.61E+00		41.60433594	4.01E+00
2.08E+01	3.61E+00		41.64552835	4.01E+00
2.08E+01	3.61E+00		41.68672076	4.01E+00
2.09E+01	3.61E+00		41.72791317	4.01E+00
2.09E+01	3.61E+00		41.76910559	4.01E+00
2.09E+01	3.61E+00		41.810298	4.01E+00
2.09E+01	3.61E+00		41.85149041	4.01E+00
2.09E+01	3.61E+00		41.89268282	4.01E+00
2.10E+01	3.61E+00		41.93387523	4.01E+00
2.10E+01	3.61E+00		41.97506764	4.01E+00
2.10E+01	3.61E+00		42.01626006	4.01E+00
2.10E+01	3.61E+00		42.05745247	4.01E+00
2.10E+01	3.61E+00		42.09864488	4.01E+00
2.11E+01	3.61E+00		42.13983729	4.01E+00
2.11E+01	3.61E+00		42.1810297	4.01E+00
2.11E+01	3.61E+00		42.22222212	4.01E+00
2.11E+01	3.61E+00		42.26341453	4.01E+00
2.12E+01	3.61E+00		42.30460694	4.01E+00
2.12E+01	3.61E+00		42.34579935	4.01E+00
2.12E+01	3.61E+00		42.38699176	4.01E+00
2.12E+01	3.61E+00		42.42818417	4.01E+00
2.12E+01	3.61E+00		42.46937659	4.01E+00
2.13E+01	3.61E+00		42.510569	4.01E+00
2.13E+01	3.61E+00		42.55176141	4.01E+00
2.13E+01	3.61E+00		42.59295382	4.01E+00
2.13E+01	3.61E+00		42.63414623	4.01E+00
2.13E+01	3.61E+00		42.67533865	4.01E+00
2.14E+01	3.61E+00		42.71653106	4.01E+00
2.14E+01	3.61E+00		42.75772347	4.01E+00
2.14E+01	3.61E+00		42.79891588	4.01E+00
2.14E+01	3.61E+00		42.84010829	4.01E+00
2.14E+01	3.61E+00		42.8813007	4.01E+00
2.15E+01	3.61E+00		42.92249312	4.01E+00
2.15E+01	3.61E+00		42.96368553	4.01E+00
2.15E+01	3.61E+00		43.00487794	4.01E+00
2.15E+01	3.61E+00		43.04607035	4.01E+00
2.15E+01	3.61E+00		43.08726276	4.01E+00
2.16E+01	3.61E+00		43.12845518	4.01E+00
2.16E+01	3.61E+00		43.16964759	4.01E+00
2.16E+01	3.61E+00		43.21084	4.01E+00
2.16E+01	3.62E+00		43.25203241	4.01E+00
2.16E+01	3.61E+00		43.29322482	4.01E+00
2.17E+01	3.62E+00		43.33441723	4.01E+00
2.17E+01	3.62E+00		43.37560965	4.01E+00
2.17E+01	3.62E+00		43.41680206	4.01E+00
2.17E+01	3.62E+00		43.45799447	4.01E+00
2.17E+01	3.62E+00		43.49918688	4.01E+00
2.18E+01	3.62E+00		43.54037929	4.01E+00
2.18E+01	3.62E+00		43.58157171	4.01E+00
2.18E+01	3.62E+00		43.62276412	4.01E+00
2.18E+01	3.62E+00		43.66395653	4.01E+00
2.19E+01	3.62E+00		43.70514894	4.01E+00
2.19E+01	3.62E+00		43.74634135	4.01E+00
2.19E+01	3.62E+00		43.78753376	4.01E+00
2.19E+01	3.62E+00		43.82872618	4.01E+00
2.19E+01	3.62E+00		43.86991859	4.01E+00
2.20E+01	3.62E+00		43.911111	4.01E+00
2.20E+01	3.62E+00		43.95230341	4.01E+00
2.20E+01	3.62E+00		43.99349582	4.01E+00
2.20E+01	3.62E+00		44.03468824	4.01E+00
2.20E+01	3.62E+00		44.07588065	4.01E+00
2.21E+01	3.62E+00		44.11707306	4.01E+00
2.21E+01	3.62E+00		44.15826547	4.01E+00
2.21E+01	3.62E+00		44.19945788	4.01E+00
2.21E+01	3.62E+00		44.24065029	4.01E+00
2.21E+01	3.62E+00		44.28184271	4.01E+00
2.22E+01	3.62E+00		44.32303512	4.01E+00
2.22E+01	3.62E+00		44.36422753	4.01E+00
2.22E+01	3.62E+00		44.40541994	4.01E+00
2.22E+01	3.62E+00		44.44661235	4.01E+00
2.22E+01	3.62E+00		44.48780477	4.01E+00
2.23E+01	3.62E+00		44.52899718	4.01E+00
2.23E+01	3.62E+00		44.57018959	4.00E+00
2.23E+01	3.62E+00		44.611382	4.01E+00
2.23E+01	3.62E+00		44.65257441	4.01E+00
2.23E+01	3.62E+00		44.69376682	4.01E+00
2.24E+01	3.62E+00		44.73495924	4.00E+00
2.24E+01	3.62E+00		44.77615165	4.00E+00
2.24E+01	3.62E+00		44.81734406	4.00E+00
2.24E+01	3.62E+00		44.85853647	4.00E+00
2.24E+01	3.62E+00		44.89972888	4.00E+00
2.25E+01	3.62E+00		44.9409213	4.00E+00
2.25E+01	3.62E+00		44.98211371	4.00E+00
2.25E+01	3.62E+00		45.02330612	4.00E+00
2.25E+01	3.62E+00		45.06449853	4.00E+00
2.26E+01	3.62E+00		45.10569094	4.00E+00
2.26E+01	3.62E+00		45.14688335	4.00E+00
2.26E+01	3.62E+00		45.18807577	4.00E+00
2.26E+01	3.62E+00		45.22926818	4.00E+00
2.26E+01	3.62E+00		45.27046059	4.00E+00
2.27E+01	3.62E+00		45.311653	4.00E+00
2.27E+01	3.62E+00		45.35284541	4.00E+00
2.27E+01	3.62E+00		45.39403783	4.00E+00
2.27E+01	3.62E+00		45.43523024	4.00E+00
2.27E+01	3.62E+00		45.47642265	4.00E+00
2.28E+01	3.62E+00		45.51761506	4.00E+00
2.28E+01	3.62E+00		45.55880747	4.00E+00
2.28E+01	3.62E+00		45.59999988	4.00E+00
2.28E+01	3.62E+00		45.6411923	4.00E+00
2.28E+01	3.62E+00		45.68238471	4.00E+00
2.29E+01	3.62E+00		45.72357712	4.00E+00
2.29E+01	3.62E+00		45.76476953	4.00E+00
2.29E+01	3.62E+00		45.80596194	4.00E+00
2.29E+01	3.62E+00		45.84715436	4.00E+00
2.29E+01	3.62E+00		45.88834677	4.00E+00
2.30E+01	3.62E+00		45.92953918	4.00E+00
2.30E+01	3.62E+00		45.97073159	4.00E+00
2.30E+01	3.62E+00		46.011924	4.00E+00
2.30E+01	3.62E+00		46.05311641	4.00E+00
2.30E+01	3.62E+00		46.09430883	4.00E+00
2.31E+01	3.63E+00		46.13550124	4.00E+00
2.31E+01	3.63E+00		46.17669365	4.00E+00
2.31E+01	3.63E+00		46.21788606	4.00E+00
2.31E+01	3.63E+00		46.25907847	4.00E+00
2.32E+01	3.63E+00		46.30027089	4.00E+00
2.32E+01	3.63E+00		46.3414633	4.00E+00
2.32E+01	3.63E+00		46.38265571	4.00E+00
2.32E+01	3.63E+00		46.42384812	4.00E+00
2.32E+01	3.63E+00		46.46504053	4.00E+00
2.33E+01	3.63E+00		46.50623294	4.00E+00
2.33E+01	3.63E+00		46.54742536	4.00E+00
2.33E+01	3.63E+00		46.58861777	4.00E+00
2.33E+01	3.63E+00		46.62981018	4.00E+00
2.33E+01	3.63E+00		46.67100259	4.00E+00
2.34E+01	3.63E+00		46.712195	4.00E+00
2.34E+01	3.63E+00		46.75338742	4.00E+00
2.34E+01	3.63E+00		46.79457983	4.00E+00
2.34E+01	3.63E+00		46.83577224	4.00E+00
2.34E+01	3.63E+00		46.87696465	4.00E+00
2.35E+01	3.63E+00		46.91815706	4.00E+00
2.35E+01	3.63E+00		46.95934947	4.00E+00
2.35E+01	3.63E+00		47.00054189	4.00E+00
2.35E+01	3.63E+00		47.0417343	4.00E+00
2.35E+01	3.63E+00		47.08292671	4.00E+00
2.36E+01	3.63E+00		47.12411912	4.00E+00
2.36E+01	3.63E+00		47.16531153	4.00E+00
2.36E+01	3.63E+00		47.20650395	4.00E+00
2.36E+01	3.63E+00		47.24769636	4.00E+00
2.36E+01	3.63E+00		47.28888877	4.00E+00
2.37E+01	3.63E+00		47.33008118	4.00E+00
2.37E+01	3.63E+00		47.37127359	4.00E+00
2.37E+01	3.63E+00		47.412466	4.00E+00
2.37E+01	3.63E+00		47.45365842	4.00E+00
2.37E+01	3.63E+00		47.49485083	4.00E+00
2.38E+01	3.63E+00		47.53604324	4.00E+00
2.38E+01	3.63E+00		47.57723565	4.00E+00
2.38E+01	3.63E+00		47.61842806	4.00E+00
2.38E+01	3.63E+00		47.65962048	4.00E+00
2.39E+01	3.63E+00		47.70081289	4.00E+00
2.39E+01	3.63E+00		47.7420053	4.00E+00
2.39E+01	3.63E+00		47.78319771	4.00E+00
2.39E+01	3.63E+00		47.82439012	4.00E+00
2.39E+01	3.63E+00		47.86558253	4.00E+00
2.40E+01	3.63E+00		47.90677495	4.00E+00
2.40E+01	3.63E+00		47.94796736	4.00E+00
2.40E+01	3.63E+00		47.98915977	3.99E+00
2.40E+01	3.63E+00		48.03035218	3.99E+00
2.40E+01	3.63E+00		48.07154459	3.99E+00
2.41E+01	3.63E+00		48.11273701	3.99E+00
2.41E+01	3.63E+00		48.15392942	3.99E+00
2.41E+01	3.63E+00		48.19512183	3.99E+00
2.41E+01	3.63E+00		48.23631424	3.99E+00
2.41E+01	3.63E+00		48.27750665	3.99E+00
2.42E+01	3.63E+00		48.31869906	3.99E+00
2.42E+01	3.63E+00		48.35989148	3.99E+00
2.42E+01	3.63E+00		48.40108389	3.99E+00
2.42E+01	3.63E+00		48.4422763	3.99E+00
2.42E+01	3.63E+00		48.48346871	3.99E+00
2.43E+01	3.63E+00		48.52466112	3.99E+00
2.43E+01	3.63E+00		48.56585354	3.99E+00
2.43E+01	3.63E+00		48.60704595	3.99E+00
2.43E+01	3.63E+00		48.64823836	3.99E+00
2.43E+01	3.63E+00		48.68943077	3.99E+00
2.44E+01	3.63E+00		48.73062318	3.99E+00
2.44E+01	3.63E+00		48.7718156	3.99E+00
2.44E+01	3.63E+00		48.81300801	3.99E+00
2.44E+01	3.63E+00		48.85420042	3.99E+00
2.44E+01	3.63E+00		48.89539283	3.99E+00
2.45E+01	3.63E+00		48.93658524	3.99E+00
2.45E+01	3.63E+00		48.97777765	3.99E+00
2.45E+01	3.63E+00		49.01897007	3.99E+00
2.45E+01	3.64E+00		49.06016248	3.99E+00
2.46E+01	3.63E+00		49.10135489	3.99E+00
2.46E+01	3.64E+00		49.1425473	3.99E+00
2.46E+01	3.64E+00		49.18373971	3.99E+00
2.46E+01	3.64E+00		49.22493213	3.99E+00
2.46E+01	3.64E+00		49.26612454	3.99E+00
2.47E+01	3.64E+00		49.30731695	3.99E+00
2.47E+01	3.64E+00		49.34850936	3.99E+00
2.47E+01	3.64E+00		49.38970177	3.99E+00
2.47E+01	3.64E+00		49.43089418	3.99E+00
2.47E+01	3.64E+00		49.4720866	3.99E+00
2.48E+01	3.64E+00		49.51327901	3.99E+00
2.48E+01	3.64E+00		49.55447142	3.99E+00
2.48E+01	3.64E+00		49.59566383	3.99E+00
2.48E+01	3.64E+00		49.63685624	3.99E+00
2.48E+01	3.64E+00		49.67804866	3.99E+00
2.49E+01	3.64E+00		49.71924107	3.99E+00
2.49E+01	3.64E+00		49.76043348	3.99E+00
2.49E+01	3.64E+00		49.80162589	3.99E+00
2.49E+01	3.64E+00		49.8428183	3.99E+00
2.49E+01	3.64E+00		49.88401071	3.99E+00
2.50E+01	3.64E+00		49.92520313	3.99E+00
2.50E+01	3.64E+00		49.96639554	3.99E+00
2.50E+01	3.64E+00		50.00758795	3.99E+00
2.50E+01	3.64E+00		50.04878036	3.99E+00
2.50E+01	3.64E+00		50.08997277	3.99E+00
2.51E+01	3.64E+00		50.13116519	3.99E+00
2.51E+01	3.64E+00		50.1723576	3.99E+00
2.51E+01	3.64E+00		50.21355001	3.99E+00
2.51E+01	3.64E+00		50.25474242	3.99E+00
2.51E+01	3.64E+00		50.29593483	3.99E+00
2.52E+01	3.64E+00		50.33712724	3.99E+00
2.52E+01	3.64E+00		50.37831966	3.99E+00
2.52E+01	3.64E+00		50.41951207	3.99E+00
2.52E+01	3.64E+00		50.46070448	3.99E+00
2.53E+01	3.64E+00		50.50189689	3.99E+00
2.53E+01	3.64E+00		50.5430893	3.99E+00
2.53E+01	3.64E+00		50.58428172	3.99E+00
2.53E+01	3.64E+00		50.62547413	3.99E+00
2.53E+01	3.64E+00		50.66666654	3.99E+00
2.54E+01	3.64E+00		50.70785895	3.99E+00
2.54E+01	3.64E+00		50.74905136	3.99E+00
2.54E+01	3.64E+00		50.79024377	3.99E+00
2.54E+01	3.64E+00		50.83143619	3.99E+00
2.54E+01	3.64E+00		50.8726286	3.99E+00
2.55E+01	3.64E+00		50.91382101	3.98E+00
2.55E+01	3.64E+00		50.95501342	3.98E+00
2.55E+01	3.64E+00		50.99620583	3.98E+00
2.55E+01	3.64E+00		51.03739825	3.98E+00
2.55E+01	3.64E+00		51.07859066	3.98E+00
2.56E+01	3.64E+00		51.11978307	3.98E+00
2.56E+01	3.64E+00		51.16097548	3.98E+00
2.56E+01	3.64E+00		51.20216789	3.98E+00
2.56E+01	3.64E+00		51.2433603	3.98E+00
2.56E+01	3.64E+00		51.28455272	3.98E+00
2.57E+01	3.64E+00		51.32574513	3.98E+00
2.57E+01	3.64E+00		51.36693754	3.98E+00
2.57E+01	3.64E+00		51.40812995	3.98E+00
2.57E+01	3.64E+00		51.44932236	3.98E+00
2.57E+01	3.64E+00		51.49051478	3.98E+00
2.58E+01	3.64E+00		51.53170719	3.98E+00
2.58E+01	3.64E+00		51.5728996	3.98E+00
2.58E+01	3.64E+00		51.61409201	3.98E+00
2.58E+01	3.64E+00		51.65528442	3.98E+00
2.58E+01	3.64E+00		51.69647683	3.98E+00
2.59E+01	3.64E+00		51.73766925	3.98E+00
2.59E+01	3.64E+00		51.77886166	3.98E+00
2.59E+01	3.64E+00		51.82005407	3.98E+00
2.59E+01	3.64E+00		51.86124648	3.98E+00
2.60E+01	3.64E+00		51.90243889	3.98E+00
2.60E+01	3.64E+00		51.94363131	3.98E+00
2.60E+01	3.65E+00		51.98482372	3.98E+00
2.60E+01	3.64E+00		52.02601613	3.98E+00
2.60E+01	3.65E+00		52.06720854	3.98E+00
2.61E+01	3.65E+00		52.10840095	3.98E+00
2.61E+01	3.65E+00		52.14959336	3.98E+00
2.61E+01	3.65E+00		52.19078578	3.98E+00
2.61E+01	3.65E+00		52.23197819	3.98E+00
2.61E+01	3.65E+00		52.2731706	3.98E+00
2.62E+01	3.65E+00		52.31436301	3.98E+00
2.62E+01	3.65E+00		52.35555542	3.98E+00
2.62E+01	3.65E+00		52.39674784	3.98E+00
2.62E+01	3.65E+00		52.43794025	3.98E+00
2.62E+01	3.65E+00		52.47913266	3.98E+00
2.63E+01	3.65E+00		52.52032507	3.98E+00
2.63E+01	3.65E+00		52.56151748	3.98E+00
2.63E+01	3.65E+00		52.60270989	3.98E+00
2.63E+01	3.65E+00		52.64390231	3.98E+00
2.63E+01	3.65E+00		52.68509472	3.98E+00
2.64E+01	3.65E+00		52.72628713	3.98E+00
2.64E+01	3.65E+00		52.76747954	3.98E+00
2.64E+01	3.65E+00		52.80867195	3.98E+00
2.64E+01	3.65E+00		52.84986437	3.98E+00
2.64E+01	3.65E+00		52.89105678	3.98E+00
2.65E+01	3.65E+00		52.93224919	3.98E+00
2.65E+01	3.65E+00		52.9734416	3.98E+00
2.65E+01	3.65E+00		53.01463401	3.98E+00
2.65E+01	3.65E+00		53.05582642	3.98E+00
2.65E+01	3.65E+00		53.09701884	3.98E+00
2.66E+01	3.65E+00		53.13821125	3.98E+00
2.66E+01	3.65E+00		53.17940366	3.98E+00
2.66E+01	3.65E+00		53.22059607	3.98E+00
2.66E+01	3.65E+00		53.26178848	3.98E+00
2.67E+01	3.65E+00		53.3029809	3.98E+00
2.67E+01	3.65E+00		53.34417331	3.98E+00
2.67E+01	3.65E+00		53.38536572	3.98E+00
2.67E+01	3.65E+00		53.42655813	3.98E+00
2.67E+01	3.65E+00		53.46775054	3.98E+00
2.68E+01	3.65E+00		53.50894295	3.98E+00
2.68E+01	3.65E+00		53.55013537	3.98E+00
2.68E+01	3.65E+00		53.59132778	3.98E+00
2.68E+01	3.65E+00		53.63252019	3.98E+00
2.68E+01	3.65E+00		53.6737126	3.98E+00
2.69E+01	3.65E+00		53.71490501	3.98E+00
2.69E+01	3.65E+00		53.75609743	3.98E+00
2.69E+01	3.65E+00		53.79728984	3.98E+00
2.69E+01	3.65E+00		53.83848225	3.97E+00
2.69E+01	3.65E+00		53.87967466	3.97E+00
2.70E+01	3.65E+00		53.92086707	3.98E+00
2.70E+01	3.65E+00		53.96205948	3.98E+00
2.70E+01	3.65E+00		54.0032519	3.97E+00
2.70E+01	3.65E+00		54.04444431	3.98E+00
2.70E+01	3.65E+00		54.08563672	3.98E+00
2.71E+01	3.65E+00		54.12682913	3.97E+00
2.71E+01	3.65E+00		54.16802154	3.97E+00
2.71E+01	3.65E+00		54.20921396	3.97E+00
2.71E+01	3.65E+00		54.25040637	3.97E+00
2.71E+01	3.65E+00		54.29159878	3.97E+00
2.72E+01	3.65E+00		54.33279119	3.97E+00
2.72E+01	3.65E+00		54.3739836	3.97E+00
2.72E+01	3.65E+00		54.41517601	3.97E+00
2.72E+01	3.65E+00		54.45636843	3.97E+00
2.72E+01	3.65E+00		54.49756084	3.97E+00
2.73E+01	3.65E+00		54.53875325	3.97E+00
2.73E+01	3.65E+00		54.57994566	3.97E+00
2.73E+01	3.65E+00		54.62113807	3.97E+00
2.73E+01	3.65E+00		54.66233049	3.97E+00
2.74E+01	3.65E+00		54.7035229	3.97E+00
2.74E+01	3.65E+00		54.74471531	3.97E+00
2.74E+01	3.65E+00		54.78590772	3.97E+00
2.74E+01	3.65E+00		54.82710013	3.97E+00
2.74E+01	3.65E+00		54.86829254	3.97E+00
2.75E+01	3.65E+00		54.90948496	3.97E+00
2.75E+01	3.65E+00		54.95067737	3.97E+00
2.75E+01	3.65E+00		54.99186978	3.97E+00
2.75E+01	3.66E+00		55.03306219	3.97E+00
2.75E+01	3.65E+00		55.0742546	3.97E+00
2.76E+01	3.66E+00		55.11544702	3.97E+00
2.76E+01	3.66E+00		55.15663943	3.97E+00
2.76E+01	3.66E+00		55.19783184	3.97E+00
2.76E+01	3.66E+00		55.23902425	3.97E+00
2.76E+01	3.66E+00		55.28021666	3.97E+00
2.77E+01	3.66E+00		55.32140907	3.97E+00
2.77E+01	3.66E+00		55.36260149	3.97E+00
2.77E+01	3.66E+00		55.4037939	3.97E+00
2.77E+01	3.66E+00		55.44498631	3.97E+00
2.77E+01	3.66E+00		55.48617872	3.97E+00
2.78E+01	3.66E+00		55.52737113	3.97E+00
2.78E+01	3.66E+00		55.56856355	3.97E+00
2.78E+01	3.66E+00		55.60975596	3.97E+00
2.78E+01	3.66E+00		55.65094837	3.97E+00
2.78E+01	3.66E+00		55.69214078	3.97E+00
2.79E+01	3.66E+00		55.73333319	3.97E+00
2.79E+01	3.66E+00		55.7745256	3.97E+00
2.79E+01	3.66E+00		55.81571802	3.97E+00
2.79E+01	3.66E+00		55.85691043	3.97E+00
2.79E+01	3.66E+00		55.89810284	3.97E+00
2.80E+01	3.66E+00		55.93929525	3.97E+00
2.80E+01	3.66E+00		55.98048766	3.97E+00
2.80E+01	3.66E+00		56.02168008	3.97E+00
2.80E+01	3.66E+00		56.06287249	3.97E+00
2.81E+01	3.66E+00		56.1040649	3.97E+00
2.81E+01	3.66E+00		56.14525731	3.97E+00
2.81E+01	3.66E+00		56.18644972	3.97E+00
2.81E+01	3.66E+00		56.22764213	3.97E+00
2.81E+01	3.66E+00		56.26883455	3.97E+00
2.82E+01	3.66E+00		56.31002696	3.97E+00
2.82E+01	3.66E+00		56.35121937	3.97E+00
2.82E+01	3.66E+00		56.39241178	3.97E+00
2.82E+01	3.66E+00		56.43360419	3.97E+00
2.82E+01	3.66E+00		56.47479661	3.97E+00
2.83E+01	3.66E+00		56.51598902	3.97E+00
2.83E+01	3.66E+00		56.55718143	3.97E+00
2.83E+01	3.66E+00		56.59837384	3.97E+00
2.83E+01	3.66E+00		56.63956625	3.97E+00
2.83E+01	3.66E+00		56.68075866	3.97E+00
2.84E+01	3.66E+00		56.72195108	3.97E+00
2.84E+01	3.66E+00		56.76314349	3.97E+00
2.84E+01	3.66E+00		56.8043359	3.97E+00
2.84E+01	3.66E+00		56.84552831	3.97E+00
2.84E+01	3.66E+00		56.88672072	3.97E+00
2.85E+01	3.66E+00		56.92791314	3.97E+00
2.85E+01	3.66E+00		56.96910555	3.97E+00
2.85E+01	3.66E+00		57.01029796	3.97E+00
2.85E+01	3.66E+00		57.05149037	3.97E+00
2.85E+01	3.66E+00		57.09268278	3.97E+00
2.86E+01	3.66E+00		57.13387519	3.96E+00
2.86E+01	3.66E+00		57.17506761	3.97E+00
2.86E+01	3.66E+00		57.21626002	3.96E+00
2.86E+01	3.66E+00		57.25745243	3.96E+00
2.86E+01	3.66E+00		57.29864484	3.96E+00
2.87E+01	3.66E+00		57.33983725	3.96E+00
2.87E+01	3.66E+00		57.38102967	3.96E+00
2.87E+01	3.66E+00		57.42222208	3.96E+00
2.87E+01	3.66E+00		57.46341449	3.96E+00
2.88E+01	3.66E+00		57.5046069	3.96E+00
2.88E+01	3.66E+00		57.54579931	3.96E+00
2.88E+01	3.66E+00		57.58699172	3.96E+00
2.88E+01	3.66E+00		57.62818414	3.96E+00
2.88E+01	3.66E+00		57.66937655	3.96E+00
2.89E+01	3.66E+00		57.71056896	3.96E+00
2.89E+01	3.66E+00		57.75176137	3.96E+00
2.89E+01	3.66E+00		57.79295378	3.96E+00
2.89E+01	3.66E+00		57.8341462	3.96E+00
2.89E+01	3.66E+00		57.87533861	3.96E+00
2.90E+01	3.66E+00		57.91653102	3.96E+00
2.90E+01	3.66E+00		57.95772343	3.96E+00
2.90E+01	3.66E+00		57.99891584	3.96E+00
2.90E+01	3.66E+00		58.04010825	3.96E+00
2.90E+01	3.66E+00		58.08130067	3.96E+00
2.91E+01	3.66E+00		58.12249308	3.96E+00
2.91E+01	3.66E+00		58.16368549	3.96E+00
2.91E+01	3.66E+00		58.2048779	3.96E+00
2.91E+01	3.66E+00		58.24607031	3.96E+00
2.91E+01	3.66E+00		58.28726273	3.96E+00
2.92E+01	3.67E+00		58.32845514	3.96E+00
2.92E+01	3.66E+00		58.36964755	3.96E+00
2.92E+01	3.66E+00		58.41083996	3.96E+00
2.92E+01	3.67E+00		58.45203237	3.96E+00
2.92E+01	3.67E+00		58.49322478	3.96E+00
2.93E+01	3.67E+00		58.5344172	3.96E+00
2.93E+01	3.67E+00		58.57560961	3.96E+00
2.93E+01	3.67E+00		58.61680202	3.96E+00
2.93E+01	3.67E+00		58.65799443	3.96E+00
2.93E+01	3.67E+00		58.69918684	3.96E+00
2.94E+01	3.67E+00		58.74037926	3.96E+00
2.94E+01	3.67E+00		58.78157167	3.96E+00
2.94E+01	3.67E+00		58.82276408	3.96E+00
2.94E+01	3.67E+00		58.86395649	3.96E+00
2.95E+01	3.67E+00		58.9051489	3.96E+00
2.95E+01	3.67E+00		58.94634131	3.96E+00
2.95E+01	3.67E+00		58.98753373	3.96E+00
2.95E+01	3.67E+00		59.02872614	3.96E+00
2.95E+01	3.67E+00		59.06991855	3.96E+00
2.96E+01	3.67E+00		59.11111096	3.96E+00
2.96E+01	3.67E+00		59.15230337	3.96E+00
2.96E+01	3.67E+00		59.19349579	3.96E+00
2.96E+01	3.67E+00		59.2346882	3.96E+00
2.96E+01	3.67E+00		59.27588061	3.96E+00
2.97E+01	3.67E+00		59.31707302	3.96E+00
2.97E+01	3.67E+00		59.35826543	3.96E+00
2.97E+01	3.67E+00		59.39945784	3.96E+00
2.97E+01	3.67E+00		59.44065026	3.96E+00
2.97E+01	3.67E+00		59.48184267	3.96E+00
2.98E+01	3.67E+00		59.52303508	3.96E+00
2.98E+01	3.67E+00		59.56422749	3.96E+00
2.98E+01	3.67E+00		59.6054199	3.96E+00
2.98E+01	3.67E+00		59.64661232	3.96E+00
2.98E+01	3.67E+00		59.68780473	3.96E+00
2.99E+01	3.67E+00		59.72899714	3.96E+00
2.99E+01	3.67E+00		59.77018955	3.96E+00
2.99E+01	3.67E+00		59.81138196	3.96E+00
2.99E+01	3.67E+00		59.85257437	3.96E+00
2.99E+01	3.67E+00		59.89376679	3.96E+00
3.00E+01	3.67E+00		59.9349592	3.96E+00
3.00E+01	3.67E+00		59.97615161	3.96E+00
3.00E+01	3.67E+00		60.01734402	3.96E+00
3.00E+01	3.67E+00		60.05853643	3.96E+00
3.00E+01	3.67E+00		60.09972885	3.96E+00
3.01E+01	3.67E+00		60.14092126	3.96E+00
3.01E+01	3.67E+00		60.18211367	3.95E+00
3.01E+01	3.67E+00		60.22330608	3.96E+00
3.01E+01	3.67E+00		60.26449849	3.95E+00
3.02E+01	3.67E+00		60.3056909	3.95E+00
3.02E+01	3.67E+00		60.34688332	3.95E+00
3.02E+01	3.67E+00		60.38807573	3.95E+00
3.02E+01	3.67E+00		60.42926814	3.95E+00
3.02E+01	3.67E+00		60.47046055	3.95E+00
3.03E+01	3.67E+00		60.51165296	3.95E+00
3.03E+01	3.67E+00		60.55284538	3.95E+00
3.03E+01	3.67E+00		60.59403779	3.95E+00
3.03E+01	3.67E+00		60.6352302	3.95E+00
3.03E+01	3.67E+00		60.67642261	3.95E+00
3.04E+01	3.67E+00		60.71761502	3.95E+00
3.04E+01	3.67E+00		60.75880743	3.95E+00
3.04E+01	3.67E+00		60.79999985	3.95E+00
3.04E+01	3.67E+00		60.84119226	3.95E+00
3.04E+01	3.67E+00		60.88238467	3.95E+00
3.05E+01	3.67E+00		60.92357708	3.95E+00
3.05E+01	3.67E+00		60.96476949	3.95E+00
3.05E+01	3.67E+00		61.00596191	3.95E+00
3.05E+01	3.67E+00		61.04715432	3.95E+00
3.05E+01	3.67E+00		61.08834673	3.95E+00
3.06E+01	3.67E+00		61.12953914	3.95E+00
3.06E+01	3.67E+00		61.17073155	3.95E+00
3.06E+01	3.67E+00		61.21192396	3.95E+00
3.06E+01	3.67E+00		61.25311638	3.95E+00
3.06E+01	3.67E+00		61.29430879	3.95E+00
3.07E+01	3.67E+00		61.3355012	3.95E+00
3.07E+01	3.67E+00		61.37669361	3.95E+00
3.07E+01	3.67E+00		61.41788602	3.95E+00
3.07E+01	3.67E+00		61.45907844	3.95E+00
3.08E+01	3.67E+00		61.50027085	3.95E+00
3.08E+01	3.67E+00		61.54146326	3.95E+00
3.08E+01	3.67E+00		61.58265567	3.95E+00
3.08E+01	3.67E+00		61.62384808	3.95E+00
3.08E+01	3.67E+00		61.66504049	3.95E+00
3.09E+01	3.67E+00		61.70623291	3.95E+00
3.09E+01	3.67E+00		61.74742532	3.95E+00
3.09E+01	3.67E+00		61.78861773	3.95E+00
3.09E+01	3.68E+00		61.82981014	3.95E+00
3.09E+01	3.68E+00		61.87100255	3.95E+00
3.10E+01	3.67E+00		61.91219497	3.95E+00
3.10E+01	3.67E+00		61.95338738	3.95E+00
3.10E+01	3.67E+00		61.99457979	3.95E+00
3.10E+01	3.67E+00		62.0357722	3.95E+00
3.10E+01	3.68E+00		62.07696461	3.95E+00
3.11E+01	3.67E+00		62.11815702	3.95E+00
3.11E+01	3.68E+00		62.15934944	3.95E+00
3.11E+01	3.68E+00		62.20054185	3.95E+00
3.11E+01	3.68E+00		62.24173426	3.95E+00
3.11E+01	3.68E+00		62.28292667	3.95E+00
3.12E+01	3.68E+00		62.32411908	3.95E+00
3.12E+01	3.68E+00		62.3653115	3.95E+00
3.12E+01	3.68E+00		62.40650391	3.95E+00
3.12E+01	3.68E+00		62.44769632	3.95E+00
3.12E+01	3.68E+00		62.48888873	3.95E+00
3.13E+01	3.68E+00		62.53008114	3.95E+00
3.13E+01	3.68E+00		62.57127355	3.95E+00
3.13E+01	3.68E+00		62.61246597	3.95E+00
3.13E+01	3.68E+00		62.65365838	3.95E+00
3.13E+01	3.68E+00		62.69485079	3.95E+00
3.14E+01	3.68E+00		62.7360432	3.95E+00
3.14E+01	3.68E+00		62.77723561	3.95E+00
3.14E+01	3.68E+00		62.81842803	3.95E+00
3.14E+01	3.68E+00		62.85962044	3.95E+00
3.15E+01	3.68E+00		62.90081285	3.95E+00
3.15E+01	3.68E+00		62.94200526	3.95E+00
3.15E+01	3.68E+00		62.98319767	3.95E+00
3.15E+01	3.68E+00		63.02439008	3.95E+00
3.15E+01	3.68E+00		63.0655825	3.95E+00
3.16E+01	3.68E+00		63.10677491	3.95E+00
3.16E+01	3.68E+00		63.14796732	3.95E+00
3.16E+01	3.68E+00		63.18915973	3.95E+00
3.16E+01	3.68E+00		63.23035214	3.94E+00
3.16E+01	3.68E+00		63.27154456	3.95E+00
3.17E+01	3.68E+00		63.31273697	3.95E+00
3.17E+01	3.68E+00		63.35392938	3.94E+00
3.17E+01	3.68E+00		63.39512179	3.94E+00
3.17E+01	3.68E+00		63.4363142	3.94E+00
3.17E+01	3.68E+00		63.47750661	3.94E+00
3.18E+01	3.68E+00		63.51869903	3.94E+00
3.18E+01	3.68E+00		63.55989144	3.94E+00
3.18E+01	3.68E+00		63.60108385	3.94E+00
3.18E+01	3.68E+00		63.64227626	3.94E+00
3.18E+01	3.68E+00		63.68346867	3.94E+00
3.19E+01	3.68E+00		63.72466109	3.94E+00
3.19E+01	3.68E+00		63.7658535	3.94E+00
3.19E+01	3.68E+00		63.80704591	3.94E+00
3.19E+01	3.68E+00		63.84823832	3.94E+00
3.19E+01	3.68E+00		63.88943073	3.94E+00
3.20E+01	3.68E+00		63.93062314	3.94E+00
3.20E+01	3.68E+00		63.97181556	3.94E+00
3.20E+01	3.68E+00		64.01300797	3.94E+00
3.20E+01	3.68E+00		64.05420038	3.94E+00
3.20E+01	3.68E+00		64.09539279	3.94E+00
3.21E+01	3.68E+00		64.1365852	3.94E+00
3.21E+01	3.68E+00		64.17777762	3.94E+00
3.21E+01	3.68E+00		64.21897003	3.94E+00
3.21E+01	3.68E+00		64.26016244	3.94E+00
3.22E+01	3.68E+00		64.30135485	3.94E+00
3.22E+01	3.68E+00		64.34254726	3.94E+00
3.22E+01	3.68E+00		64.38373967	3.94E+00
3.22E+01	3.68E+00		64.42493209	3.94E+00
3.22E+01	3.68E+00		64.4661245	3.94E+00
3.23E+01	3.68E+00		64.50731691	3.94E+00
3.23E+01	3.68E+00		64.54850932	3.94E+00
3.23E+01	3.68E+00		64.58970173	3.94E+00
3.23E+01	3.68E+00		64.63089415	3.94E+00
3.23E+01	3.68E+00		64.67208656	3.94E+00
3.24E+01	3.68E+00		64.71327897	3.94E+00
3.24E+01	3.68E+00		64.75447138	3.94E+00
3.24E+01	3.68E+00		64.79566379	3.94E+00
3.24E+01	3.68E+00		64.8368562	3.94E+00
3.24E+01	3.68E+00		64.87804862	3.94E+00
3.25E+01	3.68E+00		64.91924103	3.94E+00
3.25E+01	3.68E+00		64.96043344	3.94E+00
3.25E+01	3.68E+00		65.00162585	3.94E+00
3.25E+01	3.68E+00		65.04281826	3.94E+00
3.25E+01	3.68E+00		65.08401068	3.94E+00
3.26E+01	3.68E+00		65.12520309	3.94E+00
3.26E+01	3.68E+00		65.1663955	3.94E+00
3.26E+01	3.68E+00		65.20758791	3.94E+00
3.26E+01	3.68E+00		65.24878032	3.94E+00
3.26E+01	3.68E+00		65.28997273	3.94E+00
3.27E+01	3.68E+00		65.33116515	3.94E+00
3.27E+01	3.68E+00		65.37235756	3.94E+00
3.27E+01	3.68E+00		65.41354997	3.94E+00
3.27E+01	3.68E+00		65.45474238	3.94E+00
3.27E+01	3.68E+00		65.49593479	3.94E+00
3.28E+01	3.68E+00		65.53712721	3.94E+00
3.28E+01	3.68E+00		65.57831962	3.94E+00
3.28E+01	3.68E+00		65.61951203	3.94E+00
3.28E+01	3.68E+00		65.66070444	3.94E+00
3.29E+01	3.68E+00		65.70189685	3.94E+00
3.29E+01	3.68E+00		65.74308926	3.94E+00
3.29E+01	3.68E+00		65.78428168	3.94E+00
3.29E+01	3.68E+00		65.82547409	3.94E+00
3.29E+01	3.68E+00		65.8666665	3.94E+00
3.30E+01	3.68E+00		65.90785891	3.94E+00
3.30E+01	3.68E+00		65.94905132	3.94E+00
3.30E+01	3.69E+00		65.99024374	3.94E+00
3.30E+01	3.68E+00		66.03143615	3.94E+00
3.30E+01	3.68E+00		66.07262856	3.94E+00
3.31E+01	3.69E+00		66.11382097	3.94E+00
3.31E+01	3.69E+00		66.15501338	3.94E+00
3.31E+01	3.69E+00		66.19620579	3.94E+00
3.31E+01	3.69E+00		66.23739821	3.93E+00
3.31E+01	3.69E+00		66.27859062	3.94E+00
3.32E+01	3.69E+00		66.31978303	3.93E+00
3.32E+01	3.69E+00		66.36097544	3.93E+00
3.32E+01	3.69E+00		66.40216785	3.93E+00
3.32E+01	3.69E+00		66.44336027	3.94E+00
3.32E+01	3.69E+00		66.48455268	3.93E+00
3.33E+01	3.69E+00		66.52574509	3.93E+00
3.33E+01	3.69E+00		66.5669375	3.93E+00
3.33E+01	3.69E+00		66.60812991	3.93E+00
3.33E+01	3.69E+00		66.64932232	3.93E+00
3.33E+01	3.69E+00		66.69051474	3.93E+00
3.34E+01	3.69E+00		66.73170715	3.93E+00
3.34E+01	3.69E+00		66.77289956	3.93E+00
3.34E+01	3.69E+00		66.81409197	3.93E+00
3.34E+01	3.69E+00		66.85528438	3.93E+00
3.34E+01	3.69E+00		66.8964768	3.93E+00
3.35E+01	3.69E+00		66.93766921	3.93E+00
3.35E+01	3.69E+00		66.97886162	3.93E+00
3.35E+01	3.69E+00		67.02005403	3.93E+00
3.35E+01	3.69E+00		67.06124644	3.93E+00
3.36E+01	3.69E+00		67.10243885	3.93E+00
3.36E+01	3.69E+00		67.14363127	3.93E+00
3.36E+01	3.69E+00		67.18482368	3.93E+00
3.36E+01	3.69E+00		67.22601609	3.93E+00
3.36E+01	3.69E+00		67.2672085	3.93E+00
3.37E+01	3.69E+00		67.30840091	3.93E+00
3.37E+01	3.69E+00		67.34959333	3.93E+00
3.37E+01	3.69E+00		67.39078574	3.93E+00
3.37E+01	3.69E+00		67.43197815	3.93E+00
3.37E+01	3.69E+00		67.47317056	3.93E+00
3.38E+01	3.69E+00		67.51436297	3.93E+00
3.38E+01	3.69E+00		67.55555538	3.93E+00
3.38E+01	3.69E+00		67.5967478	3.93E+00
3.38E+01	3.69E+00		67.63794021	3.93E+00
3.38E+01	3.69E+00		67.67913262	3.93E+00
3.39E+01	3.69E+00		67.72032503	3.93E+00
3.39E+01	3.69E+00		67.76151744	3.93E+00
3.39E+01	3.69E+00		67.80270986	3.93E+00
3.39E+01	3.69E+00		67.84390227	3.93E+00
3.39E+01	3.69E+00		67.88509468	3.93E+00
3.40E+01	3.69E+00		67.92628709	3.93E+00
3.40E+01	3.69E+00		67.9674795	3.93E+00
3.40E+01	3.69E+00		68.00867192	3.93E+00
3.40E+01	3.69E+00		68.04986433	3.93E+00
3.40E+01	3.69E+00		68.09105674	3.93E+00
3.41E+01	3.69E+00		68.13224915	3.93E+00
3.41E+01	3.69E+00		68.17344156	3.93E+00
3.41E+01	3.69E+00		68.21463397	3.93E+00
3.41E+01	3.69E+00		68.25582639	3.93E+00
3.41E+01	3.69E+00		68.2970188	3.93E+00
3.42E+01	3.69E+00		68.33821121	3.93E+00
3.42E+01	3.69E+00		68.37940362	3.93E+00
3.42E+01	3.69E+00		68.42059603	3.93E+00
3.42E+01	3.69E+00		68.46178845	3.93E+00
3.43E+01	3.69E+00		68.50298086	3.93E+00
3.43E+01	3.69E+00		68.54417327	3.93E+00
3.43E+01	3.69E+00		68.58536568	3.93E+00
3.43E+01	3.69E+00		68.62655809	3.93E+00
3.43E+01	3.69E+00		68.6677505	3.93E+00
3.44E+01	3.69E+00		68.70894292	3.93E+00
3.44E+01	3.69E+00		68.75013533	3.93E+00
3.44E+01	3.69E+00		68.79132774	3.93E+00
3.44E+01	3.69E+00		68.83252015	3.93E+00
3.44E+01	3.69E+00		68.87371256	3.93E+00
3.45E+01	3.69E+00		68.91490498	3.93E+00
3.45E+01	3.69E+00		68.95609739	3.93E+00
3.45E+01	3.69E+00		68.9972898	3.93E+00
3.45E+01	3.69E+00		69.03848221	3.93E+00
3.45E+01	3.69E+00		69.07967462	3.93E+00
3.46E+01	3.69E+00		69.12086703	3.93E+00
3.46E+01	3.69E+00		69.16205945	3.93E+00
3.46E+01	3.69E+00		69.20325186	3.93E+00
3.46E+01	3.69E+00		69.24444427	3.93E+00
3.46E+01	3.69E+00		69.28563668	3.93E+00
3.47E+01	3.69E+00		69.32682909	3.93E+00
3.47E+01	3.69E+00		69.36802151	3.93E+00
3.47E+01	3.69E+00		69.40921392	3.92E+00
3.47E+01	3.69E+00		69.45040633	3.92E+00
3.47E+01	3.69E+00		69.49159874	3.92E+00
3.48E+01	3.69E+00		69.53279115	3.93E+00
3.48E+01	3.69E+00		69.57398356	3.92E+00
3.48E+01	3.69E+00		69.61517598	3.92E+00
3.48E+01	3.69E+00		69.65636839	3.92E+00
3.48E+01	3.69E+00		69.6975608	3.92E+00
3.49E+01	3.69E+00		69.73875321	3.92E+00
3.49E+01	3.69E+00		69.77994562	3.92E+00
3.49E+01	3.69E+00		69.82113804	3.92E+00
3.49E+01	3.69E+00		69.86233045	3.92E+00
3.50E+01	3.70E+00		69.90352286	3.92E+00
3.50E+01	3.69E+00		69.94471527	3.92E+00
3.50E+01	3.70E+00		69.98590768	3.92E+00
3.50E+01	3.69E+00		70.02710009	3.92E+00
3.50E+01	3.70E+00		70.06829251	3.92E+00
3.51E+01	3.69E+00		70.10948492	3.92E+00
3.51E+01	3.70E+00		70.15067733	3.92E+00
3.51E+01	3.70E+00		70.19186974	3.92E+00
3.51E+01	3.70E+00		70.23306215	3.92E+00
3.51E+01	3.70E+00		70.27425457	3.92E+00
3.52E+01	3.70E+00		70.31544698	3.92E+00
3.52E+01	3.70E+00		70.35663939	3.92E+00
3.52E+01	3.70E+00		70.3978318	3.92E+00
3.52E+01	3.69E+00		70.43902421	3.92E+00
3.52E+01	3.70E+00		70.48021662	3.92E+00
3.53E+01	3.70E+00		70.52140904	3.92E+00
3.53E+01	3.70E+00		70.56260145	3.92E+00
3.53E+01	3.70E+00		70.60379386	3.92E+00
3.53E+01	3.70E+00		70.64498627	3.92E+00
3.53E+01	3.70E+00		70.68617868	3.92E+00
3.54E+01	3.70E+00		70.7273711	3.92E+00
3.54E+01	3.70E+00		70.76856351	3.92E+00
3.54E+01	3.70E+00		70.80975592	3.92E+00
3.54E+01	3.70E+00		70.85094833	3.92E+00
3.54E+01	3.70E+00		70.89214074	3.92E+00
3.55E+01	3.70E+00		70.93333315	3.92E+00
3.55E+01	3.70E+00		70.97452557	3.92E+00
3.55E+01	3.70E+00		71.01571798	3.92E+00
3.55E+01	3.70E+00		71.05691039	3.92E+00
3.55E+01	3.70E+00		71.0981028	3.92E+00
3.56E+01	3.70E+00		71.13929521	3.92E+00
3.56E+01	3.70E+00		71.18048763	3.92E+00
3.56E+01	3.70E+00		71.22168004	3.92E+00
3.56E+01	3.70E+00		71.26287245	3.92E+00
3.57E+01	3.70E+00		71.30406486	3.92E+00
3.57E+01	3.70E+00		71.34525727	3.92E+00
3.57E+01	3.70E+00		71.38644968	3.92E+00
3.57E+01	3.70E+00		71.4276421	3.92E+00
3.57E+01	3.70E+00		71.46883451	3.92E+00
3.58E+01	3.70E+00		71.51002692	3.92E+00
3.58E+01	3.70E+00		71.55121933	3.92E+00
3.58E+01	3.70E+00		71.59241174	3.92E+00
3.58E+01	3.70E+00		71.63360416	3.92E+00
3.58E+01	3.70E+00		71.67479657	3.92E+00
3.59E+01	3.70E+00		71.71598898	3.92E+00
3.59E+01	3.70E+00		71.75718139	3.92E+00
3.59E+01	3.70E+00		71.7983738	3.92E+00
3.59E+01	3.70E+00		71.83956621	3.92E+00
3.59E+01	3.70E+00		71.88075863	3.92E+00
3.60E+01	3.70E+00		71.92195104	3.92E+00
3.60E+01	3.70E+00		71.96314345	3.92E+00
3.60E+01	3.70E+00		72.00433586	3.92E+00
3.60E+01	3.70E+00		72.04552827	3.92E+00
3.60E+01	3.70E+00		72.08672069	3.92E+00
3.61E+01	3.70E+00		72.1279131	3.92E+00
3.61E+01	3.70E+00		72.16910551	3.92E+00
3.61E+01	3.70E+00		72.21029792	3.92E+00
3.61E+01	3.70E+00		72.25149033	3.92E+00
3.61E+01	3.70E+00		72.29268274	3.92E+00
3.62E+01	3.70E+00		72.33387516	3.91E+00
3.62E+01	3.70E+00		72.37506757	3.92E+00
3.62E+01	3.70E+00		72.41625998	3.92E+00
3.62E+01	3.70E+00		72.45745239	3.91E+00
3.62E+01	3.70E+00		72.4986448	3.92E+00
3.63E+01	3.70E+00		72.53983722	3.91E+00
3.63E+01	3.70E+00		72.58102963	3.91E+00
3.63E+01	3.70E+00		72.62222204	3.91E+00
3.63E+01	3.70E+00		72.66341445	3.91E+00
3.64E+01	3.70E+00		72.70460686	3.91E+00
3.64E+01	3.70E+00		72.74579927	3.91E+00
3.64E+01	3.70E+00		72.78699169	3.91E+00
3.64E+01	3.70E+00		72.8281841	3.91E+00
3.64E+01	3.70E+00		72.86937651	3.91E+00
3.65E+01	3.70E+00		72.91056892	3.91E+00
3.65E+01	3.70E+00		72.95176133	3.91E+00
3.65E+01	3.70E+00		72.99295375	3.91E+00
3.65E+01	3.70E+00		73.03414616	3.91E+00
3.65E+01	3.70E+00		73.07533857	3.91E+00
3.66E+01	3.70E+00		73.11653098	3.91E+00
3.66E+01	3.70E+00		73.15772339	3.91E+00
3.66E+01	3.70E+00		73.1989158	3.91E+00
3.66E+01	3.70E+00		73.24010822	3.91E+00
3.66E+01	3.70E+00		73.28130063	3.91E+00
3.67E+01	3.70E+00		73.32249304	3.91E+00
3.67E+01	3.70E+00		73.36368545	3.91E+00
3.67E+01	3.70E+00		73.40487786	3.91E+00
3.67E+01	3.70E+00		73.44607028	3.91E+00
3.67E+01	3.70E+00		73.48726269	3.91E+00
3.68E+01	3.70E+00		73.5284551	3.91E+00
3.68E+01	3.70E+00		73.56964751	3.91E+00
3.68E+01	3.70E+00		73.61083992	3.91E+00
3.68E+01	3.70E+00		73.65203233	3.91E+00
3.68E+01	3.70E+00		73.69322475	3.91E+00
3.69E+01	3.70E+00		73.73441716	3.91E+00
3.69E+01	3.70E+00		73.77560957	3.91E+00
3.69E+01	3.70E+00		73.81680198	3.91E+00
3.69E+01	3.70E+00		73.85799439	3.91E+00
3.69E+01	3.70E+00		73.89918681	3.91E+00
3.70E+01	3.70E+00		73.94037922	3.91E+00
3.70E+01	3.70E+00		73.98157163	3.91E+00
3.70E+01	3.70E+00		74.02276404	3.91E+00
3.70E+01	3.70E+00		74.06395645	3.91E+00
3.71E+01	3.70E+00		74.10514886	3.91E+00
3.71E+01	3.70E+00		74.14634128	3.91E+00
3.71E+01	3.70E+00		74.18753369	3.91E+00
3.71E+01	3.70E+00		74.2287261	3.91E+00
3.71E+01	3.71E+00		74.26991851	3.91E+00
3.72E+01	3.70E+00		74.31111092	3.91E+00
3.72E+01	3.70E+00		74.35230334	3.91E+00
3.72E+01	3.71E+00		74.39349575	3.91E+00
3.72E+01	3.71E+00		74.43468816	3.91E+00
3.72E+01	3.71E+00		74.47588057	3.91E+00
3.73E+01	3.71E+00		74.51707298	3.91E+00
3.73E+01	3.71E+00		74.55826539	3.91E+00
3.73E+01	3.71E+00		74.59945781	3.91E+00
3.73E+01	3.71E+00		74.64065022	3.91E+00
3.73E+01	3.71E+00		74.68184263	3.91E+00
3.74E+01	3.71E+00		74.72303504	3.91E+00
3.74E+01	3.71E+00		74.76422745	3.91E+00
3.74E+01	3.71E+00		74.80541987	3.91E+00
3.74E+01	3.71E+00		74.84661228	3.91E+00
3.74E+01	3.71E+00		74.88780469	3.91E+00
3.75E+01	3.71E+00		74.9289971	3.91E+00
3.75E+01	3.71E+00		74.97018951	3.91E+00
3.75E+01	3.71E+00		75.01138192	3.91E+00
3.75E+01	3.71E+00		75.05257434	3.91E+00
3.75E+01	3.71E+00		75.09376675	3.91E+00
3.76E+01	3.71E+00		75.13495916	3.91E+00
3.76E+01	3.71E+00		75.17615157	3.91E+00
3.76E+01	3.71E+00		75.21734398	3.91E+00
3.76E+01	3.71E+00		75.2585364	3.91E+00
3.76E+01	3.71E+00		75.29972881	3.91E+00
3.77E+01	3.71E+00		75.34092122	3.91E+00
3.77E+01	3.71E+00		75.38211363	3.91E+00
3.77E+01	3.71E+00		75.42330604	3.91E+00
3.77E+01	3.71E+00		75.46449845	3.91E+00
3.78E+01	3.71E+00		75.50569087	3.91E+00
3.78E+01	3.71E+00		75.54688328	3.91E+00
3.78E+01	3.71E+00		75.58807569	3.90E+00
3.78E+01	3.71E+00		75.6292681	3.90E+00
3.78E+01	3.71E+00		75.67046051	3.90E+00
3.79E+01	3.71E+00		75.71165293	3.90E+00
3.79E+01	3.71E+00		75.75284534	3.90E+00
3.79E+01	3.71E+00		75.79403775	3.90E+00
3.79E+01	3.71E+00		75.83523016	3.90E+00
3.79E+01	3.71E+00		75.87642257	3.90E+00
3.80E+01	3.71E+00		75.91761498	3.90E+00
3.80E+01	3.71E+00		75.9588074	3.90E+00
3.80E+01	3.71E+00		75.99999981	3.90E+00
3.80E+01	3.71E+00		76.04119222	3.90E+00
3.80E+01	3.71E+00		76.08238463	3.90E+00
3.81E+01	3.71E+00		76.12357704	3.90E+00
3.81E+01	3.71E+00		76.16476946	3.90E+00
3.81E+01	3.71E+00		76.20596187	3.90E+00
3.81E+01	3.71E+00		76.24715428	3.90E+00
3.81E+01	3.71E+00		76.28834669	3.90E+00
3.82E+01	3.71E+00		76.3295391	3.90E+00
3.82E+01	3.71E+00		76.37073151	3.90E+00
3.82E+01	3.71E+00		76.41192393	3.90E+00
3.82E+01	3.71E+00		76.45311634	3.90E+00
3.82E+01	3.71E+00		76.49430875	3.90E+00
3.83E+01	3.71E+00		76.53550116	3.90E+00
3.83E+01	3.71E+00		76.57669357	3.90E+00
3.83E+01	3.71E+00		76.61788599	3.90E+00
3.83E+01	3.71E+00		76.6590784	3.90E+00
3.84E+01	3.71E+00		76.70027081	3.90E+00
3.84E+01	3.71E+00		76.74146322	3.90E+00
3.84E+01	3.71E+00		76.78265563	3.90E+00
3.84E+01	3.71E+00		76.82384804	3.90E+00
3.84E+01	3.71E+00		76.86504046	3.90E+00
3.85E+01	3.71E+00		76.90623287	3.90E+00
3.85E+01	3.71E+00		76.94742528	3.90E+00
3.85E+01	3.71E+00		76.98861769	3.90E+00
3.85E+01	3.71E+00		77.0298101	3.90E+00
3.85E+01	3.71E+00		77.07100252	3.90E+00
3.86E+01	3.71E+00		77.11219493	3.90E+00
3.86E+01	3.71E+00		77.15338734	3.90E+00
3.86E+01	3.71E+00		77.19457975	3.90E+00
3.86E+01	3.71E+00		77.23577216	3.90E+00
3.86E+01	3.71E+00		77.27696457	3.90E+00
3.87E+01	3.71E+00		77.31815699	3.90E+00
3.87E+01	3.71E+00		77.3593494	3.90E+00
3.87E+01	3.71E+00		77.40054181	3.90E+00
3.87E+01	3.71E+00		77.44173422	3.90E+00
3.87E+01	3.71E+00		77.48292663	3.90E+00
3.88E+01	3.71E+00		77.52411905	3.90E+00
3.88E+01	3.71E+00		77.56531146	3.90E+00
3.88E+01	3.71E+00		77.60650387	3.90E+00
3.88E+01	3.71E+00		77.64769628	3.90E+00
3.88E+01	3.71E+00		77.68888869	3.90E+00
3.89E+01	3.71E+00		77.7300811	3.90E+00
3.89E+01	3.71E+00		77.77127352	3.90E+00
3.89E+01	3.71E+00		77.81246593	3.90E+00
3.89E+01	3.71E+00		77.85365834	3.90E+00
3.89E+01	3.71E+00		77.89485075	3.90E+00
3.90E+01	3.71E+00		77.93604316	3.90E+00
3.90E+01	3.71E+00		77.97723558	3.90E+00
3.90E+01	3.71E+00		78.01842799	3.90E+00
3.90E+01	3.71E+00		78.0596204	3.90E+00
3.91E+01	3.71E+00		78.10081281	3.90E+00
3.91E+01	3.71E+00		78.14200522	3.90E+00
3.91E+01	3.71E+00		78.18319763	3.90E+00
3.91E+01	3.71E+00		78.22439005	3.90E+00
3.91E+01	3.72E+00		78.26558246	3.90E+00
3.92E+01	3.71E+00		78.30677487	3.90E+00
3.92E+01	3.71E+00		78.34796728	3.90E+00
3.92E+01	3.71E+00		78.38915969	3.90E+00
3.92E+01	3.71E+00		78.43035211	3.90E+00
3.92E+01	3.71E+00		78.47154452	3.89E+00
3.93E+01	3.71E+00		78.51273693	3.90E+00
3.93E+01	3.72E+00		78.55392934	3.90E+00
3.93E+01	3.71E+00		78.59512175	3.89E+00
3.93E+01	3.72E+00		78.63631416	3.89E+00
3.93E+01	3.72E+00		78.67750658	3.89E+00
3.94E+01	3.72E+00		78.71869899	3.90E+00
3.94E+01	3.72E+00		78.7598914	3.89E+00
3.94E+01	3.72E+00		78.80108381	3.89E+00
3.94E+01	3.72E+00		78.84227622	3.89E+00
3.94E+01	3.72E+00		78.88346864	3.89E+00
3.95E+01	3.72E+00		78.92466105	3.89E+00
3.95E+01	3.72E+00		78.96585346	3.89E+00
3.95E+01	3.72E+00		79.00704587	3.89E+00
3.95E+01	3.72E+00		79.04823828	3.89E+00
3.95E+01	3.72E+00		79.08943069	3.89E+00
3.96E+01	3.72E+00		79.13062311	3.89E+00
3.96E+01	3.72E+00		79.17181552	3.89E+00
3.96E+01	3.72E+00		79.21300793	3.89E+00
3.96E+01	3.72E+00		79.25420034	3.89E+00
3.96E+01	3.72E+00		79.29539275	3.89E+00
3.97E+01	3.72E+00		79.33658517	3.89E+00
3.97E+01	3.72E+00		79.37777758	3.89E+00
3.97E+01	3.72E+00		79.41896999	3.89E+00
3.97E+01	3.72E+00		79.4601624	3.89E+00
3.98E+01	3.72E+00		79.50135481	3.89E+00
3.98E+01	3.72E+00		79.54254722	3.89E+00
3.98E+01	3.72E+00		79.58373964	3.89E+00
3.98E+01	3.72E+00		79.62493205	3.89E+00
3.98E+01	3.72E+00		79.66612446	3.89E+00
3.99E+01	3.72E+00		79.70731687	3.89E+00
3.99E+01	3.72E+00		79.74850928	3.89E+00
3.99E+01	3.72E+00		79.7897017	3.89E+00
3.99E+01	3.72E+00		79.83089411	3.89E+00
3.99E+01	3.72E+00		79.87208652	3.89E+00
4.00E+01	3.72E+00		79.91327893	3.89E+00
4.00E+01	3.72E+00		79.95447134	3.89E+00
4.00E+01	3.72E+00		79.99566375	3.89E+00
4.00E+01	3.72E+00		80.03685617	3.89E+00
4.00E+01	3.72E+00		80.07804858	3.89E+00
4.01E+01	3.72E+00		80.11924099	3.89E+00
4.01E+01	3.72E+00		80.1604334	3.89E+00
4.01E+01	3.72E+00		80.20162581	3.89E+00
4.01E+01	3.72E+00		80.24281823	3.89E+00
4.01E+01	3.72E+00		80.28401064	3.89E+00
4.02E+01	3.72E+00		80.32520305	3.89E+00
4.02E+01	3.72E+00		80.36639546	3.89E+00
4.02E+01	3.72E+00		80.40758787	3.89E+00
4.02E+01	3.72E+00		80.44878028	3.89E+00
4.02E+01	3.72E+00		80.4899727	3.89E+00
4.03E+01	3.72E+00		80.53116511	3.89E+00
4.03E+01	3.72E+00		80.57235752	3.89E+00
4.03E+01	3.72E+00		80.61354993	3.89E+00
4.03E+01	3.72E+00		80.65474234	3.89E+00
4.03E+01	3.72E+00		80.69593476	3.89E+00
4.04E+01	3.72E+00		80.73712717	3.89E+00
4.04E+01	3.72E+00		80.77831958	3.89E+00
4.04E+01	3.72E+00		80.81951199	3.89E+00
4.04E+01	3.72E+00		80.8607044	3.89E+00
4.05E+01	3.72E+00		80.90189681	3.89E+00
4.05E+01	3.72E+00		80.94308923	3.89E+00
4.05E+01	3.72E+00		80.98428164	3.89E+00
4.05E+01	3.72E+00		81.02547405	3.89E+00
4.05E+01	3.72E+00		81.06666646	3.89E+00
4.06E+01	3.72E+00		81.10785887	3.89E+00
4.06E+01	3.72E+00		81.14905129	3.89E+00
4.06E+01	3.72E+00		81.1902437	3.89E+00
4.06E+01	3.72E+00		81.23143611	3.89E+00
4.06E+01	3.72E+00		81.27262852	3.89E+00
4.07E+01	3.72E+00		81.31382093	3.89E+00
4.07E+01	3.72E+00		81.35501334	3.89E+00
4.07E+01	3.72E+00		81.39620576	3.89E+00
4.07E+01	3.72E+00		81.43739817	3.89E+00
4.07E+01	3.72E+00		81.47859058	3.89E+00
4.08E+01	3.72E+00		81.51978299	3.89E+00
4.08E+01	3.72E+00		81.5609754	3.89E+00
4.08E+01	3.72E+00		81.60216782	3.89E+00
4.08E+01	3.72E+00		81.64336023	3.88E+00
4.08E+01	3.72E+00		81.68455264	3.88E+00
4.09E+01	3.72E+00		81.72574505	3.88E+00
4.09E+01	3.72E+00		81.76693746	3.88E+00
4.09E+01	3.72E+00		81.80812987	3.88E+00
4.09E+01	3.72E+00		81.84932229	3.88E+00
4.09E+01	3.72E+00		81.8905147	3.88E+00
4.10E+01	3.72E+00		81.93170711	3.88E+00
4.10E+01	3.72E+00		81.97289952	3.88E+00
4.10E+01	3.72E+00		82.01409193	3.88E+00
4.10E+01	3.72E+00		82.05528435	3.88E+00
4.10E+01	3.72E+00		82.09647676	3.88E+00
4.11E+01	3.72E+00		82.13766917	3.88E+00
4.11E+01	3.72E+00		82.17886158	3.88E+00
4.11E+01	3.72E+00		82.22005399	3.88E+00
4.11E+01	3.72E+00		82.2612464	3.88E+00
4.12E+01	3.72E+00		82.30243882	3.88E+00
[truncated: 4,852 more rows]
[truncated: 5 more columns]
