# Supplementary material for: Hollow-core optical fibre sensors for operando Raman spectroscopy investigation of Li-ion battery liquid electrolytes
Source: Nat Commun. 2022 Mar 28;13:1651. doi: 10.1038/s41467-022-29330-4 (PMC8960792; doi:10.1038/s41467-022-29330-4)
Supplement: Supplementary file 6 — Source Data [file 41467_2022_29330_MOESM6_ESM.zip › Datasets/Figure6_a/6.csv]

Capacity (mAh/gr)	Charge Voltage(V)		Capacity (mAh/gr)	Discharge Voltage (V)
0.00E+00	2.63E+00		0.00E+00	4.27E+00
1.03E-02	2.65E+00		1.03E-02	4.26E+00
2.06E-02	2.67E+00		2.06E-02	4.26E+00
3.09E-02	2.69E+00		3.09E-02	4.26E+00
4.12E-02	2.70E+00		4.12E-02	4.26E+00
5.15E-02	2.72E+00		5.15E-02	4.26E+00
6.18E-02	2.73E+00		6.18E-02	4.26E+00
7.21E-02	2.74E+00		7.21E-02	4.26E+00
8.24E-02	2.76E+00		8.24E-02	4.26E+00
9.27E-02	2.77E+00		9.27E-02	4.26E+00
1.03E-01	2.78E+00		1.03E-01	4.26E+00
1.13E-01	2.79E+00		1.13E-01	4.25E+00
1.24E-01	2.80E+00		1.24E-01	4.25E+00
1.34E-01	2.81E+00		1.34E-01	4.25E+00
1.44E-01	2.82E+00		1.44E-01	4.25E+00
1.54E-01	2.83E+00		1.54E-01	4.25E+00
1.65E-01	2.84E+00		1.65E-01	4.25E+00
1.75E-01	2.85E+00		1.75E-01	4.25E+00
1.85E-01	2.85E+00		1.85E-01	4.25E+00
1.96E-01	2.86E+00		1.96E-01	4.25E+00
2.06E-01	2.87E+00		2.06E-01	4.25E+00
2.16E-01	2.87E+00		2.16E-01	4.25E+00
2.27E-01	2.88E+00		2.27E-01	4.25E+00
2.37E-01	2.89E+00		2.37E-01	4.25E+00
2.47E-01	2.89E+00		2.47E-01	4.25E+00
2.57E-01	2.90E+00		2.57E-01	4.25E+00
2.68E-01	2.91E+00		2.68E-01	4.25E+00
2.78E-01	2.91E+00		2.78E-01	4.25E+00
2.88E-01	2.92E+00		2.88E-01	4.25E+00
2.99E-01	2.92E+00		2.99E-01	4.25E+00
3.09E-01	2.92E+00		3.09E-01	4.25E+00
3.19E-01	2.93E+00		3.19E-01	4.24E+00
3.30E-01	2.93E+00		3.30E-01	4.24E+00
3.40E-01	2.94E+00		3.40E-01	4.24E+00
3.50E-01	2.94E+00		3.50E-01	4.24E+00
3.60E-01	2.94E+00		3.60E-01	4.24E+00
3.71E-01	2.95E+00		3.71E-01	4.24E+00
3.81E-01	2.95E+00		3.81E-01	4.24E+00
3.91E-01	2.95E+00		3.91E-01	4.24E+00
4.02E-01	2.96E+00		4.02E-01	4.24E+00
4.12E-01	2.96E+00		4.12E-01	4.24E+00
4.22E-01	2.96E+00		4.22E-01	4.24E+00
4.33E-01	2.97E+00		4.33E-01	4.24E+00
4.43E-01	2.97E+00		4.43E-01	4.24E+00
4.53E-01	2.97E+00		4.53E-01	4.24E+00
4.63E-01	2.97E+00		4.63E-01	4.24E+00
4.74E-01	2.98E+00		4.74E-01	4.24E+00
4.84E-01	2.98E+00		4.84E-01	4.24E+00
4.94E-01	2.98E+00		4.94E-01	4.24E+00
5.05E-01	2.99E+00		5.05E-01	4.24E+00
5.15E-01	2.99E+00		5.15E-01	4.24E+00
5.25E-01	2.99E+00		5.25E-01	4.24E+00
5.36E-01	2.99E+00		5.36E-01	4.24E+00
5.46E-01	2.99E+00		5.46E-01	4.24E+00
5.56E-01	3.00E+00		5.56E-01	4.24E+00
5.66E-01	3.00E+00		5.66E-01	4.24E+00
5.77E-01	3.00E+00		5.77E-01	4.24E+00
5.87E-01	3.00E+00		5.87E-01	4.24E+00
5.97E-01	3.01E+00		5.97E-01	4.24E+00
6.08E-01	3.01E+00		6.08E-01	4.23E+00
6.18E-01	3.01E+00		6.18E-01	4.24E+00
6.28E-01	3.01E+00		6.28E-01	4.23E+00
6.38E-01	3.01E+00		6.38E-01	4.23E+00
6.49E-01	3.02E+00		6.49E-01	4.23E+00
6.59E-01	3.02E+00		6.59E-01	4.23E+00
6.69E-01	3.02E+00		6.69E-01	4.23E+00
6.80E-01	3.02E+00		6.80E-01	4.23E+00
6.90E-01	3.02E+00		6.90E-01	4.23E+00
7.00E-01	3.02E+00		7.00E-01	4.23E+00
7.11E-01	3.03E+00		7.11E-01	4.23E+00
7.21E-01	3.03E+00		7.21E-01	4.23E+00
7.31E-01	3.03E+00		7.31E-01	4.23E+00
7.41E-01	3.03E+00		7.41E-01	4.23E+00
7.52E-01	3.03E+00		7.52E-01	4.23E+00
7.62E-01	3.04E+00		7.62E-01	4.23E+00
7.72E-01	3.04E+00		7.72E-01	4.23E+00
7.83E-01	3.04E+00		7.83E-01	4.23E+00
7.93E-01	3.04E+00		7.93E-01	4.23E+00
8.03E-01	3.04E+00		8.03E-01	4.23E+00
8.14E-01	3.04E+00		8.14E-01	4.23E+00
8.24E-01	3.05E+00		8.24E-01	4.23E+00
8.34E-01	3.05E+00		8.34E-01	4.23E+00
8.44E-01	3.05E+00		8.44E-01	4.23E+00
8.55E-01	3.05E+00		8.55E-01	4.23E+00
8.65E-01	3.05E+00		8.65E-01	4.23E+00
8.75E-01	3.05E+00		8.75E-01	4.23E+00
8.86E-01	3.06E+00		8.86E-01	4.23E+00
8.96E-01	3.06E+00		8.96E-01	4.23E+00
9.06E-01	3.06E+00		9.06E-01	4.23E+00
9.17E-01	3.06E+00		9.17E-01	4.23E+00
9.27E-01	3.06E+00		9.27E-01	4.23E+00
9.37E-01	3.06E+00		9.37E-01	4.23E+00
9.47E-01	3.06E+00		9.47E-01	4.23E+00
9.58E-01	3.07E+00		9.58E-01	4.23E+00
9.68E-01	3.07E+00		9.68E-01	4.23E+00
9.78E-01	3.07E+00		9.78E-01	4.23E+00
9.89E-01	3.07E+00		9.89E-01	4.23E+00
9.99E-01	3.07E+00		9.99E-01	4.22E+00
1.01E+00	3.07E+00		1.01E+00	4.22E+00
1.02E+00	3.07E+00		1.02E+00	4.22E+00
1.03E+00	3.08E+00		1.03E+00	4.22E+00
1.04E+00	3.08E+00		1.04E+00	4.22E+00
1.05E+00	3.08E+00		1.05E+00	4.22E+00
1.06E+00	3.08E+00		1.06E+00	4.22E+00
1.07E+00	3.08E+00		1.07E+00	4.22E+00
1.08E+00	3.08E+00		1.08E+00	4.22E+00
1.09E+00	3.08E+00		1.09E+00	4.22E+00
1.10E+00	3.08E+00		1.10E+00	4.22E+00
1.11E+00	3.09E+00		1.11E+00	4.22E+00
1.12E+00	3.09E+00		1.12E+00	4.22E+00
1.13E+00	3.09E+00		1.13E+00	4.22E+00
1.14E+00	3.09E+00		1.14E+00	4.22E+00
1.15E+00	3.09E+00		1.15E+00	4.22E+00
1.16E+00	3.09E+00		1.16E+00	4.22E+00
1.17E+00	3.09E+00		1.17E+00	4.22E+00
1.18E+00	3.10E+00		1.18E+00	4.22E+00
1.19E+00	3.10E+00		1.19E+00	4.22E+00
1.20E+00	3.10E+00		1.20E+00	4.22E+00
1.22E+00	3.10E+00		1.22E+00	4.22E+00
1.23E+00	3.10E+00		1.23E+00	4.22E+00
1.24E+00	3.10E+00		1.24E+00	4.22E+00
1.25E+00	3.10E+00		1.25E+00	4.22E+00
1.26E+00	3.10E+00		1.26E+00	4.22E+00
1.27E+00	3.10E+00		1.27E+00	4.22E+00
1.28E+00	3.11E+00		1.28E+00	4.22E+00
1.29E+00	3.11E+00		1.29E+00	4.22E+00
1.30E+00	3.11E+00		1.30E+00	4.22E+00
1.31E+00	3.11E+00		1.31E+00	4.22E+00
1.32E+00	3.11E+00		1.32E+00	4.22E+00
1.33E+00	3.11E+00		1.33E+00	4.22E+00
1.34E+00	3.11E+00		1.34E+00	4.22E+00
1.35E+00	3.11E+00		1.35E+00	4.22E+00
1.36E+00	3.12E+00		1.36E+00	4.22E+00
1.37E+00	3.12E+00		1.37E+00	4.22E+00
1.38E+00	3.12E+00		1.38E+00	4.22E+00
1.39E+00	3.12E+00		1.39E+00	4.22E+00
1.40E+00	3.12E+00		1.40E+00	4.22E+00
1.41E+00	3.12E+00		1.41E+00	4.22E+00
1.42E+00	3.12E+00		1.42E+00	4.22E+00
1.43E+00	3.12E+00		1.43E+00	4.22E+00
1.44E+00	3.12E+00		1.44E+00	4.22E+00
1.45E+00	3.13E+00		1.45E+00	4.22E+00
1.46E+00	3.13E+00		1.46E+00	4.21E+00
1.47E+00	3.13E+00		1.47E+00	4.21E+00
1.48E+00	3.13E+00		1.48E+00	4.21E+00
1.49E+00	3.13E+00		1.49E+00	4.21E+00
1.50E+00	3.13E+00		1.50E+00	4.21E+00
1.51E+00	3.13E+00		1.51E+00	4.21E+00
1.52E+00	3.13E+00		1.52E+00	4.21E+00
1.53E+00	3.13E+00		1.53E+00	4.21E+00
1.54E+00	3.14E+00		1.54E+00	4.21E+00
1.56E+00	3.14E+00		1.56E+00	4.21E+00
1.57E+00	3.14E+00		1.57E+00	4.21E+00
1.58E+00	3.14E+00		1.58E+00	4.21E+00
1.59E+00	3.14E+00		1.59E+00	4.21E+00
1.60E+00	3.14E+00		1.60E+00	4.21E+00
1.61E+00	3.14E+00		1.61E+00	4.21E+00
1.62E+00	3.14E+00		1.62E+00	4.21E+00
1.63E+00	3.14E+00		1.63E+00	4.21E+00
1.64E+00	3.15E+00		1.64E+00	4.21E+00
1.65E+00	3.15E+00		1.65E+00	4.21E+00
1.66E+00	3.15E+00		1.66E+00	4.21E+00
1.67E+00	3.15E+00		1.67E+00	4.21E+00
1.68E+00	3.15E+00		1.68E+00	4.21E+00
1.69E+00	3.15E+00		1.69E+00	4.21E+00
1.70E+00	3.15E+00		1.70E+00	4.21E+00
1.71E+00	3.15E+00		1.71E+00	4.21E+00
1.72E+00	3.15E+00		1.72E+00	4.21E+00
1.73E+00	3.15E+00		1.73E+00	4.21E+00
1.74E+00	3.15E+00		1.74E+00	4.21E+00
1.75E+00	3.16E+00		1.75E+00	4.21E+00
1.76E+00	3.16E+00		1.76E+00	4.21E+00
1.77E+00	3.16E+00		1.77E+00	4.21E+00
1.78E+00	3.16E+00		1.78E+00	4.21E+00
1.79E+00	3.16E+00		1.79E+00	4.21E+00
1.80E+00	3.16E+00		1.80E+00	4.21E+00
1.81E+00	3.16E+00		1.81E+00	4.21E+00
1.82E+00	3.16E+00		1.82E+00	4.21E+00
1.83E+00	3.16E+00		1.83E+00	4.21E+00
1.84E+00	3.16E+00		1.84E+00	4.21E+00
1.85E+00	3.16E+00		1.85E+00	4.21E+00
1.86E+00	3.17E+00		1.86E+00	4.21E+00
1.87E+00	3.17E+00		1.87E+00	4.21E+00
1.88E+00	3.17E+00		1.88E+00	4.21E+00
1.89E+00	3.17E+00		1.89E+00	4.21E+00
1.91E+00	3.17E+00		1.91E+00	4.21E+00
1.92E+00	3.17E+00		1.92E+00	4.21E+00
1.93E+00	3.17E+00		1.93E+00	4.21E+00
1.94E+00	3.17E+00		1.94E+00	4.21E+00
1.95E+00	3.17E+00		1.95E+00	4.20E+00
1.96E+00	3.17E+00		1.96E+00	4.20E+00
1.97E+00	3.17E+00		1.97E+00	4.20E+00
1.98E+00	3.18E+00		1.98E+00	4.20E+00
1.99E+00	3.18E+00		1.99E+00	4.20E+00
2.00E+00	3.18E+00		2.00E+00	4.20E+00
2.01E+00	3.18E+00		2.01E+00	4.20E+00
2.02E+00	3.18E+00		2.02E+00	4.20E+00
2.03E+00	3.18E+00		2.03E+00	4.20E+00
2.04E+00	3.18E+00		2.04E+00	4.20E+00
2.05E+00	3.18E+00		2.05E+00	4.20E+00
2.06E+00	3.18E+00		2.06E+00	4.20E+00
2.07E+00	3.18E+00		2.07E+00	4.20E+00
2.08E+00	3.18E+00		2.08E+00	4.20E+00
2.09E+00	3.18E+00		2.09E+00	4.20E+00
2.10E+00	3.19E+00		2.10E+00	4.20E+00
2.11E+00	3.19E+00		2.11E+00	4.20E+00
2.12E+00	3.19E+00		2.12E+00	4.20E+00
2.13E+00	3.19E+00		2.13E+00	4.20E+00
2.14E+00	3.19E+00		2.14E+00	4.20E+00
2.15E+00	3.19E+00		2.15E+00	4.20E+00
2.16E+00	3.19E+00		2.16E+00	4.20E+00
2.17E+00	3.19E+00		2.17E+00	4.20E+00
2.18E+00	3.19E+00		2.18E+00	4.20E+00
2.19E+00	3.19E+00		2.19E+00	4.20E+00
2.20E+00	3.19E+00		2.20E+00	4.20E+00
2.21E+00	3.19E+00		2.21E+00	4.20E+00
2.22E+00	3.19E+00		2.22E+00	4.20E+00
2.23E+00	3.20E+00		2.23E+00	4.20E+00
2.24E+00	3.20E+00		2.24E+00	4.20E+00
2.26E+00	3.20E+00		2.26E+00	4.20E+00
2.27E+00	3.20E+00		2.27E+00	4.20E+00
2.28E+00	3.20E+00		2.28E+00	4.20E+00
2.29E+00	3.20E+00		2.29E+00	4.20E+00
2.30E+00	3.20E+00		2.30E+00	4.20E+00
2.31E+00	3.20E+00		2.31E+00	4.20E+00
2.32E+00	3.20E+00		2.32E+00	4.20E+00
2.33E+00	3.20E+00		2.33E+00	4.20E+00
2.34E+00	3.20E+00		2.34E+00	4.20E+00
2.35E+00	3.20E+00		2.35E+00	4.20E+00
2.36E+00	3.20E+00		2.36E+00	4.20E+00
2.37E+00	3.21E+00		2.37E+00	4.20E+00
2.38E+00	3.21E+00		2.38E+00	4.20E+00
2.39E+00	3.21E+00		2.39E+00	4.20E+00
2.40E+00	3.21E+00		2.40E+00	4.20E+00
2.41E+00	3.21E+00		2.41E+00	4.20E+00
2.42E+00	3.21E+00		2.42E+00	4.20E+00
2.43E+00	3.21E+00		2.43E+00	4.20E+00
2.44E+00	3.21E+00		2.44E+00	4.20E+00
2.45E+00	3.21E+00		2.45E+00	4.19E+00
2.46E+00	3.21E+00		2.46E+00	4.20E+00
2.47E+00	3.21E+00		2.47E+00	4.19E+00
2.48E+00	3.21E+00		2.48E+00	4.19E+00
2.49E+00	3.21E+00		2.49E+00	4.19E+00
2.50E+00	3.22E+00		2.50E+00	4.19E+00
2.51E+00	3.22E+00		2.51E+00	4.19E+00
2.52E+00	3.22E+00		2.52E+00	4.19E+00
2.53E+00	3.22E+00		2.53E+00	4.19E+00
2.54E+00	3.22E+00		2.54E+00	4.19E+00
2.55E+00	3.22E+00		2.55E+00	4.19E+00
2.56E+00	3.22E+00		2.56E+00	4.19E+00
2.57E+00	3.22E+00		2.57E+00	4.19E+00
2.58E+00	3.22E+00		2.58E+00	4.19E+00
2.60E+00	3.22E+00		2.60E+00	4.19E+00
2.61E+00	3.22E+00		2.61E+00	4.19E+00
2.62E+00	3.22E+00		2.62E+00	4.19E+00
2.63E+00	3.22E+00		2.63E+00	4.19E+00
2.64E+00	3.22E+00		2.64E+00	4.19E+00
2.65E+00	3.23E+00		2.65E+00	4.19E+00
2.66E+00	3.23E+00		2.66E+00	4.19E+00
2.67E+00	3.23E+00		2.67E+00	4.19E+00
2.68E+00	3.23E+00		2.68E+00	4.19E+00
2.69E+00	3.23E+00		2.69E+00	4.19E+00
2.70E+00	3.23E+00		2.70E+00	4.19E+00
2.71E+00	3.23E+00		2.71E+00	4.19E+00
2.72E+00	3.23E+00		2.72E+00	4.19E+00
2.73E+00	3.23E+00		2.73E+00	4.19E+00
2.74E+00	3.23E+00		2.74E+00	4.19E+00
2.75E+00	3.23E+00		2.75E+00	4.19E+00
2.76E+00	3.23E+00		2.76E+00	4.19E+00
2.77E+00	3.23E+00		2.77E+00	4.19E+00
2.78E+00	3.23E+00		2.78E+00	4.19E+00
2.79E+00	3.23E+00		2.79E+00	4.19E+00
2.80E+00	3.23E+00		2.80E+00	4.19E+00
2.81E+00	3.24E+00		2.81E+00	4.19E+00
2.82E+00	3.24E+00		2.82E+00	4.19E+00
2.83E+00	3.24E+00		2.83E+00	4.19E+00
2.84E+00	3.24E+00		2.84E+00	4.19E+00
2.85E+00	3.24E+00		2.85E+00	4.19E+00
2.86E+00	3.24E+00		2.86E+00	4.19E+00
2.87E+00	3.24E+00		2.87E+00	4.19E+00
2.88E+00	3.24E+00		2.88E+00	4.19E+00
2.89E+00	3.24E+00		2.89E+00	4.19E+00
2.90E+00	3.24E+00		2.90E+00	4.19E+00
2.91E+00	3.24E+00		2.91E+00	4.19E+00
2.92E+00	3.24E+00		2.92E+00	4.19E+00
2.93E+00	3.24E+00		2.93E+00	4.19E+00
2.95E+00	3.24E+00		2.95E+00	4.19E+00
2.96E+00	3.24E+00		2.96E+00	4.19E+00
2.97E+00	3.24E+00		2.97E+00	4.19E+00
2.98E+00	3.25E+00		2.98E+00	4.19E+00
2.99E+00	3.25E+00		2.99E+00	4.19E+00
3.00E+00	3.25E+00		3.00E+00	4.19E+00
3.01E+00	3.25E+00		3.01E+00	4.19E+00
3.02E+00	3.25E+00		3.02E+00	4.19E+00
3.03E+00	3.25E+00		3.03E+00	4.19E+00
3.04E+00	3.25E+00		3.04E+00	4.19E+00
3.05E+00	3.25E+00		3.05E+00	4.19E+00
3.06E+00	3.25E+00		3.06E+00	4.18E+00
3.07E+00	3.25E+00		3.07E+00	4.19E+00
3.08E+00	3.25E+00		3.08E+00	4.18E+00
3.09E+00	3.25E+00		3.09E+00	4.18E+00
3.10E+00	3.25E+00		3.10E+00	4.18E+00
3.11E+00	3.25E+00		3.11E+00	4.18E+00
3.12E+00	3.25E+00		3.12E+00	4.18E+00
3.13E+00	3.26E+00		3.13E+00	4.18E+00
3.14E+00	3.26E+00		3.14E+00	4.18E+00
3.15E+00	3.26E+00		3.15E+00	4.18E+00
3.16E+00	3.26E+00		3.16E+00	4.18E+00
3.17E+00	3.26E+00		3.17E+00	4.18E+00
3.18E+00	3.26E+00		3.18E+00	4.18E+00
3.19E+00	3.26E+00		3.19E+00	4.18E+00
3.20E+00	3.26E+00		3.20E+00	4.18E+00
3.21E+00	3.26E+00		3.21E+00	4.18E+00
3.22E+00	3.26E+00		3.22E+00	4.18E+00
3.23E+00	3.26E+00		3.23E+00	4.18E+00
3.24E+00	3.26E+00		3.24E+00	4.18E+00
3.25E+00	3.26E+00		3.25E+00	4.18E+00
3.26E+00	3.26E+00		3.26E+00	4.18E+00
3.27E+00	3.26E+00		3.27E+00	4.18E+00
3.29E+00	3.26E+00		3.29E+00	4.18E+00
3.30E+00	3.26E+00		3.30E+00	4.18E+00
3.31E+00	3.26E+00		3.31E+00	4.18E+00
3.32E+00	3.26E+00		3.32E+00	4.18E+00
3.33E+00	3.27E+00		3.33E+00	4.18E+00
3.34E+00	3.27E+00		3.34E+00	4.18E+00
3.35E+00	3.27E+00		3.35E+00	4.18E+00
3.36E+00	3.27E+00		3.36E+00	4.18E+00
3.37E+00	3.27E+00		3.37E+00	4.18E+00
3.38E+00	3.27E+00		3.38E+00	4.18E+00
3.39E+00	3.27E+00		3.39E+00	4.18E+00
3.40E+00	3.27E+00		3.40E+00	4.18E+00
3.41E+00	3.27E+00		3.41E+00	4.18E+00
3.42E+00	3.27E+00		3.42E+00	4.18E+00
3.43E+00	3.27E+00		3.43E+00	4.18E+00
3.44E+00	3.27E+00		3.44E+00	4.18E+00
3.45E+00	3.27E+00		3.45E+00	4.18E+00
3.46E+00	3.27E+00		3.46E+00	4.18E+00
3.47E+00	3.27E+00		3.47E+00	4.18E+00
3.48E+00	3.27E+00		3.48E+00	4.18E+00
3.49E+00	3.28E+00		3.49E+00	4.18E+00
3.50E+00	3.28E+00		3.50E+00	4.18E+00
3.51E+00	3.28E+00		3.51E+00	4.18E+00
3.52E+00	3.28E+00		3.52E+00	4.18E+00
3.53E+00	3.28E+00		3.53E+00	4.18E+00
3.54E+00	3.28E+00		3.54E+00	4.18E+00
3.55E+00	3.28E+00		3.55E+00	4.18E+00
3.56E+00	3.28E+00		3.56E+00	4.18E+00
3.57E+00	3.28E+00		3.57E+00	4.18E+00
3.58E+00	3.28E+00		3.58E+00	4.18E+00
3.59E+00	3.28E+00		3.59E+00	4.18E+00
3.60E+00	3.28E+00		3.60E+00	4.18E+00
3.61E+00	3.28E+00		3.61E+00	4.18E+00
3.62E+00	3.28E+00		3.62E+00	4.18E+00
3.64E+00	3.28E+00		3.64E+00	4.18E+00
3.65E+00	3.28E+00		3.65E+00	4.18E+00
3.66E+00	3.28E+00		3.66E+00	4.18E+00
3.67E+00	3.28E+00		3.67E+00	4.18E+00
3.68E+00	3.28E+00		3.68E+00	4.17E+00
3.69E+00	3.28E+00		3.69E+00	4.18E+00
3.70E+00	3.29E+00		3.70E+00	4.17E+00
3.71E+00	3.29E+00		3.71E+00	4.17E+00
3.72E+00	3.29E+00		3.72E+00	4.17E+00
3.73E+00	3.29E+00		3.73E+00	4.17E+00
3.74E+00	3.29E+00		3.74E+00	4.17E+00
3.75E+00	3.29E+00		3.75E+00	4.17E+00
3.76E+00	3.29E+00		3.76E+00	4.17E+00
3.77E+00	3.29E+00		3.77E+00	4.17E+00
3.78E+00	3.29E+00		3.78E+00	4.17E+00
3.79E+00	3.29E+00		3.79E+00	4.17E+00
3.80E+00	3.29E+00		3.80E+00	4.17E+00
3.81E+00	3.29E+00		3.81E+00	4.17E+00
3.82E+00	3.29E+00		3.82E+00	4.17E+00
3.83E+00	3.29E+00		3.83E+00	4.17E+00
3.84E+00	3.29E+00		3.84E+00	4.17E+00
3.85E+00	3.29E+00		3.85E+00	4.17E+00
3.86E+00	3.29E+00		3.86E+00	4.17E+00
3.87E+00	3.29E+00		3.87E+00	4.17E+00
3.88E+00	3.29E+00		3.88E+00	4.17E+00
3.89E+00	3.29E+00		3.89E+00	4.17E+00
3.90E+00	3.30E+00		3.90E+00	4.17E+00
3.91E+00	3.30E+00		3.91E+00	4.17E+00
3.92E+00	3.30E+00		3.92E+00	4.17E+00
3.93E+00	3.30E+00		3.93E+00	4.17E+00
3.94E+00	3.30E+00		3.94E+00	4.17E+00
3.95E+00	3.30E+00		3.95E+00	4.17E+00
3.96E+00	3.30E+00		3.96E+00	4.17E+00
3.98E+00	3.30E+00		3.98E+00	4.17E+00
3.99E+00	3.30E+00		3.99E+00	4.17E+00
4.00E+00	3.30E+00		4.00E+00	4.17E+00
4.01E+00	3.30E+00		4.01E+00	4.17E+00
4.02E+00	3.30E+00		4.02E+00	4.17E+00
4.03E+00	3.30E+00		4.03E+00	4.17E+00
4.04E+00	3.30E+00		4.04E+00	4.17E+00
4.05E+00	3.30E+00		4.05E+00	4.17E+00
4.06E+00	3.30E+00		4.06E+00	4.17E+00
4.07E+00	3.30E+00		4.07E+00	4.17E+00
4.08E+00	3.30E+00		4.08E+00	4.17E+00
4.09E+00	3.30E+00		4.09E+00	4.17E+00
4.10E+00	3.30E+00		4.10E+00	4.17E+00
4.11E+00	3.31E+00		4.11E+00	4.17E+00
4.12E+00	3.31E+00		4.12E+00	4.17E+00
4.13E+00	3.31E+00		4.13E+00	4.17E+00
4.14E+00	3.31E+00		4.14E+00	4.17E+00
4.15E+00	3.31E+00		4.15E+00	4.17E+00
4.16E+00	3.31E+00		4.16E+00	4.17E+00
4.17E+00	3.31E+00		4.17E+00	4.17E+00
4.18E+00	3.31E+00		4.18E+00	4.17E+00
4.19E+00	3.31E+00		4.19E+00	4.17E+00
4.20E+00	3.31E+00		4.20E+00	4.17E+00
4.21E+00	3.31E+00		4.21E+00	4.17E+00
4.22E+00	3.31E+00		4.22E+00	4.17E+00
4.23E+00	3.31E+00		4.23E+00	4.17E+00
4.24E+00	3.31E+00		4.24E+00	4.17E+00
4.25E+00	3.31E+00		4.25E+00	4.17E+00
4.26E+00	3.31E+00		4.26E+00	4.17E+00
4.27E+00	3.31E+00		4.27E+00	4.17E+00
4.28E+00	3.31E+00		4.28E+00	4.17E+00
4.29E+00	3.31E+00		4.29E+00	4.17E+00
4.30E+00	3.31E+00		4.30E+00	4.17E+00
4.31E+00	3.31E+00		4.31E+00	4.17E+00
4.33E+00	3.31E+00		4.33E+00	4.17E+00
4.34E+00	3.32E+00		4.34E+00	4.17E+00
4.35E+00	3.32E+00		4.35E+00	4.17E+00
4.36E+00	3.32E+00		4.36E+00	4.17E+00
4.37E+00	3.32E+00		4.37E+00	4.17E+00
4.38E+00	3.32E+00		4.38E+00	4.17E+00
4.39E+00	3.32E+00		4.39E+00	4.17E+00
4.40E+00	3.32E+00		4.40E+00	4.17E+00
4.41E+00	3.32E+00		4.41E+00	4.17E+00
4.42E+00	3.32E+00		4.42E+00	4.17E+00
4.43E+00	3.32E+00		4.43E+00	4.16E+00
4.44E+00	3.32E+00		4.44E+00	4.16E+00
4.45E+00	3.32E+00		4.45E+00	4.16E+00
4.46E+00	3.32E+00		4.46E+00	4.17E+00
4.47E+00	3.32E+00		4.47E+00	4.16E+00
4.48E+00	3.32E+00		4.48E+00	4.16E+00
4.49E+00	3.32E+00		4.49E+00	4.16E+00
4.50E+00	3.32E+00		4.50E+00	4.16E+00
4.51E+00	3.32E+00		4.51E+00	4.16E+00
4.52E+00	3.32E+00		4.52E+00	4.16E+00
4.53E+00	3.32E+00		4.53E+00	4.16E+00
4.54E+00	3.32E+00		4.54E+00	4.16E+00
4.55E+00	3.32E+00		4.55E+00	4.16E+00
4.56E+00	3.33E+00		4.56E+00	4.16E+00
4.57E+00	3.32E+00		4.57E+00	4.16E+00
4.58E+00	3.33E+00		4.58E+00	4.16E+00
4.59E+00	3.33E+00		4.59E+00	4.16E+00
4.60E+00	3.33E+00		4.60E+00	4.16E+00
4.61E+00	3.33E+00		4.61E+00	4.16E+00
4.62E+00	3.33E+00		4.62E+00	4.16E+00
4.63E+00	3.33E+00		4.63E+00	4.16E+00
4.64E+00	3.33E+00		4.64E+00	4.16E+00
4.65E+00	3.33E+00		4.65E+00	4.16E+00
4.67E+00	3.33E+00		4.67E+00	4.16E+00
4.68E+00	3.33E+00		4.68E+00	4.16E+00
4.69E+00	3.33E+00		4.69E+00	4.16E+00
4.70E+00	3.33E+00		4.70E+00	4.16E+00
4.71E+00	3.33E+00		4.71E+00	4.16E+00
4.72E+00	3.33E+00		4.72E+00	4.16E+00
4.73E+00	3.33E+00		4.73E+00	4.16E+00
4.74E+00	3.33E+00		4.74E+00	4.16E+00
4.75E+00	3.33E+00		4.75E+00	4.16E+00
4.76E+00	3.33E+00		4.76E+00	4.16E+00
4.77E+00	3.33E+00		4.77E+00	4.16E+00
4.78E+00	3.33E+00		4.78E+00	4.16E+00
4.79E+00	3.33E+00		4.79E+00	4.16E+00
4.80E+00	3.33E+00		4.80E+00	4.16E+00
4.81E+00	3.34E+00		4.81E+00	4.16E+00
4.82E+00	3.34E+00		4.82E+00	4.16E+00
4.83E+00	3.34E+00		4.83E+00	4.16E+00
4.84E+00	3.34E+00		4.84E+00	4.16E+00
4.85E+00	3.34E+00		4.85E+00	4.16E+00
4.86E+00	3.34E+00		4.86E+00	4.16E+00
4.87E+00	3.34E+00		4.87E+00	4.16E+00
4.88E+00	3.34E+00		4.88E+00	4.16E+00
4.89E+00	3.34E+00		4.89E+00	4.16E+00
4.90E+00	3.34E+00		4.90E+00	4.16E+00
4.91E+00	3.34E+00		4.91E+00	4.16E+00
4.92E+00	3.34E+00		4.92E+00	4.16E+00
4.93E+00	3.34E+00		4.93E+00	4.16E+00
4.94E+00	3.34E+00		4.94E+00	4.16E+00
4.95E+00	3.34E+00		4.95E+00	4.16E+00
4.96E+00	3.34E+00		4.96E+00	4.16E+00
4.97E+00	3.34E+00		4.97E+00	4.16E+00
4.98E+00	3.34E+00		4.98E+00	4.16E+00
4.99E+00	3.34E+00		4.99E+00	4.16E+00
5.00E+00	3.34E+00		5.00E+00	4.16E+00
5.02E+00	3.34E+00		5.02E+00	4.16E+00
5.03E+00	3.34E+00		5.03E+00	4.16E+00
5.04E+00	3.34E+00		5.04E+00	4.16E+00
5.05E+00	3.35E+00		5.05E+00	4.16E+00
5.06E+00	3.34E+00		5.06E+00	4.16E+00
5.07E+00	3.35E+00		5.07E+00	4.16E+00
5.08E+00	3.35E+00		5.08E+00	4.16E+00
5.09E+00	3.35E+00		5.09E+00	4.16E+00
5.10E+00	3.35E+00		5.10E+00	4.16E+00
5.11E+00	3.35E+00		5.11E+00	4.16E+00
5.12E+00	3.35E+00		5.12E+00	4.16E+00
5.13E+00	3.35E+00		5.13E+00	4.16E+00
5.14E+00	3.35E+00		5.14E+00	4.16E+00
5.15E+00	3.35E+00		5.15E+00	4.16E+00
5.16E+00	3.35E+00		5.16E+00	4.16E+00
5.17E+00	3.35E+00		5.17E+00	4.16E+00
5.18E+00	3.35E+00		5.18E+00	4.16E+00
5.19E+00	3.35E+00		5.19E+00	4.16E+00
5.20E+00	3.35E+00		5.20E+00	4.16E+00
5.21E+00	3.35E+00		5.21E+00	4.15E+00
5.22E+00	3.35E+00		5.22E+00	4.16E+00
5.23E+00	3.35E+00		5.23E+00	4.15E+00
5.24E+00	3.35E+00		5.24E+00	4.15E+00
5.25E+00	3.35E+00		5.25E+00	4.15E+00
5.26E+00	3.35E+00		5.26E+00	4.15E+00
5.27E+00	3.35E+00		5.27E+00	4.15E+00
5.28E+00	3.35E+00		5.28E+00	4.15E+00
5.29E+00	3.35E+00		5.29E+00	4.15E+00
5.30E+00	3.35E+00		5.30E+00	4.15E+00
5.31E+00	3.35E+00		5.31E+00	4.15E+00
5.32E+00	3.36E+00		5.32E+00	4.15E+00
5.33E+00	3.36E+00		5.33E+00	4.15E+00
5.34E+00	3.36E+00		5.34E+00	4.15E+00
5.36E+00	3.36E+00		5.36E+00	4.15E+00
5.37E+00	3.36E+00		5.37E+00	4.15E+00
5.38E+00	3.36E+00		5.38E+00	4.15E+00
5.39E+00	3.36E+00		5.39E+00	4.15E+00
5.40E+00	3.36E+00		5.40E+00	4.15E+00
5.41E+00	3.36E+00		5.41E+00	4.15E+00
5.42E+00	3.36E+00		5.42E+00	4.15E+00
5.43E+00	3.36E+00		5.43E+00	4.15E+00
5.44E+00	3.36E+00		5.44E+00	4.15E+00
5.45E+00	3.36E+00		5.45E+00	4.15E+00
5.46E+00	3.36E+00		5.46E+00	4.15E+00
5.47E+00	3.36E+00		5.47E+00	4.15E+00
5.48E+00	3.36E+00		5.48E+00	4.15E+00
5.49E+00	3.36E+00		5.49E+00	4.15E+00
5.50E+00	3.36E+00		5.50E+00	4.15E+00
5.51E+00	3.36E+00		5.51E+00	4.15E+00
5.52E+00	3.36E+00		5.52E+00	4.15E+00
5.53E+00	3.36E+00		5.53E+00	4.15E+00
5.54E+00	3.36E+00		5.54E+00	4.15E+00
5.55E+00	3.36E+00		5.55E+00	4.15E+00
5.56E+00	3.36E+00		5.56E+00	4.15E+00
5.57E+00	3.36E+00		5.57E+00	4.15E+00
5.58E+00	3.36E+00		5.58E+00	4.15E+00
5.59E+00	3.37E+00		5.59E+00	4.15E+00
5.60E+00	3.36E+00		5.60E+00	4.15E+00
5.61E+00	3.37E+00		5.61E+00	4.15E+00
5.62E+00	3.37E+00		5.62E+00	4.15E+00
5.63E+00	3.37E+00		5.63E+00	4.15E+00
5.64E+00	3.37E+00		5.64E+00	4.15E+00
5.65E+00	3.37E+00		5.65E+00	4.15E+00
5.66E+00	3.37E+00		5.66E+00	4.15E+00
5.67E+00	3.37E+00		5.67E+00	4.15E+00
5.68E+00	3.37E+00		5.68E+00	4.15E+00
5.69E+00	3.37E+00		5.69E+00	4.15E+00
5.71E+00	3.37E+00		5.71E+00	4.15E+00
5.72E+00	3.37E+00		5.72E+00	4.15E+00
5.73E+00	3.37E+00		5.73E+00	4.15E+00
5.74E+00	3.37E+00		5.74E+00	4.15E+00
5.75E+00	3.37E+00		5.75E+00	4.15E+00
5.76E+00	3.37E+00		5.76E+00	4.15E+00
5.77E+00	3.37E+00		5.77E+00	4.15E+00
5.78E+00	3.37E+00		5.78E+00	4.15E+00
5.79E+00	3.37E+00		5.79E+00	4.15E+00
5.80E+00	3.37E+00		5.80E+00	4.15E+00
5.81E+00	3.37E+00		5.81E+00	4.15E+00
5.82E+00	3.37E+00		5.82E+00	4.15E+00
5.83E+00	3.37E+00		5.83E+00	4.15E+00
5.84E+00	3.37E+00		5.84E+00	4.15E+00
5.85E+00	3.37E+00		5.85E+00	4.15E+00
5.86E+00	3.37E+00		5.86E+00	4.15E+00
5.87E+00	3.37E+00		5.87E+00	4.15E+00
5.88E+00	3.38E+00		5.88E+00	4.15E+00
5.89E+00	3.37E+00		5.89E+00	4.15E+00
5.90E+00	3.38E+00		5.90E+00	4.15E+00
5.91E+00	3.38E+00		5.91E+00	4.15E+00
5.92E+00	3.38E+00		5.92E+00	4.15E+00
5.93E+00	3.38E+00		5.93E+00	4.15E+00
5.94E+00	3.38E+00		5.94E+00	4.15E+00
5.95E+00	3.38E+00		5.95E+00	4.15E+00
5.96E+00	3.38E+00		5.96E+00	4.15E+00
5.97E+00	3.38E+00		5.97E+00	4.15E+00
5.98E+00	3.38E+00		5.98E+00	4.15E+00
5.99E+00	3.38E+00		5.99E+00	4.15E+00
6.00E+00	3.38E+00		6.00E+00	4.15E+00
6.01E+00	3.38E+00		6.01E+00	4.15E+00
6.02E+00	3.38E+00		6.02E+00	4.15E+00
6.03E+00	3.38E+00		6.03E+00	4.15E+00
6.04E+00	3.38E+00		6.04E+00	4.15E+00
6.06E+00	3.38E+00		6.06E+00	4.15E+00
6.07E+00	3.38E+00		6.07E+00	4.15E+00
6.08E+00	3.38E+00		6.08E+00	4.15E+00
6.09E+00	3.38E+00		6.09E+00	4.14E+00
6.10E+00	3.38E+00		6.10E+00	4.15E+00
6.11E+00	3.38E+00		6.11E+00	4.14E+00
6.12E+00	3.38E+00		6.12E+00	4.14E+00
6.13E+00	3.38E+00		6.13E+00	4.14E+00
6.14E+00	3.38E+00		6.14E+00	4.14E+00
6.15E+00	3.38E+00		6.15E+00	4.14E+00
6.16E+00	3.38E+00		6.16E+00	4.14E+00
6.17E+00	3.38E+00		6.17E+00	4.14E+00
6.18E+00	3.39E+00		6.18E+00	4.14E+00
6.19E+00	3.38E+00		6.19E+00	4.14E+00
6.20E+00	3.39E+00		6.20E+00	4.14E+00
6.21E+00	3.39E+00		6.21E+00	4.14E+00
6.22E+00	3.39E+00		6.22E+00	4.14E+00
6.23E+00	3.39E+00		6.23E+00	4.14E+00
6.24E+00	3.39E+00		6.24E+00	4.14E+00
6.25E+00	3.39E+00		6.25E+00	4.14E+00
6.26E+00	3.39E+00		6.26E+00	4.14E+00
6.27E+00	3.39E+00		6.27E+00	4.14E+00
6.28E+00	3.39E+00		6.28E+00	4.14E+00
6.29E+00	3.39E+00		6.29E+00	4.14E+00
6.30E+00	3.39E+00		6.30E+00	4.14E+00
6.31E+00	3.39E+00		6.31E+00	4.14E+00
6.32E+00	3.39E+00		6.32E+00	4.14E+00
6.33E+00	3.39E+00		6.33E+00	4.14E+00
6.34E+00	3.39E+00		6.34E+00	4.14E+00
6.35E+00	3.39E+00		6.35E+00	4.14E+00
6.36E+00	3.39E+00		6.36E+00	4.14E+00
6.37E+00	3.39E+00		6.37E+00	4.14E+00
6.38E+00	3.39E+00		6.38E+00	4.14E+00
6.40E+00	3.39E+00		6.40E+00	4.14E+00
6.41E+00	3.39E+00		6.41E+00	4.14E+00
6.42E+00	3.39E+00		6.42E+00	4.14E+00
6.43E+00	3.39E+00		6.43E+00	4.14E+00
6.44E+00	3.39E+00		6.44E+00	4.14E+00
6.45E+00	3.39E+00		6.45E+00	4.14E+00
6.46E+00	3.39E+00		6.46E+00	4.14E+00
6.47E+00	3.39E+00		6.47E+00	4.14E+00
6.48E+00	3.39E+00		6.48E+00	4.14E+00
6.49E+00	3.40E+00		6.49E+00	4.14E+00
6.50E+00	3.40E+00		6.50E+00	4.14E+00
6.51E+00	3.39E+00		6.51E+00	4.14E+00
6.52E+00	3.40E+00		6.52E+00	4.14E+00
6.53E+00	3.40E+00		6.53E+00	4.14E+00
6.54E+00	3.40E+00		6.54E+00	4.14E+00
6.55E+00	3.40E+00		6.55E+00	4.14E+00
6.56E+00	3.40E+00		6.56E+00	4.14E+00
6.57E+00	3.40E+00		6.57E+00	4.14E+00
6.58E+00	3.40E+00		6.58E+00	4.14E+00
6.59E+00	3.40E+00		6.59E+00	4.14E+00
6.60E+00	3.40E+00		6.60E+00	4.14E+00
6.61E+00	3.40E+00		6.61E+00	4.14E+00
6.62E+00	3.40E+00		6.62E+00	4.14E+00
6.63E+00	3.40E+00		6.63E+00	4.14E+00
6.64E+00	3.40E+00		6.64E+00	4.14E+00
6.65E+00	3.40E+00		6.65E+00	4.14E+00
6.66E+00	3.40E+00		6.66E+00	4.14E+00
6.67E+00	3.40E+00		6.67E+00	4.14E+00
6.68E+00	3.40E+00		6.68E+00	4.14E+00
6.69E+00	3.40E+00		6.69E+00	4.14E+00
6.70E+00	3.40E+00		6.70E+00	4.14E+00
6.71E+00	3.40E+00		6.71E+00	4.14E+00
6.72E+00	3.40E+00		6.72E+00	4.14E+00
6.73E+00	3.40E+00		6.73E+00	4.14E+00
6.75E+00	3.40E+00		6.75E+00	4.14E+00
6.76E+00	3.40E+00		6.76E+00	4.14E+00
6.77E+00	3.40E+00		6.77E+00	4.14E+00
6.78E+00	3.40E+00		6.78E+00	4.14E+00
6.79E+00	3.40E+00		6.79E+00	4.14E+00
6.80E+00	3.40E+00		6.80E+00	4.14E+00
6.81E+00	3.40E+00		6.81E+00	4.14E+00
6.82E+00	3.40E+00		6.82E+00	4.14E+00
6.83E+00	3.40E+00		6.83E+00	4.14E+00
6.84E+00	3.41E+00		6.84E+00	4.14E+00
6.85E+00	3.41E+00		6.85E+00	4.14E+00
6.86E+00	3.41E+00		6.86E+00	4.14E+00
6.87E+00	3.41E+00		6.87E+00	4.14E+00
6.88E+00	3.41E+00		6.88E+00	4.14E+00
6.89E+00	3.41E+00		6.89E+00	4.14E+00
6.90E+00	3.41E+00		6.90E+00	4.14E+00
6.91E+00	3.41E+00		6.91E+00	4.14E+00
6.92E+00	3.41E+00		6.92E+00	4.14E+00
6.93E+00	3.41E+00		6.93E+00	4.14E+00
6.94E+00	3.41E+00		6.94E+00	4.14E+00
6.95E+00	3.41E+00		6.95E+00	4.14E+00
6.96E+00	3.41E+00		6.96E+00	4.14E+00
6.97E+00	3.41E+00		6.97E+00	4.14E+00
6.98E+00	3.41E+00		6.98E+00	4.14E+00
6.99E+00	3.41E+00		6.99E+00	4.14E+00
7.00E+00	3.41E+00		7.00E+00	4.14E+00
7.01E+00	3.41E+00		7.01E+00	4.14E+00
7.02E+00	3.41E+00		7.02E+00	4.14E+00
7.03E+00	3.41E+00		7.03E+00	4.14E+00
7.04E+00	3.41E+00		7.04E+00	4.14E+00
7.05E+00	3.41E+00		7.05E+00	4.14E+00
7.06E+00	3.41E+00		7.06E+00	4.14E+00
7.07E+00	3.41E+00		7.07E+00	4.14E+00
7.09E+00	3.41E+00		7.09E+00	4.14E+00
7.10E+00	3.41E+00		7.10E+00	4.13E+00
7.11E+00	3.41E+00		7.11E+00	4.13E+00
7.12E+00	3.41E+00		7.12E+00	4.13E+00
7.13E+00	3.41E+00		7.13E+00	4.13E+00
7.14E+00	3.41E+00		7.14E+00	4.13E+00
7.15E+00	3.41E+00		7.15E+00	4.13E+00
7.16E+00	3.41E+00		7.16E+00	4.13E+00
7.17E+00	3.41E+00		7.17E+00	4.13E+00
7.18E+00	3.42E+00		7.18E+00	4.13E+00
7.19E+00	3.41E+00		7.19E+00	4.13E+00
7.20E+00	3.41E+00		7.20E+00	4.13E+00
7.21E+00	3.42E+00		7.21E+00	4.13E+00
7.22E+00	3.42E+00		7.22E+00	4.13E+00
7.23E+00	3.42E+00		7.23E+00	4.13E+00
7.24E+00	3.42E+00		7.24E+00	4.13E+00
7.25E+00	3.42E+00		7.25E+00	4.13E+00
7.26E+00	3.42E+00		7.26E+00	4.13E+00
7.27E+00	3.42E+00		7.27E+00	4.13E+00
7.28E+00	3.42E+00		7.28E+00	4.13E+00
7.29E+00	3.42E+00		7.29E+00	4.13E+00
7.30E+00	3.42E+00		7.30E+00	4.13E+00
7.31E+00	3.42E+00		7.31E+00	4.13E+00
7.32E+00	3.42E+00		7.32E+00	4.13E+00
7.33E+00	3.42E+00		7.33E+00	4.13E+00
7.34E+00	3.42E+00		7.34E+00	4.13E+00
7.35E+00	3.42E+00		7.35E+00	4.13E+00
7.36E+00	3.42E+00		7.36E+00	4.13E+00
7.37E+00	3.42E+00		7.37E+00	4.13E+00
7.38E+00	3.42E+00		7.38E+00	4.13E+00
7.39E+00	3.42E+00		7.39E+00	4.13E+00
7.40E+00	3.42E+00		7.40E+00	4.13E+00
7.41E+00	3.42E+00		7.41E+00	4.13E+00
7.42E+00	3.42E+00		7.42E+00	4.13E+00
7.44E+00	3.42E+00		7.44E+00	4.13E+00
7.45E+00	3.42E+00		7.45E+00	4.13E+00
7.46E+00	3.42E+00		7.46E+00	4.13E+00
7.47E+00	3.42E+00		7.47E+00	4.13E+00
7.48E+00	3.42E+00		7.48E+00	4.13E+00
7.49E+00	3.42E+00		7.49E+00	4.13E+00
7.50E+00	3.42E+00		7.50E+00	4.13E+00
7.51E+00	3.42E+00		7.51E+00	4.13E+00
7.52E+00	3.42E+00		7.52E+00	4.13E+00
7.53E+00	3.42E+00		7.53E+00	4.13E+00
7.54E+00	3.43E+00		7.54E+00	4.13E+00
7.55E+00	3.42E+00		7.55E+00	4.13E+00
7.56E+00	3.42E+00		7.56E+00	4.13E+00
7.57E+00	3.42E+00		7.57E+00	4.13E+00
7.58E+00	3.43E+00		7.58E+00	4.13E+00
7.59E+00	3.43E+00		7.59E+00	4.13E+00
7.60E+00	3.43E+00		7.60E+00	4.13E+00
7.61E+00	3.43E+00		7.61E+00	4.13E+00
7.62E+00	3.43E+00		7.62E+00	4.13E+00
7.63E+00	3.43E+00		7.63E+00	4.13E+00
7.64E+00	3.43E+00		7.64E+00	4.13E+00
7.65E+00	3.43E+00		7.65E+00	4.13E+00
7.66E+00	3.43E+00		7.66E+00	4.13E+00
7.67E+00	3.43E+00		7.67E+00	4.13E+00
7.68E+00	3.43E+00		7.68E+00	4.13E+00
7.69E+00	3.43E+00		7.69E+00	4.13E+00
7.70E+00	3.43E+00		7.70E+00	4.13E+00
7.71E+00	3.43E+00		7.71E+00	4.13E+00
7.72E+00	3.43E+00		7.72E+00	4.13E+00
7.73E+00	3.43E+00		7.73E+00	4.13E+00
7.74E+00	3.43E+00		7.74E+00	4.13E+00
7.75E+00	3.43E+00		7.75E+00	4.13E+00
7.76E+00	3.43E+00		7.76E+00	4.13E+00
7.78E+00	3.43E+00		7.78E+00	4.13E+00
7.79E+00	3.43E+00		7.79E+00	4.13E+00
7.80E+00	3.43E+00		7.80E+00	4.13E+00
7.81E+00	3.43E+00		7.81E+00	4.13E+00
7.82E+00	3.43E+00		7.82E+00	4.13E+00
7.83E+00	3.43E+00		7.83E+00	4.13E+00
7.84E+00	3.43E+00		7.84E+00	4.13E+00
7.85E+00	3.43E+00		7.85E+00	4.13E+00
7.86E+00	3.43E+00		7.86E+00	4.13E+00
7.87E+00	3.43E+00		7.87E+00	4.13E+00
7.88E+00	3.43E+00		7.88E+00	4.13E+00
7.89E+00	3.43E+00		7.89E+00	4.13E+00
7.90E+00	3.43E+00		7.90E+00	4.13E+00
7.91E+00	3.43E+00		7.91E+00	4.13E+00
7.92E+00	3.43E+00		7.92E+00	4.13E+00
7.93E+00	3.44E+00		7.93E+00	4.13E+00
7.94E+00	3.44E+00		7.94E+00	4.13E+00
7.95E+00	3.44E+00		7.95E+00	4.13E+00
7.96E+00	3.44E+00		7.96E+00	4.13E+00
7.97E+00	3.44E+00		7.97E+00	4.13E+00
7.98E+00	3.44E+00		7.98E+00	4.13E+00
7.99E+00	3.44E+00		7.99E+00	4.13E+00
8.00E+00	3.44E+00		8.00E+00	4.13E+00
8.01E+00	3.44E+00		8.01E+00	4.13E+00
8.02E+00	3.44E+00		8.02E+00	4.13E+00
8.03E+00	3.44E+00		8.03E+00	4.13E+00
8.04E+00	3.44E+00		8.04E+00	4.13E+00
8.05E+00	3.44E+00		8.05E+00	4.13E+00
8.06E+00	3.44E+00		8.06E+00	4.13E+00
8.07E+00	3.44E+00		8.07E+00	4.13E+00
8.08E+00	3.44E+00		8.08E+00	4.13E+00
8.09E+00	3.44E+00		8.09E+00	4.13E+00
8.10E+00	3.44E+00		8.10E+00	4.13E+00
8.11E+00	3.44E+00		8.11E+00	4.13E+00
8.13E+00	3.44E+00		8.13E+00	4.13E+00
8.14E+00	3.44E+00		8.14E+00	4.13E+00
8.15E+00	3.44E+00		8.15E+00	4.13E+00
8.16E+00	3.44E+00		8.16E+00	4.13E+00
8.17E+00	3.44E+00		8.17E+00	4.13E+00
8.18E+00	3.44E+00		8.18E+00	4.13E+00
8.19E+00	3.44E+00		8.19E+00	4.13E+00
8.20E+00	3.44E+00		8.20E+00	4.13E+00
8.21E+00	3.44E+00		8.21E+00	4.13E+00
8.22E+00	3.44E+00		8.22E+00	4.13E+00
8.23E+00	3.44E+00		8.23E+00	4.12E+00
8.24E+00	3.44E+00		8.24E+00	4.12E+00
8.25E+00	3.44E+00		8.25E+00	4.12E+00
8.26E+00	3.44E+00		8.26E+00	4.13E+00
8.27E+00	3.44E+00		8.27E+00	4.12E+00
8.28E+00	3.44E+00		8.28E+00	4.13E+00
8.29E+00	3.44E+00		8.29E+00	4.12E+00
8.30E+00	3.44E+00		8.30E+00	4.12E+00
8.31E+00	3.44E+00		8.31E+00	4.12E+00
8.32E+00	3.45E+00		8.32E+00	4.12E+00
8.33E+00	3.45E+00		8.33E+00	4.12E+00
8.34E+00	3.45E+00		8.34E+00	4.12E+00
8.35E+00	3.44E+00		8.35E+00	4.12E+00
8.36E+00	3.45E+00		8.36E+00	4.12E+00
8.37E+00	3.45E+00		8.37E+00	4.12E+00
8.38E+00	3.45E+00		8.38E+00	4.12E+00
8.39E+00	3.45E+00		8.39E+00	4.12E+00
8.40E+00	3.45E+00		8.40E+00	4.12E+00
8.41E+00	3.45E+00		8.41E+00	4.12E+00
8.42E+00	3.45E+00		8.42E+00	4.12E+00
8.43E+00	3.45E+00		8.43E+00	4.12E+00
8.44E+00	3.45E+00		8.44E+00	4.12E+00
8.45E+00	3.45E+00		8.45E+00	4.12E+00
8.47E+00	3.45E+00		8.47E+00	4.12E+00
8.48E+00	3.45E+00		8.48E+00	4.12E+00
8.49E+00	3.45E+00		8.49E+00	4.12E+00
8.50E+00	3.45E+00		8.50E+00	4.12E+00
8.51E+00	3.45E+00		8.51E+00	4.12E+00
8.52E+00	3.45E+00		8.52E+00	4.12E+00
8.53E+00	3.45E+00		8.53E+00	4.12E+00
8.54E+00	3.45E+00		8.54E+00	4.12E+00
8.55E+00	3.45E+00		8.55E+00	4.12E+00
8.56E+00	3.45E+00		8.56E+00	4.12E+00
8.57E+00	3.45E+00		8.57E+00	4.12E+00
8.58E+00	3.45E+00		8.58E+00	4.12E+00
8.59E+00	3.45E+00		8.59E+00	4.12E+00
8.60E+00	3.45E+00		8.60E+00	4.12E+00
8.61E+00	3.45E+00		8.61E+00	4.12E+00
8.62E+00	3.45E+00		8.62E+00	4.12E+00
8.63E+00	3.45E+00		8.63E+00	4.12E+00
8.64E+00	3.45E+00		8.64E+00	4.12E+00
8.65E+00	3.45E+00		8.65E+00	4.12E+00
8.66E+00	3.45E+00		8.66E+00	4.12E+00
8.67E+00	3.45E+00		8.67E+00	4.12E+00
8.68E+00	3.45E+00		8.68E+00	4.12E+00
8.69E+00	3.45E+00		8.69E+00	4.12E+00
8.70E+00	3.45E+00		8.70E+00	4.12E+00
8.71E+00	3.45E+00		8.71E+00	4.12E+00
8.72E+00	3.45E+00		8.72E+00	4.12E+00
8.73E+00	3.45E+00		8.73E+00	4.12E+00
8.74E+00	3.45E+00		8.74E+00	4.12E+00
8.75E+00	3.45E+00		8.75E+00	4.12E+00
8.76E+00	3.45E+00		8.76E+00	4.12E+00
8.77E+00	3.46E+00		8.77E+00	4.12E+00
8.78E+00	3.46E+00		8.78E+00	4.12E+00
8.79E+00	3.46E+00		8.79E+00	4.12E+00
8.80E+00	3.46E+00		8.80E+00	4.12E+00
8.82E+00	3.46E+00		8.82E+00	4.12E+00
8.83E+00	3.46E+00		8.83E+00	4.12E+00
8.84E+00	3.46E+00		8.84E+00	4.12E+00
8.85E+00	3.46E+00		8.85E+00	4.12E+00
8.86E+00	3.46E+00		8.86E+00	4.12E+00
8.87E+00	3.46E+00		8.87E+00	4.12E+00
8.88E+00	3.46E+00		8.88E+00	4.12E+00
8.89E+00	3.46E+00		8.89E+00	4.12E+00
8.90E+00	3.46E+00		8.90E+00	4.12E+00
8.91E+00	3.46E+00		8.91E+00	4.12E+00
8.92E+00	3.46E+00		8.92E+00	4.12E+00
8.93E+00	3.46E+00		8.93E+00	4.12E+00
8.94E+00	3.46E+00		8.94E+00	4.12E+00
8.95E+00	3.46E+00		8.95E+00	4.12E+00
8.96E+00	3.46E+00		8.96E+00	4.12E+00
8.97E+00	3.46E+00		8.97E+00	4.12E+00
8.98E+00	3.46E+00		8.98E+00	4.12E+00
8.99E+00	3.46E+00		8.99E+00	4.12E+00
9.00E+00	3.46E+00		9.00E+00	4.12E+00
9.01E+00	3.46E+00		9.01E+00	4.12E+00
9.02E+00	3.46E+00		9.02E+00	4.12E+00
9.03E+00	3.46E+00		9.03E+00	4.12E+00
9.04E+00	3.46E+00		9.04E+00	4.12E+00
9.05E+00	3.46E+00		9.05E+00	4.12E+00
9.06E+00	3.46E+00		9.06E+00	4.12E+00
9.07E+00	3.46E+00		9.07E+00	4.12E+00
9.08E+00	3.46E+00		9.08E+00	4.12E+00
9.09E+00	3.46E+00		9.09E+00	4.12E+00
9.10E+00	3.46E+00		9.10E+00	4.12E+00
9.11E+00	3.46E+00		9.11E+00	4.12E+00
9.12E+00	3.46E+00		9.12E+00	4.12E+00
9.13E+00	3.46E+00		9.13E+00	4.12E+00
9.14E+00	3.46E+00		9.14E+00	4.12E+00
9.16E+00	3.46E+00		9.16E+00	4.12E+00
9.17E+00	3.46E+00		9.17E+00	4.12E+00
9.18E+00	3.46E+00		9.18E+00	4.12E+00
9.19E+00	3.46E+00		9.19E+00	4.12E+00
9.20E+00	3.46E+00		9.20E+00	4.12E+00
9.21E+00	3.46E+00		9.21E+00	4.12E+00
9.22E+00	3.46E+00		9.22E+00	4.12E+00
9.23E+00	3.46E+00		9.23E+00	4.12E+00
9.24E+00	3.46E+00		9.24E+00	4.12E+00
9.25E+00	3.46E+00		9.25E+00	4.12E+00
9.26E+00	3.46E+00		9.26E+00	4.12E+00
9.27E+00	3.46E+00		9.27E+00	4.12E+00
9.28E+00	3.46E+00		9.28E+00	4.12E+00
9.29E+00	3.47E+00		9.29E+00	4.12E+00
9.30E+00	3.47E+00		9.30E+00	4.12E+00
9.31E+00	3.47E+00		9.31E+00	4.12E+00
9.32E+00	3.47E+00		9.32E+00	4.12E+00
9.33E+00	3.47E+00		9.33E+00	4.12E+00
9.34E+00	3.47E+00		9.34E+00	4.12E+00
9.35E+00	3.47E+00		9.35E+00	4.12E+00
9.36E+00	3.47E+00		9.36E+00	4.12E+00
9.37E+00	3.47E+00		9.37E+00	4.12E+00
9.38E+00	3.47E+00		9.38E+00	4.12E+00
9.39E+00	3.47E+00		9.39E+00	4.12E+00
9.40E+00	3.47E+00		9.40E+00	4.12E+00
9.41E+00	3.47E+00		9.41E+00	4.12E+00
9.42E+00	3.47E+00		9.42E+00	4.12E+00
9.43E+00	3.47E+00		9.43E+00	4.12E+00
9.44E+00	3.47E+00		9.44E+00	4.12E+00
9.45E+00	3.47E+00		9.45E+00	4.12E+00
9.46E+00	3.47E+00		9.46E+00	4.12E+00
9.47E+00	3.47E+00		9.47E+00	4.12E+00
9.48E+00	3.47E+00		9.48E+00	4.12E+00
9.49E+00	3.47E+00		9.49E+00	4.12E+00
9.51E+00	3.47E+00		9.51E+00	4.12E+00
9.52E+00	3.47E+00		9.52E+00	4.12E+00
9.53E+00	3.47E+00		9.53E+00	4.12E+00
9.54E+00	3.47E+00		9.54E+00	4.11E+00
9.55E+00	3.47E+00		9.55E+00	4.12E+00
9.56E+00	3.47E+00		9.56E+00	4.11E+00
9.57E+00	3.47E+00		9.57E+00	4.11E+00
9.58E+00	3.47E+00		9.58E+00	4.12E+00
9.59E+00	3.47E+00		9.59E+00	4.12E+00
9.60E+00	3.47E+00		9.60E+00	4.12E+00
9.61E+00	3.47E+00		9.61E+00	4.11E+00
9.62E+00	3.47E+00		9.62E+00	4.11E+00
9.63E+00	3.47E+00		9.63E+00	4.11E+00
9.64E+00	3.47E+00		9.64E+00	4.11E+00
9.65E+00	3.47E+00		9.65E+00	4.11E+00
9.66E+00	3.47E+00		9.66E+00	4.11E+00
9.67E+00	3.47E+00		9.67E+00	4.11E+00
9.68E+00	3.47E+00		9.68E+00	4.11E+00
9.69E+00	3.47E+00		9.69E+00	4.11E+00
9.70E+00	3.47E+00		9.70E+00	4.11E+00
9.71E+00	3.47E+00		9.71E+00	4.11E+00
9.72E+00	3.47E+00		9.72E+00	4.11E+00
9.73E+00	3.47E+00		9.73E+00	4.11E+00
9.74E+00	3.47E+00		9.74E+00	4.11E+00
9.75E+00	3.47E+00		9.75E+00	4.11E+00
9.76E+00	3.47E+00		9.76E+00	4.11E+00
9.77E+00	3.47E+00		9.77E+00	4.11E+00
9.78E+00	3.47E+00		9.78E+00	4.11E+00
9.79E+00	3.47E+00		9.79E+00	4.11E+00
9.80E+00	3.47E+00		9.80E+00	4.11E+00
9.81E+00	3.47E+00		9.81E+00	4.11E+00
9.82E+00	3.47E+00		9.82E+00	4.11E+00
9.83E+00	3.47E+00		9.83E+00	4.11E+00
9.84E+00	3.47E+00		9.84E+00	4.11E+00
9.86E+00	3.47E+00		9.86E+00	4.11E+00
9.87E+00	3.47E+00		9.87E+00	4.11E+00
9.88E+00	3.47E+00		9.88E+00	4.11E+00
9.89E+00	3.47E+00		9.89E+00	4.11E+00
9.90E+00	3.47E+00		9.90E+00	4.11E+00
9.91E+00	3.48E+00		9.91E+00	4.11E+00
9.92E+00	3.47E+00		9.92E+00	4.11E+00
9.93E+00	3.47E+00		9.93E+00	4.11E+00
9.94E+00	3.47E+00		9.94E+00	4.11E+00
9.95E+00	3.47E+00		9.95E+00	4.11E+00
9.96E+00	3.47E+00		9.96E+00	4.11E+00
9.97E+00	3.48E+00		9.97E+00	4.11E+00
9.98E+00	3.47E+00		9.98E+00	4.11E+00
9.99E+00	3.48E+00		9.99E+00	4.11E+00
1.00E+01	3.48E+00		1.00E+01	4.11E+00
1.00E+01	3.48E+00		1.00E+01	4.11E+00
1.00E+01	3.48E+00		1.00E+01	4.11E+00
1.00E+01	3.48E+00		1.00E+01	4.11E+00
1.00E+01	3.48E+00		1.00E+01	4.11E+00
1.01E+01	3.48E+00		1.01E+01	4.11E+00
1.01E+01	3.48E+00		1.01E+01	4.11E+00
1.01E+01	3.48E+00		1.01E+01	4.11E+00
1.01E+01	3.48E+00		1.01E+01	4.11E+00
1.01E+01	3.48E+00		1.01E+01	4.11E+00
1.01E+01	3.48E+00		1.01E+01	4.11E+00
1.01E+01	3.48E+00		1.01E+01	4.11E+00
1.01E+01	3.48E+00		1.01E+01	4.11E+00
1.01E+01	3.48E+00		1.01E+01	4.11E+00
1.01E+01	3.48E+00		1.01E+01	4.11E+00
1.02E+01	3.48E+00		1.02E+01	4.11E+00
1.02E+01	3.48E+00		1.02E+01	4.11E+00
1.02E+01	3.48E+00		1.02E+01	4.11E+00
1.02E+01	3.48E+00		1.02E+01	4.11E+00
1.02E+01	3.48E+00		1.02E+01	4.11E+00
1.02E+01	3.48E+00		1.02E+01	4.11E+00
1.02E+01	3.48E+00		1.02E+01	4.11E+00
1.02E+01	3.48E+00		1.02E+01	4.11E+00
1.02E+01	3.48E+00		1.02E+01	4.11E+00
1.02E+01	3.48E+00		1.02E+01	4.11E+00
1.03E+01	3.48E+00		1.03E+01	4.11E+00
1.03E+01	3.48E+00		1.03E+01	4.11E+00
1.03E+01	3.48E+00		1.03E+01	4.11E+00
1.03E+01	3.48E+00		1.03E+01	4.11E+00
1.03E+01	3.48E+00		1.03E+01	4.11E+00
1.03E+01	3.48E+00		1.03E+01	4.11E+00
1.03E+01	3.48E+00		1.03E+01	4.11E+00
1.03E+01	3.48E+00		1.03E+01	4.11E+00
1.03E+01	3.48E+00		1.03E+01	4.11E+00
1.03E+01	3.48E+00		1.03E+01	4.11E+00
1.04E+01	3.48E+00		1.04E+01	4.11E+00
1.04E+01	3.48E+00		1.04E+01	4.11E+00
1.04E+01	3.48E+00		1.04E+01	4.11E+00
1.04E+01	3.48E+00		1.04E+01	4.11E+00
1.04E+01	3.48E+00		1.04E+01	4.11E+00
1.04E+01	3.48E+00		1.04E+01	4.11E+00
1.04E+01	3.48E+00		1.04E+01	4.11E+00
1.04E+01	3.48E+00		1.04E+01	4.11E+00
1.04E+01	3.48E+00		1.04E+01	4.11E+00
1.05E+01	3.48E+00		1.05E+01	4.11E+00
1.05E+01	3.48E+00		1.05E+01	4.11E+00
1.05E+01	3.48E+00		1.05E+01	4.11E+00
1.05E+01	3.48E+00		1.05E+01	4.11E+00
1.05E+01	3.48E+00		1.05E+01	4.11E+00
1.05E+01	3.48E+00		1.05E+01	4.11E+00
1.05E+01	3.48E+00		1.05E+01	4.11E+00
1.05E+01	3.48E+00		1.05E+01	4.11E+00
1.05E+01	3.48E+00		1.05E+01	4.11E+00
1.05E+01	3.48E+00		1.05E+01	4.11E+00
1.06E+01	3.48E+00		1.06E+01	4.11E+00
1.06E+01	3.48E+00		1.06E+01	4.11E+00
1.06E+01	3.48E+00		1.06E+01	4.11E+00
1.06E+01	3.48E+00		1.06E+01	4.11E+00
1.06E+01	3.48E+00		1.06E+01	4.11E+00
1.06E+01	3.48E+00		1.06E+01	4.11E+00
1.06E+01	3.48E+00		1.06E+01	4.11E+00
1.06E+01	3.48E+00		1.06E+01	4.11E+00
1.06E+01	3.48E+00		1.06E+01	4.11E+00
1.06E+01	3.48E+00		1.06E+01	4.11E+00
1.07E+01	3.48E+00		1.07E+01	4.11E+00
1.07E+01	3.48E+00		1.07E+01	4.11E+00
1.07E+01	3.48E+00		1.07E+01	4.11E+00
1.07E+01	3.48E+00		1.07E+01	4.11E+00
1.07E+01	3.48E+00		1.07E+01	4.11E+00
1.07E+01	3.48E+00		1.07E+01	4.11E+00
1.07E+01	3.48E+00		1.07E+01	4.11E+00
1.07E+01	3.48E+00		1.07E+01	4.11E+00
1.07E+01	3.48E+00		1.07E+01	4.11E+00
1.08E+01	3.48E+00		1.08E+01	4.11E+00
1.08E+01	3.48E+00		1.08E+01	4.11E+00
1.08E+01	3.48E+00		1.08E+01	4.11E+00
1.08E+01	3.48E+00		1.08E+01	4.11E+00
1.08E+01	3.48E+00		1.08E+01	4.11E+00
1.08E+01	3.48E+00		1.08E+01	4.11E+00
1.08E+01	3.48E+00		1.08E+01	4.11E+00
1.08E+01	3.48E+00		1.08E+01	4.11E+00
1.08E+01	3.48E+00		1.08E+01	4.11E+00
1.08E+01	3.48E+00		1.08E+01	4.11E+00
1.09E+01	3.48E+00		1.09E+01	4.11E+00
1.09E+01	3.48E+00		1.09E+01	4.11E+00
1.09E+01	3.48E+00		1.09E+01	4.11E+00
1.09E+01	3.48E+00		1.09E+01	4.11E+00
1.09E+01	3.48E+00		1.09E+01	4.11E+00
1.09E+01	3.48E+00		1.09E+01	4.11E+00
1.09E+01	3.48E+00		1.09E+01	4.11E+00
1.09E+01	3.48E+00		1.09E+01	4.11E+00
1.09E+01	3.48E+00		1.09E+01	4.11E+00
1.09E+01	3.48E+00		1.09E+01	4.11E+00
1.10E+01	3.48E+00		1.10E+01	4.11E+00
1.10E+01	3.48E+00		1.10E+01	4.11E+00
1.10E+01	3.48E+00		1.10E+01	4.11E+00
1.10E+01	3.48E+00		1.10E+01	4.11E+00
1.10E+01	3.48E+00		1.10E+01	4.11E+00
1.10E+01	3.48E+00		1.10E+01	4.11E+00
1.10E+01	3.48E+00		1.10E+01	4.11E+00
1.10E+01	3.48E+00		1.10E+01	4.11E+00
1.10E+01	3.48E+00		1.10E+01	4.11E+00
1.10E+01	3.48E+00		1.10E+01	4.11E+00
1.11E+01	3.48E+00		1.11E+01	4.11E+00
1.11E+01	3.48E+00		1.11E+01	4.11E+00
1.11E+01	3.48E+00		1.11E+01	4.11E+00
1.11E+01	3.48E+00		1.11E+01	4.11E+00
1.11E+01	3.49E+00		1.11E+01	4.10E+00
1.11E+01	3.48E+00		1.11E+01	4.11E+00
1.11E+01	3.48E+00		1.11E+01	4.11E+00
1.11E+01	3.48E+00		1.11E+01	4.10E+00
1.11E+01	3.49E+00		1.11E+01	4.10E+00
1.12E+01	3.49E+00		1.12E+01	4.11E+00
1.12E+01	3.49E+00		1.12E+01	4.10E+00
1.12E+01	3.49E+00		1.12E+01	4.10E+00
1.12E+01	3.49E+00		1.12E+01	4.10E+00
1.12E+01	3.49E+00		1.12E+01	4.10E+00
1.12E+01	3.49E+00		1.12E+01	4.10E+00
1.12E+01	3.49E+00		1.12E+01	4.10E+00
1.12E+01	3.49E+00		1.12E+01	4.10E+00
1.12E+01	3.49E+00		1.12E+01	4.10E+00
1.12E+01	3.49E+00		1.12E+01	4.10E+00
1.13E+01	3.49E+00		1.13E+01	4.10E+00
1.13E+01	3.49E+00		1.13E+01	4.10E+00
1.13E+01	3.49E+00		1.13E+01	4.10E+00
1.13E+01	3.49E+00		1.13E+01	4.10E+00
1.13E+01	3.49E+00		1.13E+01	4.10E+00
1.13E+01	3.49E+00		1.13E+01	4.10E+00
1.13E+01	3.49E+00		1.13E+01	4.10E+00
1.13E+01	3.49E+00		1.13E+01	4.10E+00
1.13E+01	3.49E+00		1.13E+01	4.10E+00
1.13E+01	3.49E+00		1.13E+01	4.10E+00
1.14E+01	3.49E+00		1.14E+01	4.10E+00
1.14E+01	3.49E+00		1.14E+01	4.10E+00
1.14E+01	3.49E+00		1.14E+01	4.10E+00
1.14E+01	3.49E+00		1.14E+01	4.10E+00
1.14E+01	3.49E+00		1.14E+01	4.10E+00
1.14E+01	3.49E+00		1.14E+01	4.10E+00
1.14E+01	3.49E+00		1.14E+01	4.10E+00
1.14E+01	3.49E+00		1.14E+01	4.10E+00
1.14E+01	3.49E+00		1.14E+01	4.10E+00
1.15E+01	3.49E+00		1.15E+01	4.10E+00
1.15E+01	3.49E+00		1.15E+01	4.10E+00
1.15E+01	3.49E+00		1.15E+01	4.10E+00
1.15E+01	3.49E+00		1.15E+01	4.10E+00
1.15E+01	3.49E+00		1.15E+01	4.10E+00
1.15E+01	3.49E+00		1.15E+01	4.10E+00
1.15E+01	3.49E+00		1.15E+01	4.10E+00
1.15E+01	3.49E+00		1.15E+01	4.10E+00
1.15E+01	3.49E+00		1.15E+01	4.10E+00
1.15E+01	3.49E+00		1.15E+01	4.10E+00
1.16E+01	3.49E+00		1.16E+01	4.10E+00
1.16E+01	3.49E+00		1.16E+01	4.10E+00
1.16E+01	3.49E+00		1.16E+01	4.10E+00
1.16E+01	3.49E+00		1.16E+01	4.10E+00
1.16E+01	3.49E+00		1.16E+01	4.10E+00
1.16E+01	3.49E+00		1.16E+01	4.10E+00
1.16E+01	3.49E+00		1.16E+01	4.10E+00
1.16E+01	3.49E+00		1.16E+01	4.10E+00
1.16E+01	3.49E+00		1.16E+01	4.10E+00
1.16E+01	3.49E+00		1.16E+01	4.10E+00
1.17E+01	3.49E+00		1.17E+01	4.10E+00
1.17E+01	3.49E+00		1.17E+01	4.10E+00
1.17E+01	3.49E+00		1.17E+01	4.10E+00
1.17E+01	3.49E+00		1.17E+01	4.10E+00
1.17E+01	3.49E+00		1.17E+01	4.10E+00
1.17E+01	3.49E+00		1.17E+01	4.10E+00
1.17E+01	3.49E+00		1.17E+01	4.10E+00
1.17E+01	3.49E+00		1.17E+01	4.10E+00
1.17E+01	3.49E+00		1.17E+01	4.10E+00
1.18E+01	3.49E+00		1.18E+01	4.10E+00
1.18E+01	3.49E+00		1.18E+01	4.10E+00
1.18E+01	3.49E+00		1.18E+01	4.10E+00
1.18E+01	3.49E+00		1.18E+01	4.10E+00
1.18E+01	3.49E+00		1.18E+01	4.10E+00
1.18E+01	3.49E+00		1.18E+01	4.10E+00
1.18E+01	3.49E+00		1.18E+01	4.10E+00
1.18E+01	3.49E+00		1.18E+01	4.10E+00
1.18E+01	3.49E+00		1.18E+01	4.10E+00
1.18E+01	3.49E+00		1.18E+01	4.10E+00
1.19E+01	3.49E+00		1.19E+01	4.10E+00
1.19E+01	3.49E+00		1.19E+01	4.10E+00
1.19E+01	3.49E+00		1.19E+01	4.10E+00
1.19E+01	3.49E+00		1.19E+01	4.10E+00
1.19E+01	3.49E+00		1.19E+01	4.10E+00
1.19E+01	3.49E+00		1.19E+01	4.10E+00
1.19E+01	3.49E+00		1.19E+01	4.10E+00
1.19E+01	3.49E+00		1.19E+01	4.10E+00
1.19E+01	3.49E+00		1.19E+01	4.10E+00
1.19E+01	3.49E+00		1.19E+01	4.10E+00
1.20E+01	3.49E+00		1.20E+01	4.10E+00
1.20E+01	3.49E+00		1.20E+01	4.10E+00
1.20E+01	3.49E+00		1.20E+01	4.10E+00
1.20E+01	3.49E+00		1.20E+01	4.10E+00
1.20E+01	3.49E+00		1.20E+01	4.10E+00
1.20E+01	3.49E+00		1.20E+01	4.10E+00
1.20E+01	3.49E+00		1.20E+01	4.10E+00
1.20E+01	3.49E+00		1.20E+01	4.10E+00
1.20E+01	3.49E+00		1.20E+01	4.10E+00
1.20E+01	3.49E+00		1.20E+01	4.10E+00
1.21E+01	3.49E+00		1.21E+01	4.10E+00
1.21E+01	3.49E+00		1.21E+01	4.10E+00
1.21E+01	3.49E+00		1.21E+01	4.10E+00
1.21E+01	3.49E+00		1.21E+01	4.10E+00
1.21E+01	3.49E+00		1.21E+01	4.10E+00
1.21E+01	3.49E+00		1.21E+01	4.10E+00
1.21E+01	3.49E+00		1.21E+01	4.10E+00
1.21E+01	3.49E+00		1.21E+01	4.10E+00
1.21E+01	3.49E+00		1.21E+01	4.10E+00
1.22E+01	3.49E+00		1.22E+01	4.10E+00
1.22E+01	3.49E+00		1.22E+01	4.10E+00
1.22E+01	3.49E+00		1.22E+01	4.10E+00
1.22E+01	3.49E+00		1.22E+01	4.10E+00
1.22E+01	3.49E+00		1.22E+01	4.10E+00
1.22E+01	3.49E+00		1.22E+01	4.10E+00
1.22E+01	3.49E+00		1.22E+01	4.10E+00
1.22E+01	3.49E+00		1.22E+01	4.10E+00
1.22E+01	3.49E+00		1.22E+01	4.10E+00
1.22E+01	3.49E+00		1.22E+01	4.10E+00
1.23E+01	3.49E+00		1.23E+01	4.10E+00
1.23E+01	3.49E+00		1.23E+01	4.10E+00
1.23E+01	3.49E+00		1.23E+01	4.10E+00
1.23E+01	3.49E+00		1.23E+01	4.10E+00
1.23E+01	3.49E+00		1.23E+01	4.10E+00
1.23E+01	3.49E+00		1.23E+01	4.10E+00
1.23E+01	3.49E+00		1.23E+01	4.10E+00
1.23E+01	3.49E+00		1.23E+01	4.10E+00
1.23E+01	3.49E+00		1.23E+01	4.10E+00
1.23E+01	3.49E+00		1.23E+01	4.10E+00
1.24E+01	3.49E+00		1.24E+01	4.10E+00
1.24E+01	3.49E+00		1.24E+01	4.10E+00
1.24E+01	3.49E+00		1.24E+01	4.10E+00
1.24E+01	3.49E+00		1.24E+01	4.10E+00
1.24E+01	3.49E+00		1.24E+01	4.10E+00
1.24E+01	3.49E+00		1.24E+01	4.10E+00
1.24E+01	3.49E+00		1.24E+01	4.10E+00
1.24E+01	3.49E+00		1.24E+01	4.10E+00
1.24E+01	3.49E+00		1.24E+01	4.10E+00
1.25E+01	3.49E+00		1.25E+01	4.10E+00
1.25E+01	3.49E+00		1.25E+01	4.10E+00
1.25E+01	3.49E+00		1.25E+01	4.10E+00
1.25E+01	3.49E+00		1.25E+01	4.10E+00
1.25E+01	3.49E+00		1.25E+01	4.10E+00
1.25E+01	3.49E+00		1.25E+01	4.10E+00
1.25E+01	3.49E+00		1.25E+01	4.10E+00
1.25E+01	3.49E+00		1.25E+01	4.10E+00
1.25E+01	3.49E+00		1.25E+01	4.10E+00
1.25E+01	3.49E+00		1.25E+01	4.10E+00
1.26E+01	3.49E+00		1.26E+01	4.10E+00
1.26E+01	3.49E+00		1.26E+01	4.10E+00
1.26E+01	3.49E+00		1.26E+01	4.10E+00
1.26E+01	3.49E+00		1.26E+01	4.10E+00
1.26E+01	3.49E+00		1.26E+01	4.10E+00
1.26E+01	3.49E+00		1.26E+01	4.10E+00
1.26E+01	3.49E+00		1.26E+01	4.10E+00
1.26E+01	3.49E+00		1.26E+01	4.10E+00
1.26E+01	3.49E+00		1.26E+01	4.10E+00
1.26E+01	3.49E+00		1.26E+01	4.10E+00
1.27E+01	3.49E+00		1.27E+01	4.10E+00
1.27E+01	3.49E+00		1.27E+01	4.10E+00
1.27E+01	3.49E+00		1.27E+01	4.10E+00
1.27E+01	3.49E+00		1.27E+01	4.10E+00
1.27E+01	3.49E+00		1.27E+01	4.10E+00
1.27E+01	3.49E+00		1.27E+01	4.10E+00
1.27E+01	3.49E+00		1.27E+01	4.10E+00
1.27E+01	3.49E+00		1.27E+01	4.10E+00
1.27E+01	3.49E+00		1.27E+01	4.10E+00
1.27E+01	3.49E+00		1.27E+01	4.10E+00
1.28E+01	3.49E+00		1.28E+01	4.10E+00
1.28E+01	3.49E+00		1.28E+01	4.10E+00
1.28E+01	3.49E+00		1.28E+01	4.10E+00
1.28E+01	3.49E+00		1.28E+01	4.10E+00
1.28E+01	3.49E+00		1.28E+01	4.10E+00
1.28E+01	3.49E+00		1.28E+01	4.09E+00
1.28E+01	3.49E+00		1.28E+01	4.09E+00
1.28E+01	3.49E+00		1.28E+01	4.10E+00
1.28E+01	3.49E+00		1.28E+01	4.10E+00
1.29E+01	3.49E+00		1.29E+01	4.10E+00
1.29E+01	3.49E+00		1.29E+01	4.10E+00
1.29E+01	3.49E+00		1.29E+01	4.10E+00
1.29E+01	3.49E+00		1.29E+01	4.09E+00
1.29E+01	3.49E+00		1.29E+01	4.10E+00
1.29E+01	3.49E+00		1.29E+01	4.10E+00
1.29E+01	3.49E+00		1.29E+01	4.10E+00
1.29E+01	3.49E+00		1.29E+01	4.09E+00
1.29E+01	3.49E+00		1.29E+01	4.09E+00
1.29E+01	3.49E+00		1.29E+01	4.10E+00
1.30E+01	3.49E+00		1.30E+01	4.09E+00
1.30E+01	3.49E+00		1.30E+01	4.10E+00
1.30E+01	3.50E+00		1.30E+01	4.09E+00
1.30E+01	3.49E+00		1.30E+01	4.09E+00
1.30E+01	3.49E+00		1.30E+01	4.10E+00
1.30E+01	3.50E+00		1.30E+01	4.09E+00
1.30E+01	3.50E+00		1.30E+01	4.09E+00
1.30E+01	3.49E+00		1.30E+01	4.09E+00
1.30E+01	3.49E+00		1.30E+01	4.10E+00
1.30E+01	3.49E+00		1.30E+01	4.09E+00
1.31E+01	3.50E+00		1.31E+01	4.09E+00
1.31E+01	3.49E+00		1.31E+01	4.09E+00
1.31E+01	3.50E+00		1.31E+01	4.09E+00
1.31E+01	3.49E+00		1.31E+01	4.09E+00
1.31E+01	3.50E+00		1.31E+01	4.09E+00
1.31E+01	3.50E+00		1.31E+01	4.09E+00
1.31E+01	3.49E+00		1.31E+01	4.09E+00
1.31E+01	3.50E+00		1.31E+01	4.09E+00
1.31E+01	3.50E+00		1.31E+01	4.09E+00
1.32E+01	3.50E+00		1.32E+01	4.09E+00
1.32E+01	3.50E+00		1.32E+01	4.09E+00
1.32E+01	3.50E+00		1.32E+01	4.09E+00
1.32E+01	3.50E+00		1.32E+01	4.09E+00
1.32E+01	3.50E+00		1.32E+01	4.09E+00
1.32E+01	3.50E+00		1.32E+01	4.09E+00
1.32E+01	3.50E+00		1.32E+01	4.09E+00
1.32E+01	3.50E+00		1.32E+01	4.09E+00
1.32E+01	3.50E+00		1.32E+01	4.09E+00
1.32E+01	3.50E+00		1.32E+01	4.09E+00
1.33E+01	3.50E+00		1.33E+01	4.09E+00
1.33E+01	3.50E+00		1.33E+01	4.09E+00
1.33E+01	3.50E+00		1.33E+01	4.09E+00
1.33E+01	3.50E+00		1.33E+01	4.09E+00
1.33E+01	3.50E+00		1.33E+01	4.09E+00
1.33E+01	3.50E+00		1.33E+01	4.09E+00
1.33E+01	3.50E+00		1.33E+01	4.09E+00
1.33E+01	3.50E+00		1.33E+01	4.09E+00
1.33E+01	3.50E+00		1.33E+01	4.09E+00
1.33E+01	3.50E+00		1.33E+01	4.09E+00
1.34E+01	3.50E+00		1.34E+01	4.09E+00
1.34E+01	3.50E+00		1.34E+01	4.09E+00
1.34E+01	3.50E+00		1.34E+01	4.09E+00
1.34E+01	3.50E+00		1.34E+01	4.09E+00
1.34E+01	3.50E+00		1.34E+01	4.09E+00
1.34E+01	3.50E+00		1.34E+01	4.09E+00
1.34E+01	3.50E+00		1.34E+01	4.09E+00
1.34E+01	3.50E+00		1.34E+01	4.09E+00
1.34E+01	3.50E+00		1.34E+01	4.09E+00
1.34E+01	3.50E+00		1.34E+01	4.09E+00
1.35E+01	3.50E+00		1.35E+01	4.09E+00
1.35E+01	3.50E+00		1.35E+01	4.09E+00
1.35E+01	3.50E+00		1.35E+01	4.09E+00
1.35E+01	3.50E+00		1.35E+01	4.09E+00
1.35E+01	3.50E+00		1.35E+01	4.09E+00
1.35E+01	3.50E+00		1.35E+01	4.09E+00
1.35E+01	3.50E+00		1.35E+01	4.09E+00
1.35E+01	3.50E+00		1.35E+01	4.09E+00
1.35E+01	3.50E+00		1.35E+01	4.09E+00
1.36E+01	3.50E+00		1.36E+01	4.09E+00
1.36E+01	3.50E+00		1.36E+01	4.09E+00
1.36E+01	3.50E+00		1.36E+01	4.09E+00
1.36E+01	3.50E+00		1.36E+01	4.09E+00
1.36E+01	3.50E+00		1.36E+01	4.09E+00
1.36E+01	3.50E+00		1.36E+01	4.09E+00
1.36E+01	3.50E+00		1.36E+01	4.09E+00
1.36E+01	3.50E+00		1.36E+01	4.09E+00
1.36E+01	3.50E+00		1.36E+01	4.09E+00
1.36E+01	3.50E+00		1.36E+01	4.09E+00
1.37E+01	3.50E+00		1.37E+01	4.09E+00
1.37E+01	3.50E+00		1.37E+01	4.09E+00
1.37E+01	3.50E+00		1.37E+01	4.09E+00
1.37E+01	3.50E+00		1.37E+01	4.09E+00
1.37E+01	3.50E+00		1.37E+01	4.09E+00
1.37E+01	3.50E+00		1.37E+01	4.09E+00
1.37E+01	3.50E+00		1.37E+01	4.09E+00
1.37E+01	3.50E+00		1.37E+01	4.09E+00
1.37E+01	3.50E+00		1.37E+01	4.09E+00
1.37E+01	3.50E+00		1.37E+01	4.09E+00
1.38E+01	3.50E+00		1.38E+01	4.09E+00
1.38E+01	3.50E+00		1.38E+01	4.09E+00
1.38E+01	3.50E+00		1.38E+01	4.09E+00
1.38E+01	3.50E+00		1.38E+01	4.09E+00
1.38E+01	3.50E+00		1.38E+01	4.09E+00
1.38E+01	3.50E+00		1.38E+01	4.09E+00
1.38E+01	3.50E+00		1.38E+01	4.09E+00
1.38E+01	3.50E+00		1.38E+01	4.09E+00
1.38E+01	3.50E+00		1.38E+01	4.09E+00
1.39E+01	3.50E+00		1.39E+01	4.09E+00
1.39E+01	3.50E+00		1.39E+01	4.09E+00
1.39E+01	3.50E+00		1.39E+01	4.09E+00
1.39E+01	3.50E+00		1.39E+01	4.09E+00
1.39E+01	3.50E+00		1.39E+01	4.09E+00
1.39E+01	3.50E+00		1.39E+01	4.09E+00
1.39E+01	3.50E+00		1.39E+01	4.09E+00
1.39E+01	3.50E+00		1.39E+01	4.09E+00
1.39E+01	3.50E+00		1.39E+01	4.09E+00
1.39E+01	3.50E+00		1.39E+01	4.09E+00
1.40E+01	3.50E+00		1.40E+01	4.09E+00
1.40E+01	3.50E+00		1.40E+01	4.09E+00
1.40E+01	3.50E+00		1.40E+01	4.09E+00
1.40E+01	3.50E+00		1.40E+01	4.09E+00
1.40E+01	3.50E+00		1.40E+01	4.09E+00
1.40E+01	3.50E+00		1.40E+01	4.09E+00
1.40E+01	3.50E+00		1.40E+01	4.09E+00
1.40E+01	3.50E+00		1.40E+01	4.09E+00
1.40E+01	3.50E+00		1.40E+01	4.09E+00
1.40E+01	3.50E+00		1.40E+01	4.09E+00
1.41E+01	3.50E+00		1.41E+01	4.09E+00
1.41E+01	3.50E+00		1.41E+01	4.09E+00
1.41E+01	3.50E+00		1.41E+01	4.09E+00
1.41E+01	3.50E+00		1.41E+01	4.09E+00
1.41E+01	3.50E+00		1.41E+01	4.09E+00
1.41E+01	3.50E+00		1.41E+01	4.09E+00
1.41E+01	3.50E+00		1.41E+01	4.09E+00
1.41E+01	3.50E+00		1.41E+01	4.09E+00
1.41E+01	3.50E+00		1.41E+01	4.09E+00
1.41E+01	3.50E+00		1.41E+01	4.09E+00
1.42E+01	3.50E+00		1.42E+01	4.09E+00
1.42E+01	3.50E+00		1.42E+01	4.09E+00
1.42E+01	3.50E+00		1.42E+01	4.09E+00
1.42E+01	3.50E+00		1.42E+01	4.09E+00
1.42E+01	3.50E+00		1.42E+01	4.09E+00
1.42E+01	3.50E+00		1.42E+01	4.09E+00
1.42E+01	3.50E+00		1.42E+01	4.09E+00
1.42E+01	3.50E+00		1.42E+01	4.09E+00
1.42E+01	3.50E+00		1.42E+01	4.09E+00
1.43E+01	3.50E+00		1.43E+01	4.09E+00
1.43E+01	3.50E+00		1.43E+01	4.09E+00
1.43E+01	3.50E+00		1.43E+01	4.09E+00
1.43E+01	3.50E+00		1.43E+01	4.09E+00
1.43E+01	3.50E+00		1.43E+01	4.09E+00
1.43E+01	3.50E+00		1.43E+01	4.09E+00
1.43E+01	3.50E+00		1.43E+01	4.09E+00
1.43E+01	3.50E+00		1.43E+01	4.09E+00
1.43E+01	3.50E+00		1.43E+01	4.09E+00
1.43E+01	3.50E+00		1.43E+01	4.09E+00
1.44E+01	3.50E+00		1.44E+01	4.09E+00
1.44E+01	3.50E+00		1.44E+01	4.09E+00
1.44E+01	3.50E+00		1.44E+01	4.09E+00
1.44E+01	3.50E+00		1.44E+01	4.09E+00
1.44E+01	3.50E+00		1.44E+01	4.09E+00
1.44E+01	3.50E+00		1.44E+01	4.09E+00
1.44E+01	3.50E+00		1.44E+01	4.09E+00
1.44E+01	3.50E+00		1.44E+01	4.09E+00
1.44E+01	3.50E+00		1.44E+01	4.09E+00
1.44E+01	3.50E+00		1.44E+01	4.09E+00
1.45E+01	3.50E+00		1.45E+01	4.09E+00
1.45E+01	3.50E+00		1.45E+01	4.09E+00
1.45E+01	3.50E+00		1.45E+01	4.09E+00
1.45E+01	3.50E+00		1.45E+01	4.09E+00
1.45E+01	3.50E+00		1.45E+01	4.09E+00
1.45E+01	3.50E+00		1.45E+01	4.09E+00
1.45E+01	3.50E+00		1.45E+01	4.09E+00
1.45E+01	3.50E+00		1.45E+01	4.09E+00
1.45E+01	3.50E+00		1.45E+01	4.09E+00
1.46E+01	3.50E+00		1.46E+01	4.09E+00
1.46E+01	3.50E+00		1.46E+01	4.09E+00
1.46E+01	3.50E+00		1.46E+01	4.09E+00
1.46E+01	3.50E+00		1.46E+01	4.09E+00
1.46E+01	3.50E+00		1.46E+01	4.09E+00
1.46E+01	3.50E+00		1.46E+01	4.09E+00
1.46E+01	3.50E+00		1.46E+01	4.09E+00
1.46E+01	3.50E+00		1.46E+01	4.09E+00
1.46E+01	3.50E+00		1.46E+01	4.09E+00
1.46E+01	3.50E+00		1.46E+01	4.09E+00
1.47E+01	3.50E+00		1.47E+01	4.09E+00
1.47E+01	3.50E+00		1.47E+01	4.09E+00
1.47E+01	3.50E+00		1.47E+01	4.09E+00
1.47E+01	3.50E+00		1.47E+01	4.09E+00
1.47E+01	3.50E+00		1.47E+01	4.09E+00
1.47E+01	3.50E+00		1.47E+01	4.09E+00
1.47E+01	3.50E+00		1.47E+01	4.09E+00
1.47E+01	3.50E+00		1.47E+01	4.09E+00
1.47E+01	3.50E+00		1.47E+01	4.09E+00
1.47E+01	3.50E+00		1.47E+01	4.09E+00
1.48E+01	3.50E+00		1.48E+01	4.09E+00
1.48E+01	3.50E+00		1.48E+01	4.09E+00
1.48E+01	3.50E+00		1.48E+01	4.09E+00
1.48E+01	3.50E+00		1.48E+01	4.09E+00
1.48E+01	3.50E+00		1.48E+01	4.09E+00
1.48E+01	3.50E+00		1.48E+01	4.09E+00
1.48E+01	3.50E+00		1.48E+01	4.09E+00
1.48E+01	3.50E+00		1.48E+01	4.09E+00
1.48E+01	3.50E+00		1.48E+01	4.09E+00
1.48E+01	3.50E+00		1.48E+01	4.09E+00
1.49E+01	3.50E+00		1.49E+01	4.09E+00
1.49E+01	3.50E+00		1.49E+01	4.09E+00
1.49E+01	3.50E+00		1.49E+01	4.09E+00
1.49E+01	3.50E+00		1.49E+01	4.09E+00
1.49E+01	3.50E+00		1.49E+01	4.09E+00
1.49E+01	3.50E+00		1.49E+01	4.09E+00
1.49E+01	3.50E+00		1.49E+01	4.09E+00
1.49E+01	3.50E+00		1.49E+01	4.09E+00
1.49E+01	3.50E+00		1.49E+01	4.09E+00
1.50E+01	3.50E+00		1.50E+01	4.09E+00
1.50E+01	3.50E+00		1.50E+01	4.09E+00
1.50E+01	3.50E+00		1.50E+01	4.09E+00
1.50E+01	3.50E+00		1.50E+01	4.09E+00
1.50E+01	3.51E+00		1.50E+01	4.09E+00
1.50E+01	3.50E+00		1.50E+01	4.09E+00
1.50E+01	3.50E+00		1.50E+01	4.09E+00
1.50E+01	3.50E+00		1.50E+01	4.09E+00
1.50E+01	3.50E+00		1.50E+01	4.09E+00
1.50E+01	3.50E+00		1.50E+01	4.09E+00
1.51E+01	3.51E+00		1.51E+01	4.09E+00
1.51E+01	3.50E+00		1.51E+01	4.09E+00
1.51E+01	3.50E+00		1.51E+01	4.09E+00
1.51E+01	3.51E+00		1.51E+01	4.09E+00
1.51E+01	3.51E+00		1.51E+01	4.09E+00
1.51E+01	3.51E+00		1.51E+01	4.09E+00
1.51E+01	3.50E+00		1.51E+01	4.09E+00
1.51E+01	3.51E+00		1.51E+01	4.09E+00
1.51E+01	3.51E+00		1.51E+01	4.09E+00
1.51E+01	3.50E+00		1.51E+01	4.09E+00
1.52E+01	3.51E+00		1.52E+01	4.09E+00
1.52E+01	3.51E+00		1.52E+01	4.08E+00
1.52E+01	3.51E+00		1.52E+01	4.08E+00
1.52E+01	3.51E+00		1.52E+01	4.08E+00
1.52E+01	3.51E+00		1.52E+01	4.09E+00
1.52E+01	3.51E+00		1.52E+01	4.09E+00
1.52E+01	3.51E+00		1.52E+01	4.08E+00
1.52E+01	3.51E+00		1.52E+01	4.08E+00
1.52E+01	3.51E+00		1.52E+01	4.08E+00
1.53E+01	3.51E+00		1.53E+01	4.08E+00
1.53E+01	3.51E+00		1.53E+01	4.08E+00
1.53E+01	3.51E+00		1.53E+01	4.08E+00
1.53E+01	3.51E+00		1.53E+01	4.08E+00
1.53E+01	3.51E+00		1.53E+01	4.09E+00
1.53E+01	3.51E+00		1.53E+01	4.08E+00
1.53E+01	3.51E+00		1.53E+01	4.09E+00
1.53E+01	3.51E+00		1.53E+01	4.08E+00
1.53E+01	3.51E+00		1.53E+01	4.08E+00
1.53E+01	3.51E+00		1.53E+01	4.08E+00
1.54E+01	3.51E+00		1.54E+01	4.08E+00
1.54E+01	3.51E+00		1.54E+01	4.08E+00
1.54E+01	3.51E+00		1.54E+01	4.08E+00
1.54E+01	3.51E+00		1.54E+01	4.08E+00
1.54E+01	3.51E+00		1.54E+01	4.08E+00
1.54E+01	3.51E+00		1.54E+01	4.08E+00
1.54E+01	3.51E+00		1.54E+01	4.08E+00
1.54E+01	3.51E+00		1.54E+01	4.08E+00
1.54E+01	3.51E+00		1.54E+01	4.08E+00
1.54E+01	3.51E+00		1.54E+01	4.08E+00
1.55E+01	3.51E+00		1.55E+01	4.08E+00
1.55E+01	3.51E+00		1.55E+01	4.08E+00
1.55E+01	3.51E+00		1.55E+01	4.08E+00
1.55E+01	3.51E+00		1.55E+01	4.08E+00
1.55E+01	3.51E+00		1.55E+01	4.08E+00
1.55E+01	3.51E+00		1.55E+01	4.08E+00
1.55E+01	3.51E+00		1.55E+01	4.08E+00
1.55E+01	3.51E+00		1.55E+01	4.08E+00
1.55E+01	3.51E+00		1.55E+01	4.08E+00
1.56E+01	3.51E+00		1.56E+01	4.08E+00
1.56E+01	3.51E+00		1.56E+01	4.08E+00
1.56E+01	3.51E+00		1.56E+01	4.08E+00
1.56E+01	3.51E+00		1.56E+01	4.08E+00
1.56E+01	3.51E+00		1.56E+01	4.08E+00
1.56E+01	3.51E+00		1.56E+01	4.08E+00
1.56E+01	3.51E+00		1.56E+01	4.08E+00
1.56E+01	3.51E+00		1.56E+01	4.08E+00
1.56E+01	3.51E+00		1.56E+01	4.08E+00
1.56E+01	3.51E+00		1.56E+01	4.08E+00
1.57E+01	3.51E+00		1.57E+01	4.08E+00
1.57E+01	3.51E+00		1.57E+01	4.08E+00
1.57E+01	3.51E+00		1.57E+01	4.08E+00
1.57E+01	3.51E+00		1.57E+01	4.08E+00
1.57E+01	3.51E+00		1.57E+01	4.08E+00
1.57E+01	3.51E+00		1.57E+01	4.08E+00
1.57E+01	3.51E+00		1.57E+01	4.08E+00
1.57E+01	3.51E+00		1.57E+01	4.08E+00
1.57E+01	3.51E+00		1.57E+01	4.08E+00
1.57E+01	3.51E+00		1.57E+01	4.08E+00
1.58E+01	3.51E+00		1.58E+01	4.08E+00
1.58E+01	3.51E+00		1.58E+01	4.08E+00
1.58E+01	3.51E+00		1.58E+01	4.08E+00
1.58E+01	3.51E+00		1.58E+01	4.08E+00
1.58E+01	3.51E+00		1.58E+01	4.08E+00
1.58E+01	3.51E+00		1.58E+01	4.08E+00
1.58E+01	3.51E+00		1.58E+01	4.08E+00
1.58E+01	3.51E+00		1.58E+01	4.08E+00
1.58E+01	3.51E+00		1.58E+01	4.08E+00
1.58E+01	3.51E+00		1.58E+01	4.08E+00
1.59E+01	3.51E+00		1.59E+01	4.08E+00
1.59E+01	3.51E+00		1.59E+01	4.08E+00
1.59E+01	3.51E+00		1.59E+01	4.08E+00
1.59E+01	3.51E+00		1.59E+01	4.08E+00
1.59E+01	3.51E+00		1.59E+01	4.08E+00
1.59E+01	3.51E+00		1.59E+01	4.08E+00
1.59E+01	3.51E+00		1.59E+01	4.08E+00
1.59E+01	3.51E+00		1.59E+01	4.08E+00
1.59E+01	3.51E+00		1.59E+01	4.08E+00
1.60E+01	3.51E+00		1.60E+01	4.08E+00
1.60E+01	3.51E+00		1.60E+01	4.08E+00
1.60E+01	3.51E+00		1.60E+01	4.08E+00
1.60E+01	3.51E+00		1.60E+01	4.08E+00
1.60E+01	3.51E+00		1.60E+01	4.08E+00
1.60E+01	3.51E+00		1.60E+01	4.08E+00
1.60E+01	3.51E+00		1.60E+01	4.08E+00
1.60E+01	3.51E+00		1.60E+01	4.08E+00
1.60E+01	3.51E+00		1.60E+01	4.08E+00
1.60E+01	3.51E+00		1.60E+01	4.08E+00
1.61E+01	3.51E+00		1.61E+01	4.08E+00
1.61E+01	3.51E+00		1.61E+01	4.08E+00
1.61E+01	3.51E+00		1.61E+01	4.08E+00
1.61E+01	3.51E+00		1.61E+01	4.08E+00
1.61E+01	3.51E+00		1.61E+01	4.08E+00
1.61E+01	3.51E+00		1.61E+01	4.08E+00
1.61E+01	3.51E+00		1.61E+01	4.08E+00
1.61E+01	3.51E+00		1.61E+01	4.08E+00
1.61E+01	3.51E+00		1.61E+01	4.08E+00
1.61E+01	3.51E+00		1.61E+01	4.08E+00
1.62E+01	3.51E+00		1.62E+01	4.08E+00
1.62E+01	3.51E+00		1.62E+01	4.08E+00
1.62E+01	3.51E+00		1.62E+01	4.08E+00
1.62E+01	3.51E+00		1.62E+01	4.08E+00
1.62E+01	3.51E+00		1.62E+01	4.08E+00
1.62E+01	3.51E+00		1.62E+01	4.08E+00
1.62E+01	3.51E+00		1.62E+01	4.08E+00
1.62E+01	3.51E+00		1.62E+01	4.08E+00
1.62E+01	3.51E+00		1.62E+01	4.08E+00
1.63E+01	3.51E+00		1.63E+01	4.08E+00
1.63E+01	3.51E+00		1.63E+01	4.08E+00
1.63E+01	3.51E+00		1.63E+01	4.08E+00
1.63E+01	3.51E+00		1.63E+01	4.08E+00
1.63E+01	3.51E+00		1.63E+01	4.08E+00
1.63E+01	3.51E+00		1.63E+01	4.08E+00
1.63E+01	3.51E+00		1.63E+01	4.08E+00
1.63E+01	3.51E+00		1.63E+01	4.08E+00
1.63E+01	3.51E+00		1.63E+01	4.08E+00
1.63E+01	3.51E+00		1.63E+01	4.08E+00
1.64E+01	3.51E+00		1.64E+01	4.08E+00
1.64E+01	3.51E+00		1.64E+01	4.08E+00
1.64E+01	3.51E+00		1.64E+01	4.08E+00
1.64E+01	3.51E+00		1.64E+01	4.08E+00
1.64E+01	3.51E+00		1.64E+01	4.08E+00
1.64E+01	3.51E+00		1.64E+01	4.08E+00
1.64E+01	3.51E+00		1.64E+01	4.08E+00
1.64E+01	3.51E+00		1.64E+01	4.08E+00
1.64E+01	3.51E+00		1.64E+01	4.08E+00
1.64E+01	3.51E+00		1.64E+01	4.08E+00
1.65E+01	3.51E+00		1.65E+01	4.08E+00
1.65E+01	3.51E+00		1.65E+01	4.08E+00
1.65E+01	3.51E+00		1.65E+01	4.08E+00
1.65E+01	3.51E+00		1.65E+01	4.08E+00
1.65E+01	3.51E+00		1.65E+01	4.08E+00
1.65E+01	3.51E+00		1.65E+01	4.08E+00
1.65E+01	3.51E+00		1.65E+01	4.08E+00
1.65E+01	3.51E+00		1.65E+01	4.08E+00
1.65E+01	3.51E+00		1.65E+01	4.08E+00
1.65E+01	3.51E+00		1.65E+01	4.08E+00
1.66E+01	3.51E+00		1.66E+01	4.08E+00
1.66E+01	3.51E+00		1.66E+01	4.08E+00
1.66E+01	3.51E+00		1.66E+01	4.08E+00
1.66E+01	3.51E+00		1.66E+01	4.08E+00
1.66E+01	3.51E+00		1.66E+01	4.08E+00
1.66E+01	3.51E+00		1.66E+01	4.08E+00
1.66E+01	3.51E+00		1.66E+01	4.08E+00
1.66E+01	3.51E+00		1.66E+01	4.08E+00
1.66E+01	3.51E+00		1.66E+01	4.08E+00
1.67E+01	3.51E+00		1.67E+01	4.08E+00
1.67E+01	3.51E+00		1.67E+01	4.08E+00
1.67E+01	3.51E+00		1.67E+01	4.08E+00
1.67E+01	3.51E+00		1.67E+01	4.08E+00
1.67E+01	3.51E+00		1.67E+01	4.08E+00
1.67E+01	3.51E+00		1.67E+01	4.08E+00
1.67E+01	3.51E+00		1.67E+01	4.08E+00
1.67E+01	3.51E+00		1.67E+01	4.08E+00
1.67E+01	3.51E+00		1.67E+01	4.08E+00
1.67E+01	3.51E+00		1.67E+01	4.08E+00
1.68E+01	3.51E+00		1.68E+01	4.08E+00
1.68E+01	3.51E+00		1.68E+01	4.08E+00
1.68E+01	3.51E+00		1.68E+01	4.08E+00
1.68E+01	3.51E+00		1.68E+01	4.08E+00
1.68E+01	3.51E+00		1.68E+01	4.08E+00
1.68E+01	3.51E+00		1.68E+01	4.08E+00
1.68E+01	3.51E+00		1.68E+01	4.08E+00
1.68E+01	3.51E+00		1.68E+01	4.08E+00
1.68E+01	3.51E+00		1.68E+01	4.08E+00
1.68E+01	3.51E+00		1.68E+01	4.08E+00
1.69E+01	3.51E+00		1.69E+01	4.08E+00
1.69E+01	3.51E+00		1.69E+01	4.08E+00
1.69E+01	3.51E+00		1.69E+01	4.08E+00
1.69E+01	3.51E+00		1.69E+01	4.08E+00
1.69E+01	3.51E+00		1.69E+01	4.08E+00
1.69E+01	3.51E+00		1.69E+01	4.08E+00
1.69E+01	3.51E+00		1.69E+01	4.08E+00
1.69E+01	3.51E+00		1.69E+01	4.08E+00
1.69E+01	3.51E+00		1.69E+01	4.08E+00
1.70E+01	3.51E+00		1.70E+01	4.08E+00
1.70E+01	3.51E+00		1.70E+01	4.08E+00
1.70E+01	3.51E+00		1.70E+01	4.08E+00
1.70E+01	3.51E+00		1.70E+01	4.08E+00
1.70E+01	3.51E+00		1.70E+01	4.08E+00
1.70E+01	3.51E+00		1.70E+01	4.08E+00
1.70E+01	3.51E+00		1.70E+01	4.08E+00
1.70E+01	3.51E+00		1.70E+01	4.08E+00
1.70E+01	3.51E+00		1.70E+01	4.08E+00
1.70E+01	3.51E+00		1.70E+01	4.08E+00
1.71E+01	3.51E+00		1.71E+01	4.08E+00
1.71E+01	3.51E+00		1.71E+01	4.08E+00
1.71E+01	3.51E+00		1.71E+01	4.08E+00
1.71E+01	3.51E+00		1.71E+01	4.08E+00
1.71E+01	3.51E+00		1.71E+01	4.08E+00
1.71E+01	3.52E+00		1.71E+01	4.08E+00
1.71E+01	3.51E+00		1.71E+01	4.08E+00
1.71E+01	3.51E+00		1.71E+01	4.08E+00
1.71E+01	3.51E+00		1.71E+01	4.08E+00
1.71E+01	3.52E+00		1.71E+01	4.08E+00
1.72E+01	3.51E+00		1.72E+01	4.08E+00
1.72E+01	3.52E+00		1.72E+01	4.08E+00
1.72E+01	3.52E+00		1.72E+01	4.08E+00
1.72E+01	3.52E+00		1.72E+01	4.08E+00
1.72E+01	3.52E+00		1.72E+01	4.08E+00
1.72E+01	3.52E+00		1.72E+01	4.08E+00
1.72E+01	3.52E+00		1.72E+01	4.08E+00
1.72E+01	3.52E+00		1.72E+01	4.08E+00
1.72E+01	3.52E+00		1.72E+01	4.08E+00
1.72E+01	3.52E+00		1.72E+01	4.08E+00
1.73E+01	3.52E+00		1.73E+01	4.08E+00
1.73E+01	3.52E+00		1.73E+01	4.08E+00
1.73E+01	3.52E+00		1.73E+01	4.08E+00
1.73E+01	3.52E+00		1.73E+01	4.08E+00
1.73E+01	3.52E+00		1.73E+01	4.08E+00
1.73E+01	3.52E+00		1.73E+01	4.08E+00
1.73E+01	3.52E+00		1.73E+01	4.08E+00
1.73E+01	3.52E+00		1.73E+01	4.08E+00
1.73E+01	3.52E+00		1.73E+01	4.08E+00
1.74E+01	3.52E+00		1.74E+01	4.08E+00
1.74E+01	3.52E+00		1.74E+01	4.08E+00
1.74E+01	3.52E+00		1.74E+01	4.08E+00
1.74E+01	3.52E+00		1.74E+01	4.08E+00
1.74E+01	3.52E+00		1.74E+01	4.08E+00
1.74E+01	3.52E+00		1.74E+01	4.08E+00
1.74E+01	3.52E+00		1.74E+01	4.08E+00
1.74E+01	3.52E+00		1.74E+01	4.08E+00
1.74E+01	3.52E+00		1.74E+01	4.08E+00
1.74E+01	3.52E+00		1.74E+01	4.08E+00
1.75E+01	3.52E+00		1.75E+01	4.08E+00
1.75E+01	3.52E+00		1.75E+01	4.08E+00
1.75E+01	3.52E+00		1.75E+01	4.08E+00
1.75E+01	3.52E+00		1.75E+01	4.08E+00
1.75E+01	3.52E+00		1.75E+01	4.08E+00
1.75E+01	3.52E+00		1.75E+01	4.08E+00
1.75E+01	3.52E+00		1.75E+01	4.08E+00
1.75E+01	3.52E+00		1.75E+01	4.08E+00
1.75E+01	3.52E+00		1.75E+01	4.08E+00
1.75E+01	3.52E+00		1.75E+01	4.08E+00
1.76E+01	3.52E+00		1.76E+01	4.07E+00
1.76E+01	3.52E+00		1.76E+01	4.08E+00
1.76E+01	3.52E+00		1.76E+01	4.08E+00
1.76E+01	3.52E+00		1.76E+01	4.08E+00
1.76E+01	3.52E+00		1.76E+01	4.08E+00
1.76E+01	3.52E+00		1.76E+01	4.08E+00
1.76E+01	3.52E+00		1.76E+01	4.08E+00
1.76E+01	3.52E+00		1.76E+01	4.08E+00
1.76E+01	3.52E+00		1.76E+01	4.08E+00
1.77E+01	3.52E+00		1.77E+01	4.08E+00
1.77E+01	3.52E+00		1.77E+01	4.08E+00
1.77E+01	3.52E+00		1.77E+01	4.08E+00
1.77E+01	3.52E+00		1.77E+01	4.07E+00
1.77E+01	3.52E+00		1.77E+01	4.07E+00
1.77E+01	3.52E+00		1.77E+01	4.08E+00
1.77E+01	3.52E+00		1.77E+01	4.08E+00
1.77E+01	3.52E+00		1.77E+01	4.08E+00
1.77E+01	3.52E+00		1.77E+01	4.08E+00
1.77E+01	3.52E+00		1.77E+01	4.08E+00
1.78E+01	3.52E+00		1.78E+01	4.08E+00
1.78E+01	3.52E+00		1.78E+01	4.07E+00
1.78E+01	3.52E+00		1.78E+01	4.07E+00
1.78E+01	3.52E+00		1.78E+01	4.07E+00
1.78E+01	3.52E+00		1.78E+01	4.07E+00
1.78E+01	3.52E+00		1.78E+01	4.08E+00
1.78E+01	3.52E+00		1.78E+01	4.07E+00
1.78E+01	3.52E+00		1.78E+01	4.08E+00
1.78E+01	3.52E+00		1.78E+01	4.07E+00
1.78E+01	3.52E+00		1.78E+01	4.08E+00
1.79E+01	3.52E+00		1.79E+01	4.07E+00
1.79E+01	3.52E+00		1.79E+01	4.07E+00
1.79E+01	3.52E+00		1.79E+01	4.07E+00
1.79E+01	3.52E+00		1.79E+01	4.07E+00
1.79E+01	3.52E+00		1.79E+01	4.07E+00
1.79E+01	3.52E+00		1.79E+01	4.07E+00
1.79E+01	3.52E+00		1.79E+01	4.07E+00
1.79E+01	3.52E+00		1.79E+01	4.07E+00
1.79E+01	3.52E+00		1.79E+01	4.07E+00
1.79E+01	3.52E+00		1.79E+01	4.07E+00
1.80E+01	3.52E+00		1.80E+01	4.07E+00
1.80E+01	3.52E+00		1.80E+01	4.07E+00
1.80E+01	3.52E+00		1.80E+01	4.07E+00
1.80E+01	3.52E+00		1.80E+01	4.07E+00
1.80E+01	3.52E+00		1.80E+01	4.07E+00
1.80E+01	3.52E+00		1.80E+01	4.07E+00
1.80E+01	3.52E+00		1.80E+01	4.07E+00
1.80E+01	3.52E+00		1.80E+01	4.07E+00
1.80E+01	3.52E+00		1.80E+01	4.07E+00
1.81E+01	3.52E+00		1.81E+01	4.07E+00
1.81E+01	3.52E+00		1.81E+01	4.07E+00
1.81E+01	3.52E+00		1.81E+01	4.07E+00
1.81E+01	3.52E+00		1.81E+01	4.07E+00
1.81E+01	3.52E+00		1.81E+01	4.07E+00
1.81E+01	3.52E+00		1.81E+01	4.07E+00
1.81E+01	3.52E+00		1.81E+01	4.07E+00
1.81E+01	3.52E+00		1.81E+01	4.07E+00
1.81E+01	3.52E+00		1.81E+01	4.07E+00
1.81E+01	3.52E+00		1.81E+01	4.07E+00
1.82E+01	3.52E+00		1.82E+01	4.07E+00
1.82E+01	3.52E+00		1.82E+01	4.07E+00
1.82E+01	3.52E+00		1.82E+01	4.07E+00
1.82E+01	3.52E+00		1.82E+01	4.07E+00
1.82E+01	3.52E+00		1.82E+01	4.07E+00
1.82E+01	3.52E+00		1.82E+01	4.07E+00
1.82E+01	3.52E+00		1.82E+01	4.07E+00
1.82E+01	3.52E+00		1.82E+01	4.07E+00
1.82E+01	3.52E+00		1.82E+01	4.07E+00
1.82E+01	3.52E+00		1.82E+01	4.07E+00
1.83E+01	3.52E+00		1.83E+01	4.07E+00
1.83E+01	3.52E+00		1.83E+01	4.07E+00
1.83E+01	3.52E+00		1.83E+01	4.07E+00
1.83E+01	3.52E+00		1.83E+01	4.07E+00
1.83E+01	3.52E+00		1.83E+01	4.07E+00
1.83E+01	3.52E+00		1.83E+01	4.07E+00
1.83E+01	3.52E+00		1.83E+01	4.07E+00
1.83E+01	3.52E+00		1.83E+01	4.07E+00
1.83E+01	3.52E+00		1.83E+01	4.07E+00
1.84E+01	3.52E+00		1.84E+01	4.07E+00
1.84E+01	3.52E+00		1.84E+01	4.07E+00
1.84E+01	3.52E+00		1.84E+01	4.07E+00
1.84E+01	3.52E+00		1.84E+01	4.07E+00
1.84E+01	3.52E+00		1.84E+01	4.07E+00
1.84E+01	3.52E+00		1.84E+01	4.07E+00
1.84E+01	3.52E+00		1.84E+01	4.07E+00
1.84E+01	3.52E+00		1.84E+01	4.07E+00
1.84E+01	3.52E+00		1.84E+01	4.07E+00
1.84E+01	3.52E+00		1.84E+01	4.07E+00
1.85E+01	3.52E+00		1.85E+01	4.07E+00
1.85E+01	3.52E+00		1.85E+01	4.07E+00
1.85E+01	3.52E+00		1.85E+01	4.07E+00
1.85E+01	3.52E+00		1.85E+01	4.07E+00
1.85E+01	3.52E+00		1.85E+01	4.07E+00
1.85E+01	3.52E+00		1.85E+01	4.07E+00
1.85E+01	3.52E+00		1.85E+01	4.07E+00
1.85E+01	3.52E+00		1.85E+01	4.07E+00
1.85E+01	3.52E+00		1.85E+01	4.07E+00
1.85E+01	3.52E+00		1.85E+01	4.07E+00
1.86E+01	3.52E+00		1.86E+01	4.07E+00
1.86E+01	3.52E+00		1.86E+01	4.07E+00
1.86E+01	3.52E+00		1.86E+01	4.07E+00
1.86E+01	3.52E+00		1.86E+01	4.07E+00
1.86E+01	3.52E+00		1.86E+01	4.07E+00
1.86E+01	3.52E+00		1.86E+01	4.07E+00
1.86E+01	3.52E+00		1.86E+01	4.07E+00
1.86E+01	3.52E+00		1.86E+01	4.07E+00
1.86E+01	3.52E+00		1.86E+01	4.07E+00
1.86E+01	3.52E+00		1.86E+01	4.07E+00
1.87E+01	3.52E+00		1.87E+01	4.07E+00
1.87E+01	3.52E+00		1.87E+01	4.07E+00
1.87E+01	3.52E+00		1.87E+01	4.07E+00
1.87E+01	3.52E+00		1.87E+01	4.07E+00
1.87E+01	3.52E+00		1.87E+01	4.07E+00
1.87E+01	3.52E+00		1.87E+01	4.07E+00
1.87E+01	3.52E+00		1.87E+01	4.07E+00
1.87E+01	3.52E+00		1.87E+01	4.07E+00
1.87E+01	3.52E+00		1.87E+01	4.07E+00
1.88E+01	3.52E+00		1.88E+01	4.07E+00
1.88E+01	3.52E+00		1.88E+01	4.07E+00
1.88E+01	3.52E+00		1.88E+01	4.07E+00
1.88E+01	3.52E+00		1.88E+01	4.07E+00
1.88E+01	3.52E+00		1.88E+01	4.07E+00
1.88E+01	3.52E+00		1.88E+01	4.07E+00
1.88E+01	3.52E+00		1.88E+01	4.07E+00
1.88E+01	3.52E+00		1.88E+01	4.07E+00
1.88E+01	3.52E+00		1.88E+01	4.07E+00
1.88E+01	3.52E+00		1.88E+01	4.07E+00
1.89E+01	3.52E+00		1.89E+01	4.07E+00
1.89E+01	3.52E+00		1.89E+01	4.07E+00
1.89E+01	3.52E+00		1.89E+01	4.07E+00
1.89E+01	3.52E+00		1.89E+01	4.07E+00
1.89E+01	3.52E+00		1.89E+01	4.07E+00
1.89E+01	3.52E+00		1.89E+01	4.07E+00
1.89E+01	3.52E+00		1.89E+01	4.07E+00
1.89E+01	3.52E+00		1.89E+01	4.07E+00
1.89E+01	3.52E+00		1.89E+01	4.07E+00
1.89E+01	3.52E+00		1.89E+01	4.07E+00
1.90E+01	3.52E+00		1.90E+01	4.07E+00
1.90E+01	3.52E+00		1.90E+01	4.07E+00
1.90E+01	3.52E+00		1.90E+01	4.07E+00
1.90E+01	3.52E+00		1.90E+01	4.07E+00
1.90E+01	3.52E+00		1.90E+01	4.07E+00
1.90E+01	3.52E+00		1.90E+01	4.07E+00
1.90E+01	3.52E+00		1.90E+01	4.07E+00
1.90E+01	3.52E+00		1.90E+01	4.07E+00
1.90E+01	3.52E+00		1.90E+01	4.07E+00
1.91E+01	3.53E+00		1.91E+01	4.07E+00
1.91E+01	3.53E+00		1.91E+01	4.07E+00
1.91E+01	3.52E+00		1.91E+01	4.07E+00
1.91E+01	3.53E+00		1.91E+01	4.07E+00
1.91E+01	3.53E+00		1.91E+01	4.07E+00
1.91E+01	3.52E+00		1.91E+01	4.07E+00
1.91E+01	3.53E+00		1.91E+01	4.07E+00
1.91E+01	3.53E+00		1.91E+01	4.07E+00
1.91E+01	3.53E+00		1.91E+01	4.07E+00
1.91E+01	3.53E+00		1.91E+01	4.07E+00
1.92E+01	3.53E+00		1.92E+01	4.07E+00
1.92E+01	3.53E+00		1.92E+01	4.07E+00
1.92E+01	3.53E+00		1.92E+01	4.07E+00
1.92E+01	3.53E+00		1.92E+01	4.07E+00
1.92E+01	3.53E+00		1.92E+01	4.07E+00
1.92E+01	3.53E+00		1.92E+01	4.07E+00
1.92E+01	3.53E+00		1.92E+01	4.07E+00
1.92E+01	3.53E+00		1.92E+01	4.07E+00
1.92E+01	3.53E+00		1.92E+01	4.07E+00
1.92E+01	3.53E+00		1.92E+01	4.07E+00
1.93E+01	3.53E+00		1.93E+01	4.07E+00
1.93E+01	3.53E+00		1.93E+01	4.07E+00
1.93E+01	3.53E+00		1.93E+01	4.07E+00
1.93E+01	3.53E+00		1.93E+01	4.07E+00
1.93E+01	3.53E+00		1.93E+01	4.07E+00
1.93E+01	3.53E+00		1.93E+01	4.07E+00
1.93E+01	3.53E+00		1.93E+01	4.07E+00
1.93E+01	3.53E+00		1.93E+01	4.07E+00
1.93E+01	3.53E+00		1.93E+01	4.07E+00
1.94E+01	3.53E+00		1.94E+01	4.07E+00
1.94E+01	3.53E+00		1.94E+01	4.07E+00
1.94E+01	3.53E+00		1.94E+01	4.07E+00
1.94E+01	3.53E+00		1.94E+01	4.07E+00
1.94E+01	3.53E+00		1.94E+01	4.07E+00
1.94E+01	3.53E+00		1.94E+01	4.07E+00
1.94E+01	3.53E+00		1.94E+01	4.07E+00
1.94E+01	3.53E+00		1.94E+01	4.07E+00
1.94E+01	3.53E+00		1.94E+01	4.07E+00
1.94E+01	3.53E+00		1.94E+01	4.07E+00
1.95E+01	3.53E+00		1.95E+01	4.07E+00
1.95E+01	3.53E+00		1.95E+01	4.07E+00
1.95E+01	3.53E+00		1.95E+01	4.07E+00
1.95E+01	3.53E+00		1.95E+01	4.07E+00
1.95E+01	3.53E+00		1.95E+01	4.07E+00
1.95E+01	3.53E+00		1.95E+01	4.07E+00
1.95E+01	3.53E+00		1.95E+01	4.07E+00
1.95E+01	3.53E+00		1.95E+01	4.07E+00
1.95E+01	3.53E+00		1.95E+01	4.07E+00
1.95E+01	3.53E+00		1.95E+01	4.07E+00
1.96E+01	3.53E+00		1.96E+01	4.07E+00
1.96E+01	3.53E+00		1.96E+01	4.07E+00
1.96E+01	3.53E+00		1.96E+01	4.07E+00
1.96E+01	3.53E+00		1.96E+01	4.07E+00
1.96E+01	3.53E+00		1.96E+01	4.07E+00
1.96E+01	3.53E+00		1.96E+01	4.07E+00
1.96E+01	3.53E+00		1.96E+01	4.07E+00
1.96E+01	3.53E+00		1.96E+01	4.07E+00
1.96E+01	3.53E+00		1.96E+01	4.07E+00
1.96E+01	3.53E+00		1.96E+01	4.07E+00
1.97E+01	3.53E+00		1.97E+01	4.07E+00
1.97E+01	3.53E+00		1.97E+01	4.07E+00
1.97E+01	3.53E+00		1.97E+01	4.07E+00
1.97E+01	3.53E+00		1.97E+01	4.07E+00
1.97E+01	3.53E+00		1.97E+01	4.07E+00
1.97E+01	3.53E+00		1.97E+01	4.07E+00
1.97E+01	3.53E+00		1.97E+01	4.07E+00
1.97E+01	3.53E+00		1.97E+01	4.07E+00
1.97E+01	3.53E+00		1.97E+01	4.07E+00
1.98E+01	3.53E+00		1.98E+01	4.07E+00
1.98E+01	3.53E+00		1.98E+01	4.07E+00
1.98E+01	3.53E+00		1.98E+01	4.07E+00
1.98E+01	3.53E+00		1.98E+01	4.07E+00
1.98E+01	3.53E+00		1.98E+01	4.07E+00
1.98E+01	3.53E+00		1.98E+01	4.07E+00
1.98E+01	3.53E+00		1.98E+01	4.07E+00
1.98E+01	3.53E+00		1.98E+01	4.07E+00
1.98E+01	3.53E+00		1.98E+01	4.07E+00
1.98E+01	3.53E+00		1.98E+01	4.07E+00
1.99E+01	3.53E+00		1.99E+01	4.07E+00
1.99E+01	3.53E+00		1.99E+01	4.07E+00
1.99E+01	3.53E+00		1.99E+01	4.07E+00
1.99E+01	3.53E+00		1.99E+01	4.07E+00
1.99E+01	3.53E+00		1.99E+01	4.07E+00
1.99E+01	3.53E+00		1.99E+01	4.07E+00
1.99E+01	3.53E+00		1.99E+01	4.07E+00
1.99E+01	3.53E+00		1.99E+01	4.07E+00
1.99E+01	3.53E+00		1.99E+01	4.07E+00
1.99E+01	3.53E+00		1.99E+01	4.07E+00
2.00E+01	3.53E+00		2.00E+01	4.07E+00
2.00E+01	3.53E+00		2.00E+01	4.07E+00
2.00E+01	3.53E+00		2.00E+01	4.07E+00
2.00E+01	3.53E+00		2.00E+01	4.07E+00
2.00E+01	3.53E+00		2.00E+01	4.07E+00
2.00E+01	3.53E+00		2.00E+01	4.07E+00
2.00E+01	3.53E+00		2.00E+01	4.07E+00
2.00E+01	3.53E+00		2.00E+01	4.07E+00
2.00E+01	3.53E+00		2.00E+01	4.07E+00
2.01E+01	3.53E+00		2.01E+01	4.07E+00
2.01E+01	3.53E+00		2.01E+01	4.07E+00
2.01E+01	3.53E+00		2.01E+01	4.07E+00
2.01E+01	3.53E+00		2.01E+01	4.07E+00
2.01E+01	3.53E+00		2.01E+01	4.07E+00
2.01E+01	3.53E+00		2.01E+01	4.07E+00
2.01E+01	3.53E+00		2.01E+01	4.06E+00
2.01E+01	3.53E+00		2.01E+01	4.07E+00
2.01E+01	3.53E+00		2.01E+01	4.07E+00
2.01E+01	3.53E+00		2.01E+01	4.06E+00
2.02E+01	3.53E+00		2.02E+01	4.06E+00
2.02E+01	3.53E+00		2.02E+01	4.06E+00
2.02E+01	3.53E+00		2.02E+01	4.07E+00
2.02E+01	3.53E+00		2.02E+01	4.07E+00
2.02E+01	3.53E+00		2.02E+01	4.07E+00
2.02E+01	3.53E+00		2.02E+01	4.07E+00
2.02E+01	3.53E+00		2.02E+01	4.07E+00
2.02E+01	3.53E+00		2.02E+01	4.06E+00
2.02E+01	3.53E+00		2.02E+01	4.06E+00
2.02E+01	3.53E+00		2.02E+01	4.07E+00
2.03E+01	3.53E+00		2.03E+01	4.07E+00
2.03E+01	3.53E+00		2.03E+01	4.06E+00
2.03E+01	3.53E+00		2.03E+01	4.06E+00
2.03E+01	3.53E+00		2.03E+01	4.06E+00
2.03E+01	3.53E+00		2.03E+01	4.06E+00
2.03E+01	3.53E+00		2.03E+01	4.07E+00
2.03E+01	3.53E+00		2.03E+01	4.06E+00
2.03E+01	3.53E+00		2.03E+01	4.06E+00
2.03E+01	3.53E+00		2.03E+01	4.06E+00
2.03E+01	3.53E+00		2.03E+01	4.06E+00
2.04E+01	3.53E+00		2.04E+01	4.06E+00
2.04E+01	3.53E+00		2.04E+01	4.06E+00
2.04E+01	3.53E+00		2.04E+01	4.06E+00
2.04E+01	3.53E+00		2.04E+01	4.06E+00
2.04E+01	3.53E+00		2.04E+01	4.06E+00
2.04E+01	3.53E+00		2.04E+01	4.06E+00
2.04E+01	3.53E+00		2.04E+01	4.06E+00
2.04E+01	3.53E+00		2.04E+01	4.06E+00
2.04E+01	3.53E+00		2.04E+01	4.06E+00
2.05E+01	3.53E+00		2.05E+01	4.06E+00
2.05E+01	3.53E+00		2.05E+01	4.06E+00
2.05E+01	3.53E+00		2.05E+01	4.06E+00
2.05E+01	3.53E+00		2.05E+01	4.06E+00
2.05E+01	3.53E+00		2.05E+01	4.06E+00
2.05E+01	3.53E+00		2.05E+01	4.06E+00
2.05E+01	3.53E+00		2.05E+01	4.06E+00
2.05E+01	3.53E+00		2.05E+01	4.06E+00
2.05E+01	3.53E+00		2.05E+01	4.06E+00
2.05E+01	3.53E+00		2.05E+01	4.06E+00
2.06E+01	3.53E+00		2.06E+01	4.06E+00
2.06E+01	3.53E+00		2.06E+01	4.06E+00
2.06E+01	3.53E+00		2.06E+01	4.06E+00
[truncated: 14,353 more rows]
