# Supplementary material for: Hollow-core optical fibre sensors for operando Raman spectroscopy investigation of Li-ion battery liquid electrolytes
Source: Nat Commun. 2022 Mar 28;13:1651. doi: 10.1038/s41467-022-29330-4 (PMC8960792; doi:10.1038/s41467-022-29330-4)
Supplement: Supplementary file 6 — Source Data [file 41467_2022_29330_MOESM6_ESM.zip › Datasets/Figure6_a/8.csv]

Capacity (mAh/gr)	Charge Voltage(V)		Capacity (mAh/gr)	Discharge Voltage (V)
0.00E+00	3.43E+00		0	4.23E+00
2.06E-02	3.43E+00		0.020596206	4.23E+00
4.12E-02	3.44E+00		0.041192412	4.22E+00
6.18E-02	3.44E+00		0.061788618	4.22E+00
8.24E-02	3.44E+00		0.082384824	4.22E+00
1.03E-01	3.44E+00		0.10298103	4.22E+00
1.24E-01	3.44E+00		0.123577235	4.22E+00
1.44E-01	3.45E+00		0.144173441	4.22E+00
1.65E-01	3.45E+00		0.164769647	4.21E+00
1.85E-01	3.45E+00		0.185365853	4.21E+00
2.06E-01	3.45E+00		0.205962059	4.21E+00
2.27E-01	3.45E+00		0.226558265	4.21E+00
2.47E-01	3.45E+00		0.247154471	4.21E+00
2.68E-01	3.45E+00		0.267750677	4.21E+00
2.88E-01	3.45E+00		0.288346883	4.21E+00
3.09E-01	3.46E+00		0.308943089	4.21E+00
3.30E-01	3.46E+00		0.329539295	4.21E+00
3.50E-01	3.46E+00		0.3501355	4.21E+00
3.71E-01	3.46E+00		0.370731706	4.20E+00
3.91E-01	3.46E+00		0.391327912	4.20E+00
4.12E-01	3.46E+00		0.411924118	4.20E+00
4.33E-01	3.46E+00		0.432520324	4.20E+00
4.53E-01	3.46E+00		0.45311653	4.20E+00
4.74E-01	3.46E+00		0.473712736	4.20E+00
4.94E-01	3.47E+00		0.494308942	4.20E+00
5.15E-01	3.47E+00		0.514905148	4.20E+00
5.36E-01	3.47E+00		0.535501354	4.20E+00
5.56E-01	3.47E+00		0.55609756	4.20E+00
5.77E-01	3.47E+00		0.576693765	4.20E+00
5.97E-01	3.47E+00		0.597289971	4.20E+00
6.18E-01	3.47E+00		0.617886177	4.19E+00
6.38E-01	3.47E+00		0.638482383	4.20E+00
6.59E-01	3.47E+00		0.659078589	4.19E+00
6.80E-01	3.47E+00		0.679674795	4.19E+00
7.00E-01	3.47E+00		0.700271001	4.19E+00
7.21E-01	3.48E+00		0.720867207	4.19E+00
7.41E-01	3.48E+00		0.741463413	4.19E+00
7.62E-01	3.48E+00		0.762059619	4.19E+00
7.83E-01	3.48E+00		0.782655825	4.19E+00
8.03E-01	3.48E+00		0.80325203	4.19E+00
8.24E-01	3.48E+00		0.823848236	4.19E+00
8.44E-01	3.48E+00		0.844444442	4.19E+00
8.65E-01	3.48E+00		0.865040648	4.19E+00
8.86E-01	3.48E+00		0.885636854	4.19E+00
9.06E-01	3.48E+00		0.90623306	4.19E+00
9.27E-01	3.48E+00		0.926829266	4.19E+00
9.47E-01	3.48E+00		0.947425472	4.19E+00
9.68E-01	3.48E+00		0.968021678	4.19E+00
9.89E-01	3.49E+00		0.988617884	4.18E+00
1.01E+00	3.49E+00		1.00921409	4.18E+00
1.03E+00	3.49E+00		1.029810296	4.18E+00
1.05E+00	3.49E+00		1.050406501	4.18E+00
1.07E+00	3.49E+00		1.071002707	4.18E+00
1.09E+00	3.49E+00		1.091598913	4.18E+00
1.11E+00	3.49E+00		1.112195119	4.18E+00
1.13E+00	3.49E+00		1.132791325	4.18E+00
1.15E+00	3.49E+00		1.153387531	4.18E+00
1.17E+00	3.49E+00		1.173983737	4.18E+00
1.19E+00	3.49E+00		1.194579943	4.18E+00
1.22E+00	3.49E+00		1.215176149	4.18E+00
1.24E+00	3.49E+00		1.235772355	4.18E+00
1.26E+00	3.49E+00		1.256368561	4.18E+00
1.28E+00	3.49E+00		1.276964766	4.18E+00
1.30E+00	3.50E+00		1.297560972	4.18E+00
1.32E+00	3.50E+00		1.318157178	4.18E+00
1.34E+00	3.50E+00		1.338753384	4.18E+00
1.36E+00	3.50E+00		1.35934959	4.18E+00
1.38E+00	3.50E+00		1.379945796	4.18E+00
1.40E+00	3.50E+00		1.400542002	4.17E+00
1.42E+00	3.50E+00		1.421138208	4.17E+00
1.44E+00	3.50E+00		1.441734414	4.17E+00
1.46E+00	3.50E+00		1.46233062	4.17E+00
1.48E+00	3.50E+00		1.482926826	4.17E+00
1.50E+00	3.50E+00		1.503523031	4.17E+00
1.52E+00	3.50E+00		1.524119237	4.17E+00
1.54E+00	3.50E+00		1.544715443	4.17E+00
1.57E+00	3.50E+00		1.565311649	4.17E+00
1.59E+00	3.50E+00		1.585907855	4.17E+00
1.61E+00	3.50E+00		1.606504061	4.17E+00
1.63E+00	3.50E+00		1.627100267	4.17E+00
1.65E+00	3.50E+00		1.647696473	4.17E+00
1.67E+00	3.50E+00		1.668292679	4.17E+00
1.69E+00	3.50E+00		1.688888885	4.17E+00
1.71E+00	3.50E+00		1.709485091	4.17E+00
1.73E+00	3.50E+00		1.730081296	4.17E+00
1.75E+00	3.50E+00		1.750677502	4.17E+00
1.77E+00	3.51E+00		1.771273708	4.17E+00
1.79E+00	3.50E+00		1.791869914	4.17E+00
1.81E+00	3.51E+00		1.81246612	4.17E+00
1.83E+00	3.51E+00		1.833062326	4.17E+00
1.85E+00	3.51E+00		1.853658532	4.17E+00
1.87E+00	3.51E+00		1.874254738	4.17E+00
1.89E+00	3.51E+00		1.894850944	4.16E+00
1.92E+00	3.51E+00		1.91544715	4.16E+00
1.94E+00	3.51E+00		1.936043356	4.16E+00
1.96E+00	3.51E+00		1.956639561	4.16E+00
1.98E+00	3.51E+00		1.977235767	4.16E+00
2.00E+00	3.51E+00		1.997831973	4.16E+00
2.02E+00	3.51E+00		2.018428179	4.16E+00
2.04E+00	3.51E+00		2.039024385	4.16E+00
2.06E+00	3.51E+00		2.059620591	4.16E+00
2.08E+00	3.51E+00		2.080216797	4.16E+00
2.10E+00	3.51E+00		2.100813003	4.16E+00
2.12E+00	3.51E+00		2.121409209	4.16E+00
2.14E+00	3.51E+00		2.142005415	4.16E+00
2.16E+00	3.51E+00		2.162601621	4.16E+00
2.18E+00	3.51E+00		2.183197826	4.16E+00
2.20E+00	3.51E+00		2.203794032	4.16E+00
2.22E+00	3.51E+00		2.224390238	4.16E+00
2.24E+00	3.51E+00		2.244986444	4.16E+00
2.27E+00	3.51E+00		2.26558265	4.16E+00
2.29E+00	3.51E+00		2.286178856	4.16E+00
2.31E+00	3.51E+00		2.306775062	4.16E+00
2.33E+00	3.51E+00		2.327371268	4.16E+00
2.35E+00	3.51E+00		2.347967474	4.16E+00
2.37E+00	3.51E+00		2.36856368	4.16E+00
2.39E+00	3.51E+00		2.389159886	4.15E+00
2.41E+00	3.51E+00		2.409756091	4.16E+00
2.43E+00	3.51E+00		2.430352297	4.15E+00
2.45E+00	3.51E+00		2.450948503	4.15E+00
2.47E+00	3.51E+00		2.471544709	4.15E+00
2.49E+00	3.51E+00		2.492140915	4.15E+00
2.51E+00	3.51E+00		2.512737121	4.15E+00
2.53E+00	3.51E+00		2.533333327	4.15E+00
2.55E+00	3.51E+00		2.553929533	4.15E+00
2.57E+00	3.52E+00		2.574525739	4.15E+00
2.60E+00	3.51E+00		2.595121945	4.15E+00
2.62E+00	3.51E+00		2.615718151	4.15E+00
2.64E+00	3.52E+00		2.636314356	4.15E+00
2.66E+00	3.52E+00		2.656910562	4.15E+00
2.68E+00	3.52E+00		2.677506768	4.15E+00
2.70E+00	3.52E+00		2.698102974	4.15E+00
2.72E+00	3.52E+00		2.71869918	4.15E+00
2.74E+00	3.52E+00		2.739295386	4.15E+00
2.76E+00	3.52E+00		2.759891592	4.15E+00
2.78E+00	3.52E+00		2.780487798	4.15E+00
2.80E+00	3.52E+00		2.801084004	4.15E+00
2.82E+00	3.52E+00		2.82168021	4.15E+00
2.84E+00	3.52E+00		2.842276416	4.15E+00
2.86E+00	3.52E+00		2.862872621	4.15E+00
2.88E+00	3.52E+00		2.883468827	4.15E+00
2.90E+00	3.52E+00		2.904065033	4.15E+00
2.92E+00	3.52E+00		2.924661239	4.15E+00
2.95E+00	3.52E+00		2.945257445	4.15E+00
2.97E+00	3.52E+00		2.965853651	4.15E+00
2.99E+00	3.52E+00		2.986449857	4.15E+00
3.01E+00	3.52E+00		3.007046063	4.15E+00
3.03E+00	3.52E+00		3.027642269	4.15E+00
3.05E+00	3.52E+00		3.048238475	4.14E+00
3.07E+00	3.52E+00		3.068834681	4.15E+00
3.09E+00	3.52E+00		3.089430887	4.14E+00
3.11E+00	3.52E+00		3.110027092	4.14E+00
3.13E+00	3.52E+00		3.130623298	4.14E+00
3.15E+00	3.52E+00		3.151219504	4.14E+00
3.17E+00	3.52E+00		3.17181571	4.14E+00
3.19E+00	3.52E+00		3.192411916	4.14E+00
3.21E+00	3.52E+00		3.213008122	4.14E+00
3.23E+00	3.52E+00		3.233604328	4.14E+00
3.25E+00	3.52E+00		3.254200534	4.14E+00
3.27E+00	3.52E+00		3.27479674	4.14E+00
3.30E+00	3.52E+00		3.295392946	4.14E+00
3.32E+00	3.52E+00		3.315989152	4.14E+00
3.34E+00	3.52E+00		3.336585357	4.14E+00
3.36E+00	3.52E+00		3.357181563	4.14E+00
3.38E+00	3.52E+00		3.377777769	4.14E+00
3.40E+00	3.52E+00		3.398373975	4.14E+00
3.42E+00	3.52E+00		3.418970181	4.14E+00
3.44E+00	3.52E+00		3.439566387	4.14E+00
3.46E+00	3.52E+00		3.460162593	4.14E+00
3.48E+00	3.52E+00		3.480758799	4.14E+00
3.50E+00	3.52E+00		3.501355005	4.14E+00
3.52E+00	3.52E+00		3.521951211	4.14E+00
3.54E+00	3.52E+00		3.542547417	4.14E+00
3.56E+00	3.52E+00		3.563143622	4.14E+00
3.58E+00	3.52E+00		3.583739828	4.14E+00
3.60E+00	3.52E+00		3.604336034	4.14E+00
3.62E+00	3.52E+00		3.62493224	4.14E+00
3.65E+00	3.52E+00		3.645528446	4.14E+00
3.67E+00	3.52E+00		3.666124652	4.14E+00
3.69E+00	3.52E+00		3.686720858	4.14E+00
3.71E+00	3.52E+00		3.707317064	4.14E+00
3.73E+00	3.52E+00		3.72791327	4.14E+00
3.75E+00	3.52E+00		3.748509476	4.13E+00
3.77E+00	3.53E+00		3.769105682	4.13E+00
3.79E+00	3.53E+00		3.789701887	4.13E+00
3.81E+00	3.52E+00		3.810298093	4.13E+00
3.83E+00	3.52E+00		3.830894299	4.13E+00
3.85E+00	3.53E+00		3.851490505	4.13E+00
3.87E+00	3.52E+00		3.872086711	4.13E+00
3.89E+00	3.53E+00		3.892682917	4.13E+00
3.91E+00	3.53E+00		3.913279123	4.13E+00
3.93E+00	3.53E+00		3.933875329	4.13E+00
3.95E+00	3.53E+00		3.954471535	4.13E+00
3.98E+00	3.53E+00		3.975067741	4.13E+00
4.00E+00	3.53E+00		3.995663947	4.13E+00
4.02E+00	3.53E+00		4.016260152	4.13E+00
4.04E+00	3.53E+00		4.036856358	4.13E+00
4.06E+00	3.53E+00		4.057452564	4.13E+00
4.08E+00	3.53E+00		4.07804877	4.13E+00
4.10E+00	3.53E+00		4.098644976	4.13E+00
4.12E+00	3.53E+00		4.119241182	4.13E+00
4.14E+00	3.53E+00		4.139837388	4.13E+00
4.16E+00	3.53E+00		4.160433594	4.13E+00
4.18E+00	3.53E+00		4.1810298	4.13E+00
4.20E+00	3.53E+00		4.201626006	4.13E+00
4.22E+00	3.53E+00		4.222222212	4.13E+00
4.24E+00	3.53E+00		4.242818417	4.13E+00
4.26E+00	3.53E+00		4.263414623	4.13E+00
4.28E+00	3.53E+00		4.284010829	4.13E+00
4.30E+00	3.53E+00		4.304607035	4.13E+00
4.33E+00	3.53E+00		4.325203241	4.13E+00
4.35E+00	3.53E+00		4.345799447	4.13E+00
4.37E+00	3.53E+00		4.366395653	4.13E+00
4.39E+00	3.53E+00		4.386991859	4.13E+00
4.41E+00	3.53E+00		4.407588065	4.13E+00
4.43E+00	3.53E+00		4.428184271	4.13E+00
4.45E+00	3.53E+00		4.448780477	4.13E+00
4.47E+00	3.53E+00		4.469376682	4.13E+00
4.49E+00	3.53E+00		4.489972888	4.13E+00
4.51E+00	3.53E+00		4.510569094	4.12E+00
4.53E+00	3.53E+00		4.5311653	4.13E+00
4.55E+00	3.53E+00		4.551761506	4.13E+00
4.57E+00	3.53E+00		4.572357712	4.12E+00
4.59E+00	3.53E+00		4.592953918	4.12E+00
4.61E+00	3.53E+00		4.613550124	4.12E+00
4.63E+00	3.53E+00		4.63414633	4.12E+00
4.65E+00	3.53E+00		4.654742536	4.12E+00
4.68E+00	3.53E+00		4.675338742	4.12E+00
4.70E+00	3.53E+00		4.695934947	4.12E+00
4.72E+00	3.53E+00		4.716531153	4.12E+00
4.74E+00	3.53E+00		4.737127359	4.12E+00
4.76E+00	3.53E+00		4.757723565	4.12E+00
4.78E+00	3.53E+00		4.778319771	4.12E+00
4.80E+00	3.53E+00		4.798915977	4.12E+00
4.82E+00	3.53E+00		4.819512183	4.12E+00
4.84E+00	3.53E+00		4.840108389	4.12E+00
4.86E+00	3.53E+00		4.860704595	4.12E+00
4.88E+00	3.53E+00		4.881300801	4.12E+00
4.90E+00	3.53E+00		4.901897007	4.12E+00
4.92E+00	3.53E+00		4.922493213	4.12E+00
4.94E+00	3.53E+00		4.943089418	4.12E+00
4.96E+00	3.53E+00		4.963685624	4.12E+00
4.98E+00	3.53E+00		4.98428183	4.12E+00
5.00E+00	3.53E+00		5.004878036	4.12E+00
5.03E+00	3.53E+00		5.025474242	4.12E+00
5.05E+00	3.53E+00		5.046070448	4.12E+00
5.07E+00	3.53E+00		5.066666654	4.12E+00
5.09E+00	3.53E+00		5.08726286	4.12E+00
5.11E+00	3.53E+00		5.107859066	4.12E+00
5.13E+00	3.53E+00		5.128455272	4.12E+00
5.15E+00	3.53E+00		5.149051478	4.12E+00
5.17E+00	3.53E+00		5.169647683	4.12E+00
5.19E+00	3.53E+00		5.190243889	4.12E+00
5.21E+00	3.53E+00		5.210840095	4.12E+00
5.23E+00	3.53E+00		5.231436301	4.12E+00
5.25E+00	3.53E+00		5.252032507	4.12E+00
5.27E+00	3.53E+00		5.272628713	4.12E+00
5.29E+00	3.53E+00		5.293224919	4.12E+00
5.31E+00	3.54E+00		5.313821125	4.12E+00
5.33E+00	3.53E+00		5.334417331	4.12E+00
5.36E+00	3.53E+00		5.355013537	4.11E+00
5.38E+00	3.54E+00		5.375609743	4.12E+00
5.40E+00	3.54E+00		5.396205948	4.11E+00
5.42E+00	3.54E+00		5.416802154	4.11E+00
5.44E+00	3.54E+00		5.43739836	4.11E+00
5.46E+00	3.54E+00		5.457994566	4.11E+00
5.48E+00	3.54E+00		5.478590772	4.11E+00
5.50E+00	3.54E+00		5.499186978	4.11E+00
5.52E+00	3.54E+00		5.519783184	4.11E+00
5.54E+00	3.54E+00		5.54037939	4.11E+00
5.56E+00	3.54E+00		5.560975596	4.11E+00
5.58E+00	3.54E+00		5.581571802	4.11E+00
5.60E+00	3.54E+00		5.602168008	4.11E+00
5.62E+00	3.54E+00		5.622764213	4.11E+00
5.64E+00	3.54E+00		5.643360419	4.11E+00
5.66E+00	3.54E+00		5.663956625	4.11E+00
5.68E+00	3.54E+00		5.684552831	4.11E+00
5.71E+00	3.54E+00		5.705149037	4.11E+00
5.73E+00	3.54E+00		5.725745243	4.11E+00
5.75E+00	3.54E+00		5.746341449	4.11E+00
5.77E+00	3.54E+00		5.766937655	4.11E+00
5.79E+00	3.54E+00		5.787533861	4.11E+00
5.81E+00	3.54E+00		5.808130067	4.11E+00
5.83E+00	3.54E+00		5.828726273	4.11E+00
5.85E+00	3.54E+00		5.849322478	4.11E+00
5.87E+00	3.54E+00		5.869918684	4.11E+00
5.89E+00	3.54E+00		5.89051489	4.11E+00
5.91E+00	3.54E+00		5.911111096	4.11E+00
5.93E+00	3.54E+00		5.931707302	4.11E+00
5.95E+00	3.54E+00		5.952303508	4.11E+00
5.97E+00	3.54E+00		5.972899714	4.11E+00
5.99E+00	3.54E+00		5.99349592	4.11E+00
6.01E+00	3.54E+00		6.014092126	4.11E+00
6.03E+00	3.54E+00		6.034688332	4.11E+00
6.06E+00	3.54E+00		6.055284538	4.11E+00
6.08E+00	3.54E+00		6.075880743	4.11E+00
6.10E+00	3.54E+00		6.096476949	4.11E+00
6.12E+00	3.54E+00		6.117073155	4.11E+00
6.14E+00	3.54E+00		6.137669361	4.11E+00
6.16E+00	3.54E+00		6.158265567	4.11E+00
6.18E+00	3.54E+00		6.178861773	4.11E+00
6.20E+00	3.54E+00		6.199457979	4.11E+00
6.22E+00	3.54E+00		6.220054185	4.11E+00
6.24E+00	3.54E+00		6.240650391	4.11E+00
6.26E+00	3.54E+00		6.261246597	4.11E+00
6.28E+00	3.54E+00		6.281842803	4.11E+00
6.30E+00	3.54E+00		6.302439008	4.11E+00
6.32E+00	3.54E+00		6.323035214	4.11E+00
6.34E+00	3.54E+00		6.34363142	4.11E+00
6.36E+00	3.54E+00		6.364227626	4.10E+00
6.38E+00	3.54E+00		6.384823832	4.11E+00
6.41E+00	3.54E+00		6.405420038	4.10E+00
6.43E+00	3.54E+00		6.426016244	4.10E+00
6.45E+00	3.54E+00		6.44661245	4.10E+00
6.47E+00	3.54E+00		6.467208656	4.10E+00
6.49E+00	3.54E+00		6.487804862	4.10E+00
6.51E+00	3.54E+00		6.508401068	4.10E+00
6.53E+00	3.54E+00		6.528997273	4.10E+00
6.55E+00	3.54E+00		6.549593479	4.10E+00
6.57E+00	3.54E+00		6.570189685	4.10E+00
6.59E+00	3.54E+00		6.590785891	4.10E+00
6.61E+00	3.54E+00		6.611382097	4.10E+00
6.63E+00	3.54E+00		6.631978303	4.10E+00
6.65E+00	3.54E+00		6.652574509	4.10E+00
6.67E+00	3.54E+00		6.673170715	4.10E+00
6.69E+00	3.54E+00		6.693766921	4.10E+00
6.71E+00	3.54E+00		6.714363127	4.10E+00
6.73E+00	3.54E+00		6.734959333	4.10E+00
6.76E+00	3.54E+00		6.755555538	4.10E+00
6.78E+00	3.54E+00		6.776151744	4.10E+00
6.80E+00	3.54E+00		6.79674795	4.10E+00
6.82E+00	3.54E+00		6.817344156	4.10E+00
6.84E+00	3.54E+00		6.837940362	4.10E+00
6.86E+00	3.54E+00		6.858536568	4.10E+00
6.88E+00	3.54E+00		6.879132774	4.10E+00
6.90E+00	3.54E+00		6.89972898	4.10E+00
6.92E+00	3.54E+00		6.920325186	4.10E+00
6.94E+00	3.55E+00		6.940921392	4.10E+00
6.96E+00	3.54E+00		6.961517598	4.10E+00
6.98E+00	3.55E+00		6.982113804	4.10E+00
7.00E+00	3.55E+00		7.002710009	4.10E+00
7.02E+00	3.54E+00		7.023306215	4.10E+00
7.04E+00	3.55E+00		7.043902421	4.10E+00
7.06E+00	3.55E+00		7.064498627	4.10E+00
7.09E+00	3.55E+00		7.085094833	4.10E+00
7.11E+00	3.55E+00		7.105691039	4.10E+00
7.13E+00	3.55E+00		7.126287245	4.10E+00
7.15E+00	3.55E+00		7.146883451	4.10E+00
7.17E+00	3.55E+00		7.167479657	4.10E+00
7.19E+00	3.55E+00		7.188075863	4.10E+00
7.21E+00	3.55E+00		7.208672069	4.10E+00
7.23E+00	3.55E+00		7.229268274	4.10E+00
7.25E+00	3.55E+00		7.24986448	4.10E+00
7.27E+00	3.55E+00		7.270460686	4.10E+00
7.29E+00	3.55E+00		7.291056892	4.10E+00
7.31E+00	3.55E+00		7.311653098	4.10E+00
7.33E+00	3.55E+00		7.332249304	4.10E+00
7.35E+00	3.55E+00		7.35284551	4.10E+00
7.37E+00	3.55E+00		7.373441716	4.09E+00
7.39E+00	3.55E+00		7.394037922	4.10E+00
7.41E+00	3.55E+00		7.414634128	4.09E+00
7.44E+00	3.55E+00		7.435230334	4.09E+00
7.46E+00	3.55E+00		7.455826539	4.09E+00
7.48E+00	3.55E+00		7.476422745	4.09E+00
7.50E+00	3.55E+00		7.497018951	4.09E+00
7.52E+00	3.55E+00		7.517615157	4.09E+00
7.54E+00	3.55E+00		7.538211363	4.09E+00
7.56E+00	3.55E+00		7.558807569	4.09E+00
7.58E+00	3.55E+00		7.579403775	4.09E+00
7.60E+00	3.55E+00		7.599999981	4.09E+00
7.62E+00	3.55E+00		7.620596187	4.09E+00
7.64E+00	3.55E+00		7.641192393	4.09E+00
7.66E+00	3.55E+00		7.661788599	4.09E+00
7.68E+00	3.55E+00		7.682384804	4.09E+00
7.70E+00	3.55E+00		7.70298101	4.09E+00
7.72E+00	3.55E+00		7.723577216	4.09E+00
7.74E+00	3.55E+00		7.744173422	4.09E+00
7.76E+00	3.55E+00		7.764769628	4.09E+00
7.79E+00	3.55E+00		7.785365834	4.09E+00
7.81E+00	3.55E+00		7.80596204	4.09E+00
7.83E+00	3.55E+00		7.826558246	4.09E+00
7.85E+00	3.55E+00		7.847154452	4.09E+00
7.87E+00	3.55E+00		7.867750658	4.09E+00
7.89E+00	3.55E+00		7.888346864	4.09E+00
7.91E+00	3.55E+00		7.908943069	4.09E+00
7.93E+00	3.55E+00		7.929539275	4.09E+00
7.95E+00	3.55E+00		7.950135481	4.09E+00
7.97E+00	3.55E+00		7.970731687	4.09E+00
7.99E+00	3.55E+00		7.991327893	4.09E+00
8.01E+00	3.55E+00		8.011924099	4.09E+00
8.03E+00	3.55E+00		8.032520305	4.09E+00
8.05E+00	3.55E+00		8.053116511	4.09E+00
8.07E+00	3.55E+00		8.073712717	4.09E+00
8.09E+00	3.55E+00		8.094308923	4.09E+00
8.11E+00	3.55E+00		8.114905129	4.09E+00
8.14E+00	3.55E+00		8.135501334	4.09E+00
8.16E+00	3.55E+00		8.15609754	4.09E+00
8.18E+00	3.55E+00		8.176693746	4.09E+00
8.20E+00	3.55E+00		8.197289952	4.09E+00
8.22E+00	3.55E+00		8.217886158	4.09E+00
8.24E+00	3.55E+00		8.238482364	4.09E+00
8.26E+00	3.55E+00		8.25907857	4.09E+00
8.28E+00	3.55E+00		8.279674776	4.09E+00
8.30E+00	3.55E+00		8.300270982	4.09E+00
8.32E+00	3.55E+00		8.320867188	4.09E+00
8.34E+00	3.55E+00		8.341463394	4.09E+00
8.36E+00	3.55E+00		8.362059599	4.09E+00
8.38E+00	3.55E+00		8.382655805	4.09E+00
8.40E+00	3.55E+00		8.403252011	4.09E+00
8.42E+00	3.56E+00		8.423848217	4.09E+00
8.44E+00	3.55E+00		8.444444423	4.09E+00
8.47E+00	3.56E+00		8.465040629	4.08E+00
8.49E+00	3.55E+00		8.485636835	4.09E+00
8.51E+00	3.56E+00		8.506233041	4.08E+00
8.53E+00	3.56E+00		8.526829247	4.08E+00
8.55E+00	3.56E+00		8.547425453	4.08E+00
8.57E+00	3.56E+00		8.568021659	4.08E+00
8.59E+00	3.56E+00		8.588617864	4.08E+00
8.61E+00	3.56E+00		8.60921407	4.08E+00
8.63E+00	3.56E+00		8.629810276	4.08E+00
8.65E+00	3.56E+00		8.650406482	4.08E+00
8.67E+00	3.56E+00		8.671002688	4.08E+00
8.69E+00	3.56E+00		8.691598894	4.08E+00
8.71E+00	3.56E+00		8.7121951	4.08E+00
8.73E+00	3.56E+00		8.732791306	4.08E+00
8.75E+00	3.56E+00		8.753387512	4.08E+00
8.77E+00	3.56E+00		8.773983718	4.08E+00
8.79E+00	3.56E+00		8.794579924	4.08E+00
8.82E+00	3.56E+00		8.81517613	4.08E+00
8.84E+00	3.56E+00		8.835772335	4.08E+00
8.86E+00	3.56E+00		8.856368541	4.08E+00
8.88E+00	3.56E+00		8.876964747	4.08E+00
8.90E+00	3.56E+00		8.897560953	4.08E+00
8.92E+00	3.56E+00		8.918157159	4.08E+00
8.94E+00	3.56E+00		8.938753365	4.08E+00
8.96E+00	3.56E+00		8.959349571	4.08E+00
8.98E+00	3.56E+00		8.979945777	4.08E+00
9.00E+00	3.56E+00		9.000541983	4.08E+00
9.02E+00	3.56E+00		9.021138189	4.08E+00
9.04E+00	3.56E+00		9.041734395	4.08E+00
9.06E+00	3.56E+00		9.0623306	4.08E+00
9.08E+00	3.56E+00		9.082926806	4.08E+00
9.10E+00	3.56E+00		9.103523012	4.08E+00
9.12E+00	3.56E+00		9.124119218	4.08E+00
9.14E+00	3.56E+00		9.144715424	4.08E+00
9.17E+00	3.56E+00		9.16531163	4.08E+00
9.19E+00	3.56E+00		9.185907836	4.08E+00
9.21E+00	3.56E+00		9.206504042	4.08E+00
9.23E+00	3.56E+00		9.227100248	4.08E+00
9.25E+00	3.56E+00		9.247696454	4.08E+00
9.27E+00	3.56E+00		9.26829266	4.08E+00
9.29E+00	3.56E+00		9.288888865	4.08E+00
9.31E+00	3.56E+00		9.309485071	4.08E+00
9.33E+00	3.56E+00		9.330081277	4.08E+00
9.35E+00	3.56E+00		9.350677483	4.08E+00
9.37E+00	3.56E+00		9.371273689	4.08E+00
9.39E+00	3.56E+00		9.391869895	4.08E+00
9.41E+00	3.56E+00		9.412466101	4.08E+00
9.43E+00	3.56E+00		9.433062307	4.08E+00
9.45E+00	3.56E+00		9.453658513	4.08E+00
9.47E+00	3.56E+00		9.474254719	4.08E+00
9.49E+00	3.56E+00		9.494850925	4.08E+00
9.52E+00	3.56E+00		9.51544713	4.08E+00
9.54E+00	3.56E+00		9.536043336	4.08E+00
9.56E+00	3.56E+00		9.556639542	4.08E+00
9.58E+00	3.56E+00		9.577235748	4.08E+00
9.60E+00	3.56E+00		9.597831954	4.08E+00
9.62E+00	3.56E+00		9.61842816	4.08E+00
9.64E+00	3.56E+00		9.639024366	4.08E+00
9.66E+00	3.56E+00		9.659620572	4.08E+00
9.68E+00	3.56E+00		9.680216778	4.08E+00
9.70E+00	3.56E+00		9.700812984	4.08E+00
9.72E+00	3.56E+00		9.72140919	4.08E+00
9.74E+00	3.56E+00		9.742005395	4.08E+00
9.76E+00	3.56E+00		9.762601601	4.07E+00
9.78E+00	3.56E+00		9.783197807	4.08E+00
9.80E+00	3.56E+00		9.803794013	4.07E+00
9.82E+00	3.57E+00		9.824390219	4.08E+00
9.84E+00	3.56E+00		9.844986425	4.07E+00
9.87E+00	3.57E+00		9.865582631	4.07E+00
9.89E+00	3.57E+00		9.886178837	4.07E+00
9.91E+00	3.57E+00		9.906775043	4.07E+00
9.93E+00	3.57E+00		9.927371249	4.07E+00
9.95E+00	3.57E+00		9.947967455	4.07E+00
9.97E+00	3.57E+00		9.96856366	4.07E+00
9.99E+00	3.57E+00		9.989159866	4.07E+00
1.00E+01	3.57E+00		10.00975607	4.07E+00
1.00E+01	3.57E+00		10.03035228	4.07E+00
1.01E+01	3.57E+00		10.05094848	4.07E+00
1.01E+01	3.57E+00		10.07154469	4.07E+00
1.01E+01	3.57E+00		10.0921409	4.07E+00
1.01E+01	3.57E+00		10.1127371	4.07E+00
1.01E+01	3.57E+00		10.13333331	4.07E+00
1.02E+01	3.57E+00		10.15392951	4.07E+00
1.02E+01	3.57E+00		10.17452572	4.07E+00
1.02E+01	3.57E+00		10.19512193	4.07E+00
1.02E+01	3.57E+00		10.21571813	4.07E+00
1.02E+01	3.57E+00		10.23631434	4.07E+00
1.03E+01	3.57E+00		10.25691054	4.07E+00
1.03E+01	3.57E+00		10.27750675	4.07E+00
1.03E+01	3.57E+00		10.29810296	4.07E+00
1.03E+01	3.57E+00		10.31869916	4.07E+00
1.03E+01	3.57E+00		10.33929537	4.07E+00
1.04E+01	3.57E+00		10.35989157	4.07E+00
1.04E+01	3.57E+00		10.38048778	4.07E+00
1.04E+01	3.57E+00		10.40108398	4.07E+00
1.04E+01	3.57E+00		10.42168019	4.07E+00
1.04E+01	3.57E+00		10.4422764	4.07E+00
1.05E+01	3.57E+00		10.4628726	4.07E+00
1.05E+01	3.57E+00		10.48346881	4.07E+00
1.05E+01	3.57E+00		10.50406501	4.07E+00
1.05E+01	3.57E+00		10.52466122	4.07E+00
1.05E+01	3.57E+00		10.54525743	4.07E+00
1.06E+01	3.57E+00		10.56585363	4.07E+00
1.06E+01	3.57E+00		10.58644984	4.07E+00
1.06E+01	3.57E+00		10.60704604	4.07E+00
1.06E+01	3.57E+00		10.62764225	4.07E+00
1.06E+01	3.57E+00		10.64823846	4.07E+00
1.07E+01	3.57E+00		10.66883466	4.07E+00
1.07E+01	3.57E+00		10.68943087	4.07E+00
1.07E+01	3.57E+00		10.71002707	4.07E+00
1.07E+01	3.57E+00		10.73062328	4.07E+00
1.08E+01	3.57E+00		10.75121949	4.07E+00
1.08E+01	3.57E+00		10.77181569	4.07E+00
1.08E+01	3.57E+00		10.7924119	4.07E+00
1.08E+01	3.57E+00		10.8130081	4.07E+00
1.08E+01	3.57E+00		10.83360431	4.07E+00
1.09E+01	3.57E+00		10.85420051	4.07E+00
1.09E+01	3.57E+00		10.87479672	4.07E+00
1.09E+01	3.57E+00		10.89539293	4.07E+00
1.09E+01	3.57E+00		10.91598913	4.07E+00
1.09E+01	3.57E+00		10.93658534	4.07E+00
1.10E+01	3.57E+00		10.95718154	4.07E+00
1.10E+01	3.57E+00		10.97777775	4.07E+00
1.10E+01	3.57E+00		10.99837396	4.07E+00
1.10E+01	3.57E+00		11.01897016	4.07E+00
1.10E+01	3.57E+00		11.03956637	4.07E+00
1.11E+01	3.57E+00		11.06016257	4.07E+00
1.11E+01	3.58E+00		11.08075878	4.07E+00
1.11E+01	3.57E+00		11.10135499	4.07E+00
1.11E+01	3.57E+00		11.12195119	4.07E+00
1.11E+01	3.58E+00		11.1425474	4.07E+00
1.12E+01	3.57E+00		11.1631436	4.07E+00
1.12E+01	3.58E+00		11.18373981	4.07E+00
1.12E+01	3.58E+00		11.20433602	4.07E+00
1.12E+01	3.58E+00		11.22493222	4.07E+00
1.12E+01	3.58E+00		11.24552843	4.07E+00
1.13E+01	3.58E+00		11.26612463	4.07E+00
1.13E+01	3.58E+00		11.28672084	4.06E+00
1.13E+01	3.58E+00		11.30731704	4.06E+00
1.13E+01	3.58E+00		11.32791325	4.07E+00
1.13E+01	3.58E+00		11.34850946	4.06E+00
1.14E+01	3.58E+00		11.36910566	4.06E+00
1.14E+01	3.58E+00		11.38970187	4.06E+00
1.14E+01	3.58E+00		11.41029807	4.06E+00
1.14E+01	3.58E+00		11.43089428	4.06E+00
1.15E+01	3.58E+00		11.45149049	4.06E+00
1.15E+01	3.58E+00		11.47208669	4.06E+00
1.15E+01	3.58E+00		11.4926829	4.06E+00
1.15E+01	3.58E+00		11.5132791	4.06E+00
1.15E+01	3.58E+00		11.53387531	4.06E+00
1.16E+01	3.58E+00		11.55447152	4.06E+00
1.16E+01	3.58E+00		11.57506772	4.06E+00
1.16E+01	3.58E+00		11.59566393	4.06E+00
1.16E+01	3.58E+00		11.61626013	4.06E+00
1.16E+01	3.58E+00		11.63685634	4.06E+00
1.17E+01	3.58E+00		11.65745255	4.06E+00
1.17E+01	3.58E+00		11.67804875	4.06E+00
1.17E+01	3.58E+00		11.69864496	4.06E+00
1.17E+01	3.58E+00		11.71924116	4.06E+00
1.17E+01	3.58E+00		11.73983737	4.06E+00
1.18E+01	3.58E+00		11.76043357	4.06E+00
1.18E+01	3.58E+00		11.78102978	4.06E+00
1.18E+01	3.58E+00		11.80162599	4.06E+00
1.18E+01	3.58E+00		11.82222219	4.06E+00
1.18E+01	3.58E+00		11.8428184	4.06E+00
1.19E+01	3.58E+00		11.8634146	4.06E+00
1.19E+01	3.58E+00		11.88401081	4.06E+00
1.19E+01	3.58E+00		11.90460702	4.06E+00
1.19E+01	3.58E+00		11.92520322	4.06E+00
1.19E+01	3.58E+00		11.94579943	4.06E+00
1.20E+01	3.58E+00		11.96639563	4.06E+00
1.20E+01	3.58E+00		11.98699184	4.06E+00
1.20E+01	3.58E+00		12.00758805	4.06E+00
1.20E+01	3.58E+00		12.02818425	4.06E+00
1.20E+01	3.58E+00		12.04878046	4.06E+00
1.21E+01	3.58E+00		12.06937666	4.06E+00
1.21E+01	3.58E+00		12.08997287	4.06E+00
1.21E+01	3.58E+00		12.11056908	4.06E+00
1.21E+01	3.58E+00		12.13116528	4.06E+00
1.22E+01	3.58E+00		12.15176149	4.06E+00
1.22E+01	3.58E+00		12.17235769	4.06E+00
1.22E+01	3.58E+00		12.1929539	4.06E+00
1.22E+01	3.58E+00		12.2135501	4.06E+00
1.22E+01	3.58E+00		12.23414631	4.06E+00
1.23E+01	3.58E+00		12.25474252	4.06E+00
1.23E+01	3.58E+00		12.27533872	4.06E+00
1.23E+01	3.58E+00		12.29593493	4.06E+00
1.23E+01	3.58E+00		12.31653113	4.06E+00
1.23E+01	3.58E+00		12.33712734	4.06E+00
1.24E+01	3.58E+00		12.35772355	4.06E+00
1.24E+01	3.58E+00		12.37831975	4.06E+00
1.24E+01	3.58E+00		12.39891596	4.06E+00
1.24E+01	3.58E+00		12.41951216	4.06E+00
1.24E+01	3.58E+00		12.44010837	4.06E+00
1.25E+01	3.58E+00		12.46070458	4.06E+00
1.25E+01	3.58E+00		12.48130078	4.06E+00
1.25E+01	3.58E+00		12.50189699	4.06E+00
1.25E+01	3.59E+00		12.52249319	4.06E+00
1.25E+01	3.59E+00		12.5430894	4.06E+00
1.26E+01	3.59E+00		12.56368561	4.06E+00
1.26E+01	3.59E+00		12.58428181	4.06E+00
1.26E+01	3.59E+00		12.60487802	4.06E+00
1.26E+01	3.59E+00		12.62547422	4.06E+00
1.26E+01	3.59E+00		12.64607043	4.06E+00
1.27E+01	3.59E+00		12.66666663	4.06E+00
1.27E+01	3.59E+00		12.68726284	4.06E+00
1.27E+01	3.59E+00		12.70785905	4.06E+00
1.27E+01	3.59E+00		12.72845525	4.06E+00
1.27E+01	3.59E+00		12.74905146	4.06E+00
1.28E+01	3.59E+00		12.76964766	4.06E+00
1.28E+01	3.59E+00		12.79024387	4.06E+00
1.28E+01	3.59E+00		12.81084008	4.06E+00
1.28E+01	3.59E+00		12.83143628	4.06E+00
1.29E+01	3.59E+00		12.85203249	4.06E+00
1.29E+01	3.59E+00		12.87262869	4.06E+00
1.29E+01	3.59E+00		12.8932249	4.06E+00
1.29E+01	3.59E+00		12.91382111	4.06E+00
1.29E+01	3.59E+00		12.93441731	4.05E+00
1.30E+01	3.59E+00		12.95501352	4.06E+00
1.30E+01	3.59E+00		12.97560972	4.06E+00
1.30E+01	3.59E+00		12.99620593	4.06E+00
1.30E+01	3.59E+00		13.01680214	4.05E+00
1.30E+01	3.59E+00		13.03739834	4.06E+00
1.31E+01	3.59E+00		13.05799455	4.05E+00
1.31E+01	3.59E+00		13.07859075	4.05E+00
1.31E+01	3.59E+00		13.09918696	4.05E+00
1.31E+01	3.59E+00		13.11978316	4.05E+00
1.31E+01	3.59E+00		13.14037937	4.05E+00
1.32E+01	3.59E+00		13.16097558	4.05E+00
1.32E+01	3.59E+00		13.18157178	4.05E+00
1.32E+01	3.59E+00		13.20216799	4.05E+00
1.32E+01	3.59E+00		13.22276419	4.05E+00
1.32E+01	3.59E+00		13.2433604	4.05E+00
1.33E+01	3.59E+00		13.26395661	4.05E+00
1.33E+01	3.59E+00		13.28455281	4.05E+00
1.33E+01	3.59E+00		13.30514902	4.05E+00
1.33E+01	3.59E+00		13.32574522	4.05E+00
1.33E+01	3.59E+00		13.34634143	4.05E+00
1.34E+01	3.59E+00		13.36693764	4.05E+00
1.34E+01	3.59E+00		13.38753384	4.05E+00
1.34E+01	3.59E+00		13.40813005	4.05E+00
1.34E+01	3.59E+00		13.42872625	4.05E+00
1.34E+01	3.59E+00		13.44932246	4.05E+00
1.35E+01	3.59E+00		13.46991867	4.05E+00
1.35E+01	3.59E+00		13.49051487	4.05E+00
1.35E+01	3.59E+00		13.51111108	4.05E+00
1.35E+01	3.59E+00		13.53170728	4.05E+00
1.36E+01	3.59E+00		13.55230349	4.05E+00
1.36E+01	3.59E+00		13.57289969	4.05E+00
1.36E+01	3.59E+00		13.5934959	4.05E+00
1.36E+01	3.59E+00		13.61409211	4.05E+00
1.36E+01	3.59E+00		13.63468831	4.05E+00
1.37E+01	3.59E+00		13.65528452	4.05E+00
1.37E+01	3.59E+00		13.67588072	4.05E+00
1.37E+01	3.59E+00		13.69647693	4.05E+00
1.37E+01	3.59E+00		13.71707314	4.05E+00
1.37E+01	3.59E+00		13.73766934	4.05E+00
1.38E+01	3.59E+00		13.75826555	4.05E+00
1.38E+01	3.59E+00		13.77886175	4.05E+00
1.38E+01	3.59E+00		13.79945796	4.05E+00
1.38E+01	3.60E+00		13.82005417	4.05E+00
1.38E+01	3.59E+00		13.84065037	4.05E+00
1.39E+01	3.59E+00		13.86124658	4.05E+00
1.39E+01	3.59E+00		13.88184278	4.05E+00
1.39E+01	3.59E+00		13.90243899	4.05E+00
1.39E+01	3.60E+00		13.9230352	4.05E+00
1.39E+01	3.60E+00		13.9436314	4.05E+00
1.40E+01	3.60E+00		13.96422761	4.05E+00
1.40E+01	3.60E+00		13.98482381	4.05E+00
1.40E+01	3.60E+00		14.00542002	4.05E+00
1.40E+01	3.60E+00		14.02601622	4.05E+00
1.40E+01	3.60E+00		14.04661243	4.05E+00
1.41E+01	3.60E+00		14.06720864	4.05E+00
1.41E+01	3.60E+00		14.08780484	4.05E+00
1.41E+01	3.60E+00		14.10840105	4.05E+00
1.41E+01	3.60E+00		14.12899725	4.05E+00
1.41E+01	3.60E+00		14.14959346	4.05E+00
1.42E+01	3.60E+00		14.17018967	4.05E+00
1.42E+01	3.60E+00		14.19078587	4.05E+00
1.42E+01	3.60E+00		14.21138208	4.05E+00
1.42E+01	3.60E+00		14.23197828	4.05E+00
1.43E+01	3.60E+00		14.25257449	4.05E+00
1.43E+01	3.60E+00		14.2731707	4.05E+00
1.43E+01	3.60E+00		14.2937669	4.05E+00
1.43E+01	3.60E+00		14.31436311	4.05E+00
1.43E+01	3.60E+00		14.33495931	4.05E+00
1.44E+01	3.60E+00		14.35555552	4.05E+00
1.44E+01	3.60E+00		14.37615173	4.05E+00
1.44E+01	3.60E+00		14.39674793	4.05E+00
1.44E+01	3.60E+00		14.41734414	4.05E+00
1.44E+01	3.60E+00		14.43794034	4.05E+00
1.45E+01	3.60E+00		14.45853655	4.05E+00
1.45E+01	3.60E+00		14.47913275	4.05E+00
1.45E+01	3.60E+00		14.49972896	4.05E+00
1.45E+01	3.60E+00		14.52032517	4.05E+00
1.45E+01	3.60E+00		14.54092137	4.05E+00
1.46E+01	3.60E+00		14.56151758	4.05E+00
1.46E+01	3.60E+00		14.58211378	4.05E+00
1.46E+01	3.60E+00		14.60270999	4.05E+00
1.46E+01	3.60E+00		14.6233062	4.05E+00
1.46E+01	3.60E+00		14.6439024	4.05E+00
1.47E+01	3.60E+00		14.66449861	4.05E+00
1.47E+01	3.60E+00		14.68509481	4.05E+00
1.47E+01	3.60E+00		14.70569102	4.05E+00
1.47E+01	3.60E+00		14.72628723	4.05E+00
1.47E+01	3.60E+00		14.74688343	4.05E+00
1.48E+01	3.60E+00		14.76747964	4.05E+00
1.48E+01	3.60E+00		14.78807584	4.05E+00
1.48E+01	3.60E+00		14.80867205	4.05E+00
1.48E+01	3.60E+00		14.82926826	4.05E+00
1.48E+01	3.60E+00		14.84986446	4.05E+00
1.49E+01	3.60E+00		14.87046067	4.05E+00
1.49E+01	3.60E+00		14.89105687	4.04E+00
1.49E+01	3.60E+00		14.91165308	4.04E+00
1.49E+01	3.60E+00		14.93224928	4.04E+00
1.50E+01	3.60E+00		14.95284549	4.04E+00
1.50E+01	3.60E+00		14.9734417	4.04E+00
1.50E+01	3.60E+00		14.9940379	4.05E+00
1.50E+01	3.60E+00		15.01463411	4.04E+00
1.50E+01	3.60E+00		15.03523031	4.04E+00
1.51E+01	3.60E+00		15.05582652	4.04E+00
1.51E+01	3.60E+00		15.07642273	4.04E+00
1.51E+01	3.60E+00		15.09701893	4.04E+00
1.51E+01	3.60E+00		15.11761514	4.04E+00
1.51E+01	3.60E+00		15.13821134	4.04E+00
1.52E+01	3.60E+00		15.15880755	4.04E+00
1.52E+01	3.60E+00		15.17940376	4.04E+00
1.52E+01	3.60E+00		15.19999996	4.04E+00
1.52E+01	3.60E+00		15.22059617	4.04E+00
1.52E+01	3.60E+00		15.24119237	4.04E+00
1.53E+01	3.61E+00		15.26178858	4.04E+00
1.53E+01	3.60E+00		15.28238479	4.04E+00
1.53E+01	3.60E+00		15.30298099	4.04E+00
1.53E+01	3.61E+00		15.3235772	4.04E+00
1.53E+01	3.60E+00		15.3441734	4.04E+00
1.54E+01	3.61E+00		15.36476961	4.04E+00
1.54E+01	3.61E+00		15.38536581	4.04E+00
1.54E+01	3.61E+00		15.40596202	4.04E+00
1.54E+01	3.61E+00		15.42655823	4.04E+00
1.54E+01	3.61E+00		15.44715443	4.04E+00
1.55E+01	3.61E+00		15.46775064	4.04E+00
1.55E+01	3.61E+00		15.48834684	4.04E+00
1.55E+01	3.61E+00		15.50894305	4.04E+00
1.55E+01	3.61E+00		15.52953926	4.04E+00
1.56E+01	3.61E+00		15.55013546	4.04E+00
1.56E+01	3.61E+00		15.57073167	4.04E+00
1.56E+01	3.61E+00		15.59132787	4.04E+00
1.56E+01	3.61E+00		15.61192408	4.04E+00
1.56E+01	3.61E+00		15.63252029	4.04E+00
1.57E+01	3.61E+00		15.65311649	4.04E+00
1.57E+01	3.61E+00		15.6737127	4.04E+00
1.57E+01	3.61E+00		15.6943089	4.04E+00
1.57E+01	3.61E+00		15.71490511	4.04E+00
1.57E+01	3.61E+00		15.73550132	4.04E+00
1.58E+01	3.61E+00		15.75609752	4.04E+00
1.58E+01	3.61E+00		15.77669373	4.04E+00
1.58E+01	3.61E+00		15.79728993	4.04E+00
1.58E+01	3.61E+00		15.81788614	4.04E+00
1.58E+01	3.61E+00		15.83848234	4.04E+00
1.59E+01	3.61E+00		15.85907855	4.04E+00
1.59E+01	3.61E+00		15.87967476	4.04E+00
1.59E+01	3.61E+00		15.90027096	4.04E+00
1.59E+01	3.61E+00		15.92086717	4.04E+00
1.59E+01	3.61E+00		15.94146337	4.04E+00
1.60E+01	3.61E+00		15.96205958	4.04E+00
1.60E+01	3.61E+00		15.98265579	4.04E+00
1.60E+01	3.61E+00		16.00325199	4.04E+00
1.60E+01	3.61E+00		16.0238482	4.04E+00
1.60E+01	3.61E+00		16.0444444	4.04E+00
1.61E+01	3.61E+00		16.06504061	4.04E+00
1.61E+01	3.61E+00		16.08563682	4.04E+00
1.61E+01	3.61E+00		16.10623302	4.04E+00
1.61E+01	3.61E+00		16.12682923	4.04E+00
1.61E+01	3.61E+00		16.14742543	4.04E+00
1.62E+01	3.61E+00		16.16802164	4.04E+00
1.62E+01	3.61E+00		16.18861785	4.04E+00
1.62E+01	3.61E+00		16.20921405	4.04E+00
1.62E+01	3.61E+00		16.22981026	4.04E+00
1.63E+01	3.61E+00		16.25040646	4.04E+00
1.63E+01	3.61E+00		16.27100267	4.04E+00
1.63E+01	3.61E+00		16.29159887	4.04E+00
1.63E+01	3.61E+00		16.31219508	4.04E+00
1.63E+01	3.61E+00		16.33279129	4.04E+00
1.64E+01	3.61E+00		16.35338749	4.04E+00
1.64E+01	3.61E+00		16.3739837	4.04E+00
1.64E+01	3.61E+00		16.3945799	4.04E+00
1.64E+01	3.61E+00		16.41517611	4.04E+00
1.64E+01	3.61E+00		16.43577232	4.04E+00
1.65E+01	3.61E+00		16.45636852	4.04E+00
1.65E+01	3.61E+00		16.47696473	4.04E+00
1.65E+01	3.61E+00		16.49756093	4.04E+00
1.65E+01	3.61E+00		16.51815714	4.04E+00
1.65E+01	3.61E+00		16.53875335	4.04E+00
1.66E+01	3.61E+00		16.55934955	4.04E+00
1.66E+01	3.61E+00		16.57994576	4.04E+00
1.66E+01	3.61E+00		16.60054196	4.04E+00
1.66E+01	3.61E+00		16.62113817	4.04E+00
1.66E+01	3.61E+00		16.64173438	4.04E+00
1.67E+01	3.61E+00		16.66233058	4.04E+00
1.67E+01	3.61E+00		16.68292679	4.04E+00
1.67E+01	3.61E+00		16.70352299	4.04E+00
1.67E+01	3.61E+00		16.7241192	4.04E+00
1.67E+01	3.61E+00		16.7447154	4.03E+00
1.68E+01	3.61E+00		16.76531161	4.03E+00
1.68E+01	3.61E+00		16.78590782	4.04E+00
1.68E+01	3.61E+00		16.80650402	4.04E+00
1.68E+01	3.61E+00		16.82710023	4.03E+00
1.68E+01	3.62E+00		16.84769643	4.03E+00
1.69E+01	3.62E+00		16.86829264	4.03E+00
1.69E+01	3.62E+00		16.88888885	4.03E+00
1.69E+01	3.62E+00		16.90948505	4.03E+00
1.69E+01	3.62E+00		16.93008126	4.03E+00
1.70E+01	3.62E+00		16.95067746	4.03E+00
1.70E+01	3.62E+00		16.97127367	4.03E+00
1.70E+01	3.62E+00		16.99186988	4.03E+00
1.70E+01	3.62E+00		17.01246608	4.03E+00
1.70E+01	3.62E+00		17.03306229	4.03E+00
1.71E+01	3.62E+00		17.05365849	4.03E+00
1.71E+01	3.62E+00		17.0742547	4.03E+00
1.71E+01	3.62E+00		17.09485091	4.03E+00
1.71E+01	3.62E+00		17.11544711	4.03E+00
1.71E+01	3.62E+00		17.13604332	4.03E+00
1.72E+01	3.62E+00		17.15663952	4.03E+00
1.72E+01	3.62E+00		17.17723573	4.03E+00
1.72E+01	3.62E+00		17.19783193	4.03E+00
1.72E+01	3.62E+00		17.21842814	4.03E+00
1.72E+01	3.62E+00		17.23902435	4.03E+00
1.73E+01	3.62E+00		17.25962055	4.03E+00
1.73E+01	3.62E+00		17.28021676	4.03E+00
1.73E+01	3.62E+00		17.30081296	4.03E+00
1.73E+01	3.62E+00		17.32140917	4.03E+00
1.73E+01	3.62E+00		17.34200538	4.03E+00
1.74E+01	3.62E+00		17.36260158	4.03E+00
1.74E+01	3.62E+00		17.38319779	4.03E+00
1.74E+01	3.62E+00		17.40379399	4.03E+00
1.74E+01	3.62E+00		17.4243902	4.03E+00
1.74E+01	3.62E+00		17.44498641	4.03E+00
1.75E+01	3.62E+00		17.46558261	4.03E+00
1.75E+01	3.62E+00		17.48617882	4.03E+00
1.75E+01	3.62E+00		17.50677502	4.03E+00
1.75E+01	3.62E+00		17.52737123	4.03E+00
1.75E+01	3.62E+00		17.54796744	4.03E+00
1.76E+01	3.62E+00		17.56856364	4.03E+00
1.76E+01	3.62E+00		17.58915985	4.03E+00
1.76E+01	3.62E+00		17.60975605	4.03E+00
1.76E+01	3.62E+00		17.63035226	4.03E+00
1.77E+01	3.62E+00		17.65094846	4.03E+00
1.77E+01	3.62E+00		17.67154467	4.03E+00
1.77E+01	3.62E+00		17.69214088	4.03E+00
1.77E+01	3.62E+00		17.71273708	4.03E+00
1.77E+01	3.62E+00		17.73333329	4.03E+00
1.78E+01	3.62E+00		17.75392949	4.03E+00
1.78E+01	3.62E+00		17.7745257	4.03E+00
1.78E+01	3.62E+00		17.79512191	4.03E+00
1.78E+01	3.62E+00		17.81571811	4.03E+00
1.78E+01	3.62E+00		17.83631432	4.03E+00
1.79E+01	3.62E+00		17.85691052	4.03E+00
1.79E+01	3.62E+00		17.87750673	4.03E+00
1.79E+01	3.62E+00		17.89810294	4.03E+00
1.79E+01	3.62E+00		17.91869914	4.03E+00
1.79E+01	3.62E+00		17.93929535	4.03E+00
1.80E+01	3.62E+00		17.95989155	4.03E+00
1.80E+01	3.62E+00		17.98048776	4.03E+00
1.80E+01	3.62E+00		18.00108397	4.03E+00
1.80E+01	3.62E+00		18.02168017	4.03E+00
1.80E+01	3.62E+00		18.04227638	4.03E+00
1.81E+01	3.62E+00		18.06287258	4.03E+00
1.81E+01	3.62E+00		18.08346879	4.03E+00
1.81E+01	3.62E+00		18.10406499	4.03E+00
1.81E+01	3.62E+00		18.1246612	4.03E+00
1.81E+01	3.62E+00		18.14525741	4.03E+00
1.82E+01	3.62E+00		18.16585361	4.03E+00
1.82E+01	3.62E+00		18.18644982	4.03E+00
1.82E+01	3.62E+00		18.20704602	4.03E+00
1.82E+01	3.62E+00		18.22764223	4.03E+00
1.82E+01	3.62E+00		18.24823844	4.03E+00
1.83E+01	3.62E+00		18.26883464	4.03E+00
1.83E+01	3.62E+00		18.28943085	4.03E+00
1.83E+01	3.62E+00		18.31002705	4.03E+00
1.83E+01	3.62E+00		18.33062326	4.03E+00
1.84E+01	3.62E+00		18.35121947	4.03E+00
1.84E+01	3.63E+00		18.37181567	4.03E+00
1.84E+01	3.62E+00		18.39241188	4.03E+00
1.84E+01	3.62E+00		18.41300808	4.03E+00
1.84E+01	3.62E+00		18.43360429	4.03E+00
1.85E+01	3.63E+00		18.4542005	4.03E+00
1.85E+01	3.63E+00		18.4747967	4.03E+00
1.85E+01	3.62E+00		18.49539291	4.03E+00
1.85E+01	3.63E+00		18.51598911	4.02E+00
1.85E+01	3.63E+00		18.53658532	4.02E+00
1.86E+01	3.63E+00		18.55718152	4.03E+00
1.86E+01	3.63E+00		18.57777773	4.02E+00
1.86E+01	3.63E+00		18.59837394	4.02E+00
1.86E+01	3.63E+00		18.61897014	4.02E+00
1.86E+01	3.63E+00		18.63956635	4.02E+00
1.87E+01	3.63E+00		18.66016255	4.02E+00
1.87E+01	3.63E+00		18.68075876	4.02E+00
1.87E+01	3.63E+00		18.70135497	4.02E+00
1.87E+01	3.63E+00		18.72195117	4.02E+00
1.87E+01	3.63E+00		18.74254738	4.02E+00
1.88E+01	3.63E+00		18.76314358	4.02E+00
1.88E+01	3.63E+00		18.78373979	4.02E+00
1.88E+01	3.63E+00		18.804336	4.02E+00
1.88E+01	3.63E+00		18.8249322	4.02E+00
1.88E+01	3.63E+00		18.84552841	4.02E+00
1.89E+01	3.63E+00		18.86612461	4.02E+00
1.89E+01	3.63E+00		18.88672082	4.02E+00
1.89E+01	3.63E+00		18.90731703	4.02E+00
1.89E+01	3.63E+00		18.92791323	4.02E+00
1.89E+01	3.63E+00		18.94850944	4.02E+00
1.90E+01	3.63E+00		18.96910564	4.02E+00
1.90E+01	3.63E+00		18.98970185	4.02E+00
1.90E+01	3.63E+00		19.01029805	4.02E+00
1.90E+01	3.63E+00		19.03089426	4.02E+00
1.91E+01	3.63E+00		19.05149047	4.02E+00
1.91E+01	3.63E+00		19.07208667	4.02E+00
1.91E+01	3.63E+00		19.09268288	4.02E+00
1.91E+01	3.63E+00		19.11327908	4.02E+00
1.91E+01	3.63E+00		19.13387529	4.02E+00
1.92E+01	3.63E+00		19.1544715	4.02E+00
1.92E+01	3.63E+00		19.1750677	4.02E+00
1.92E+01	3.63E+00		19.19566391	4.02E+00
1.92E+01	3.63E+00		19.21626011	4.02E+00
1.92E+01	3.63E+00		19.23685632	4.02E+00
1.93E+01	3.63E+00		19.25745253	4.02E+00
1.93E+01	3.63E+00		19.27804873	4.02E+00
1.93E+01	3.63E+00		19.29864494	4.02E+00
1.93E+01	3.63E+00		19.31924114	4.02E+00
1.93E+01	3.63E+00		19.33983735	4.02E+00
1.94E+01	3.63E+00		19.36043356	4.02E+00
1.94E+01	3.63E+00		19.38102976	4.02E+00
1.94E+01	3.63E+00		19.40162597	4.02E+00
1.94E+01	3.63E+00		19.42222217	4.02E+00
1.94E+01	3.63E+00		19.44281838	4.02E+00
1.95E+01	3.63E+00		19.46341459	4.02E+00
1.95E+01	3.63E+00		19.48401079	4.02E+00
1.95E+01	3.63E+00		19.504607	4.02E+00
1.95E+01	3.63E+00		19.5252032	4.02E+00
1.95E+01	3.63E+00		19.54579941	4.02E+00
1.96E+01	3.63E+00		19.56639561	4.02E+00
1.96E+01	3.63E+00		19.58699182	4.02E+00
1.96E+01	3.63E+00		19.60758803	4.02E+00
1.96E+01	3.63E+00		19.62818423	4.02E+00
1.96E+01	3.63E+00		19.64878044	4.02E+00
1.97E+01	3.63E+00		19.66937664	4.02E+00
1.97E+01	3.63E+00		19.68997285	4.02E+00
1.97E+01	3.63E+00		19.71056906	4.02E+00
1.97E+01	3.63E+00		19.73116526	4.02E+00
1.98E+01	3.63E+00		19.75176147	4.02E+00
1.98E+01	3.63E+00		19.77235767	4.02E+00
1.98E+01	3.63E+00		19.79295388	4.02E+00
1.98E+01	3.63E+00		19.81355009	4.02E+00
1.98E+01	3.63E+00		19.83414629	4.02E+00
1.99E+01	3.63E+00		19.8547425	4.02E+00
1.99E+01	3.63E+00		19.8753387	4.02E+00
1.99E+01	3.63E+00		19.89593491	4.02E+00
1.99E+01	3.63E+00		19.91653112	4.02E+00
1.99E+01	3.63E+00		19.93712732	4.02E+00
2.00E+01	3.63E+00		19.95772353	4.02E+00
2.00E+01	3.63E+00		19.97831973	4.02E+00
2.00E+01	3.63E+00		19.99891594	4.02E+00
2.00E+01	3.63E+00		20.01951214	4.02E+00
2.00E+01	3.63E+00		20.04010835	4.02E+00
2.01E+01	3.63E+00		20.06070456	4.02E+00
2.01E+01	3.63E+00		20.08130076	4.02E+00
2.01E+01	3.63E+00		20.10189697	4.02E+00
2.01E+01	3.64E+00		20.12249317	4.02E+00
2.01E+01	3.64E+00		20.14308938	4.02E+00
2.02E+01	3.63E+00		20.16368559	4.02E+00
2.02E+01	3.64E+00		20.18428179	4.02E+00
2.02E+01	3.63E+00		20.204878	4.02E+00
2.02E+01	3.64E+00		20.2254742	4.01E+00
2.02E+01	3.64E+00		20.24607041	4.02E+00
2.03E+01	3.64E+00		20.26666662	4.01E+00
2.03E+01	3.64E+00		20.28726282	4.01E+00
2.03E+01	3.64E+00		20.30785903	4.02E+00
2.03E+01	3.64E+00		20.32845523	4.01E+00
2.03E+01	3.64E+00		20.34905144	4.01E+00
2.04E+01	3.64E+00		20.36964765	4.01E+00
2.04E+01	3.64E+00		20.39024385	4.01E+00
2.04E+01	3.64E+00		20.41084006	4.01E+00
2.04E+01	3.64E+00		20.43143626	4.01E+00
2.05E+01	3.64E+00		20.45203247	4.01E+00
2.05E+01	3.64E+00		20.47262867	4.01E+00
2.05E+01	3.64E+00		20.49322488	4.01E+00
2.05E+01	3.64E+00		20.51382109	4.01E+00
2.05E+01	3.64E+00		20.53441729	4.01E+00
2.06E+01	3.64E+00		20.5550135	4.01E+00
2.06E+01	3.64E+00		20.5756097	4.01E+00
2.06E+01	3.64E+00		20.59620591	4.01E+00
2.06E+01	3.64E+00		20.61680212	4.01E+00
2.06E+01	3.64E+00		20.63739832	4.01E+00
2.07E+01	3.64E+00		20.65799453	4.01E+00
2.07E+01	3.64E+00		20.67859073	4.01E+00
2.07E+01	3.64E+00		20.69918694	4.01E+00
2.07E+01	3.64E+00		20.71978315	4.01E+00
2.07E+01	3.64E+00		20.74037935	4.01E+00
2.08E+01	3.64E+00		20.76097556	4.01E+00
2.08E+01	3.64E+00		20.78157176	4.01E+00
2.08E+01	3.64E+00		20.80216797	4.01E+00
2.08E+01	3.64E+00		20.82276418	4.01E+00
2.08E+01	3.64E+00		20.84336038	4.01E+00
2.09E+01	3.64E+00		20.86395659	4.01E+00
2.09E+01	3.64E+00		20.88455279	4.01E+00
2.09E+01	3.64E+00		20.905149	4.01E+00
2.09E+01	3.64E+00		20.9257452	4.01E+00
2.09E+01	3.64E+00		20.94634141	4.01E+00
2.10E+01	3.64E+00		20.96693762	4.01E+00
2.10E+01	3.64E+00		20.98753382	4.01E+00
2.10E+01	3.64E+00		21.00813003	4.01E+00
2.10E+01	3.64E+00		21.02872623	4.01E+00
2.10E+01	3.64E+00		21.04932244	4.01E+00
2.11E+01	3.64E+00		21.06991865	4.01E+00
2.11E+01	3.64E+00		21.09051485	4.01E+00
2.11E+01	3.64E+00		21.11111106	4.01E+00
2.11E+01	3.64E+00		21.13170726	4.01E+00
2.12E+01	3.64E+00		21.15230347	4.01E+00
2.12E+01	3.64E+00		21.17289968	4.01E+00
2.12E+01	3.64E+00		21.19349588	4.01E+00
2.12E+01	3.64E+00		21.21409209	4.01E+00
2.12E+01	3.64E+00		21.23468829	4.01E+00
2.13E+01	3.64E+00		21.2552845	4.01E+00
2.13E+01	3.64E+00		21.27588071	4.01E+00
2.13E+01	3.64E+00		21.29647691	4.01E+00
2.13E+01	3.64E+00		21.31707312	4.01E+00
2.13E+01	3.64E+00		21.33766932	4.01E+00
2.14E+01	3.64E+00		21.35826553	4.01E+00
2.14E+01	3.64E+00		21.37886173	4.01E+00
2.14E+01	3.64E+00		21.39945794	4.01E+00
2.14E+01	3.64E+00		21.42005415	4.01E+00
2.14E+01	3.64E+00		21.44065035	4.01E+00
2.15E+01	3.64E+00		21.46124656	4.01E+00
2.15E+01	3.64E+00		21.48184276	4.01E+00
2.15E+01	3.64E+00		21.50243897	4.01E+00
2.15E+01	3.64E+00		21.52303518	4.01E+00
2.15E+01	3.64E+00		21.54363138	4.01E+00
2.16E+01	3.64E+00		21.56422759	4.01E+00
2.16E+01	3.64E+00		21.58482379	4.01E+00
2.16E+01	3.64E+00		21.60542	4.01E+00
2.16E+01	3.64E+00		21.62601621	4.01E+00
2.16E+01	3.64E+00		21.64661241	4.01E+00
2.17E+01	3.64E+00		21.66720862	4.01E+00
2.17E+01	3.64E+00		21.68780482	4.01E+00
2.17E+01	3.64E+00		21.70840103	4.01E+00
2.17E+01	3.64E+00		21.72899724	4.01E+00
2.17E+01	3.64E+00		21.74959344	4.01E+00
2.18E+01	3.64E+00		21.77018965	4.01E+00
2.18E+01	3.64E+00		21.79078585	4.01E+00
2.18E+01	3.64E+00		21.81138206	4.01E+00
2.18E+01	3.65E+00		21.83197826	4.01E+00
2.19E+01	3.65E+00		21.85257447	4.01E+00
2.19E+01	3.64E+00		21.87317068	4.00E+00
2.19E+01	3.64E+00		21.89376688	4.00E+00
2.19E+01	3.64E+00		21.91436309	4.01E+00
2.19E+01	3.65E+00		21.93495929	4.01E+00
2.20E+01	3.65E+00		21.9555555	4.00E+00
2.20E+01	3.65E+00		21.97615171	4.00E+00
2.20E+01	3.65E+00		21.99674791	4.00E+00
2.20E+01	3.65E+00		22.01734412	4.00E+00
2.20E+01	3.65E+00		22.03794032	4.00E+00
2.21E+01	3.65E+00		22.05853653	4.00E+00
2.21E+01	3.65E+00		22.07913274	4.00E+00
2.21E+01	3.65E+00		22.09972894	4.00E+00
2.21E+01	3.65E+00		22.12032515	4.00E+00
2.21E+01	3.65E+00		22.14092135	4.00E+00
2.22E+01	3.65E+00		22.16151756	4.00E+00
2.22E+01	3.65E+00		22.18211377	4.00E+00
2.22E+01	3.65E+00		22.20270997	4.00E+00
2.22E+01	3.65E+00		22.22330618	4.00E+00
2.22E+01	3.65E+00		22.24390238	4.00E+00
2.23E+01	3.65E+00		22.26449859	4.00E+00
2.23E+01	3.65E+00		22.28509479	4.00E+00
2.23E+01	3.65E+00		22.305691	4.00E+00
2.23E+01	3.65E+00		22.32628721	4.00E+00
2.23E+01	3.65E+00		22.34688341	4.00E+00
2.24E+01	3.65E+00		22.36747962	4.00E+00
2.24E+01	3.65E+00		22.38807582	4.00E+00
2.24E+01	3.65E+00		22.40867203	4.00E+00
2.24E+01	3.65E+00		22.42926824	4.00E+00
2.24E+01	3.65E+00		22.44986444	4.00E+00
2.25E+01	3.65E+00		22.47046065	4.00E+00
2.25E+01	3.65E+00		22.49105685	4.00E+00
2.25E+01	3.65E+00		22.51165306	4.00E+00
2.25E+01	3.65E+00		22.53224927	4.00E+00
2.26E+01	3.65E+00		22.55284547	4.00E+00
2.26E+01	3.65E+00		22.57344168	4.00E+00
2.26E+01	3.65E+00		22.59403788	4.00E+00
2.26E+01	3.65E+00		22.61463409	4.00E+00
2.26E+01	3.65E+00		22.6352303	4.00E+00
2.27E+01	3.65E+00		22.6558265	4.00E+00
2.27E+01	3.65E+00		22.67642271	4.00E+00
2.27E+01	3.65E+00		22.69701891	4.00E+00
2.27E+01	3.65E+00		22.71761512	4.00E+00
2.27E+01	3.65E+00		22.73821132	4.00E+00
2.28E+01	3.65E+00		22.75880753	4.00E+00
2.28E+01	3.65E+00		22.77940374	4.00E+00
2.28E+01	3.65E+00		22.79999994	4.00E+00
2.28E+01	3.65E+00		22.82059615	4.00E+00
2.28E+01	3.65E+00		22.84119235	4.00E+00
2.29E+01	3.65E+00		22.86178856	4.00E+00
2.29E+01	3.65E+00		22.88238477	4.00E+00
2.29E+01	3.65E+00		22.90298097	4.00E+00
2.29E+01	3.65E+00		22.92357718	4.00E+00
2.29E+01	3.65E+00		22.94417338	4.00E+00
2.30E+01	3.65E+00		22.96476959	4.00E+00
2.30E+01	3.65E+00		22.9853658	4.00E+00
2.30E+01	3.65E+00		23.005962	4.00E+00
2.30E+01	3.65E+00		23.02655821	4.00E+00
2.30E+01	3.65E+00		23.04715441	4.00E+00
2.31E+01	3.65E+00		23.06775062	4.00E+00
2.31E+01	3.65E+00		23.08834683	4.00E+00
2.31E+01	3.65E+00		23.10894303	4.00E+00
2.31E+01	3.65E+00		23.12953924	4.00E+00
2.32E+01	3.65E+00		23.15013544	4.00E+00
2.32E+01	3.65E+00		23.17073165	4.00E+00
2.32E+01	3.65E+00		23.19132785	4.00E+00
2.32E+01	3.65E+00		23.21192406	4.00E+00
2.32E+01	3.65E+00		23.23252027	4.00E+00
2.33E+01	3.65E+00		23.25311647	4.00E+00
2.33E+01	3.65E+00		23.27371268	4.00E+00
2.33E+01	3.65E+00		23.29430888	4.00E+00
2.33E+01	3.65E+00		23.31490509	4.00E+00
2.33E+01	3.65E+00		23.3355013	4.00E+00
2.34E+01	3.65E+00		23.3560975	4.00E+00
2.34E+01	3.65E+00		23.37669371	4.00E+00
2.34E+01	3.65E+00		23.39728991	3.99E+00
2.34E+01	3.65E+00		23.41788612	4.00E+00
2.34E+01	3.65E+00		23.43848233	4.00E+00
2.35E+01	3.65E+00		23.45907853	4.00E+00
2.35E+01	3.65E+00		23.47967474	3.99E+00
2.35E+01	3.65E+00		23.50027094	4.00E+00
2.35E+01	3.65E+00		23.52086715	3.99E+00
2.35E+01	3.65E+00		23.54146336	3.99E+00
2.36E+01	3.65E+00		23.56205956	3.99E+00
2.36E+01	3.65E+00		23.58265577	3.99E+00
2.36E+01	3.65E+00		23.60325197	3.99E+00
2.36E+01	3.65E+00		23.62384818	3.99E+00
2.36E+01	3.65E+00		23.64444438	3.99E+00
2.37E+01	3.65E+00		23.66504059	3.99E+00
2.37E+01	3.65E+00		23.6856368	3.99E+00
2.37E+01	3.66E+00		23.706233	3.99E+00
2.37E+01	3.65E+00		23.72682921	3.99E+00
2.37E+01	3.65E+00		23.74742541	3.99E+00
2.38E+01	3.66E+00		23.76802162	3.99E+00
2.38E+01	3.66E+00		23.78861783	3.99E+00
2.38E+01	3.66E+00		23.80921403	3.99E+00
2.38E+01	3.66E+00		23.82981024	3.99E+00
2.39E+01	3.66E+00		23.85040644	3.99E+00
2.39E+01	3.66E+00		23.87100265	3.99E+00
2.39E+01	3.66E+00		23.89159886	3.99E+00
2.39E+01	3.66E+00		23.91219506	3.99E+00
2.39E+01	3.66E+00		23.93279127	3.99E+00
2.40E+01	3.66E+00		23.95338747	3.99E+00
2.40E+01	3.66E+00		23.97398368	3.99E+00
2.40E+01	3.66E+00		23.99457989	3.99E+00
2.40E+01	3.66E+00		24.01517609	3.99E+00
2.40E+01	3.66E+00		24.0357723	3.99E+00
2.41E+01	3.66E+00		24.0563685	3.99E+00
2.41E+01	3.66E+00		24.07696471	3.99E+00
2.41E+01	3.66E+00		24.09756091	3.99E+00
2.41E+01	3.66E+00		24.11815712	3.99E+00
2.41E+01	3.66E+00		24.13875333	3.99E+00
2.42E+01	3.66E+00		24.15934953	3.99E+00
2.42E+01	3.66E+00		24.17994574	3.99E+00
2.42E+01	3.66E+00		24.20054194	3.99E+00
2.42E+01	3.66E+00		24.22113815	3.99E+00
2.42E+01	3.66E+00		24.24173436	3.99E+00
2.43E+01	3.66E+00		24.26233056	3.99E+00
2.43E+01	3.66E+00		24.28292677	3.99E+00
2.43E+01	3.66E+00		24.30352297	3.99E+00
2.43E+01	3.66E+00		24.32411918	3.99E+00
2.43E+01	3.66E+00		24.34471539	3.99E+00
2.44E+01	3.66E+00		24.36531159	3.99E+00
2.44E+01	3.66E+00		24.3859078	3.99E+00
2.44E+01	3.66E+00		24.406504	3.99E+00
2.44E+01	3.66E+00		24.42710021	3.99E+00
2.44E+01	3.66E+00		24.44769642	3.99E+00
2.45E+01	3.66E+00		24.46829262	3.99E+00
2.45E+01	3.66E+00		24.48888883	3.99E+00
2.45E+01	3.66E+00		24.50948503	3.99E+00
2.45E+01	3.66E+00		24.53008124	3.99E+00
2.46E+01	3.66E+00		24.55067744	3.99E+00
2.46E+01	3.66E+00		24.57127365	3.99E+00
2.46E+01	3.66E+00		24.59186986	3.99E+00
2.46E+01	3.66E+00		24.61246606	3.99E+00
2.46E+01	3.66E+00		24.63306227	3.99E+00
2.47E+01	3.66E+00		24.65365847	3.99E+00
2.47E+01	3.66E+00		24.67425468	3.99E+00
2.47E+01	3.66E+00		24.69485089	3.99E+00
2.47E+01	3.66E+00		24.71544709	3.99E+00
2.47E+01	3.66E+00		24.7360433	3.99E+00
2.48E+01	3.66E+00		24.7566395	3.99E+00
2.48E+01	3.66E+00		24.77723571	3.99E+00
2.48E+01	3.66E+00		24.79783192	3.99E+00
2.48E+01	3.66E+00		24.81842812	3.99E+00
2.48E+01	3.66E+00		24.83902433	3.99E+00
2.49E+01	3.66E+00		24.85962053	3.99E+00
2.49E+01	3.66E+00		24.88021674	3.99E+00
2.49E+01	3.66E+00		24.90081295	3.99E+00
2.49E+01	3.66E+00		24.92140915	3.99E+00
2.49E+01	3.66E+00		24.94200536	3.98E+00
2.50E+01	3.66E+00		24.96260156	3.98E+00
2.50E+01	3.66E+00		24.98319777	3.98E+00
2.50E+01	3.66E+00		25.00379397	3.98E+00
2.50E+01	3.66E+00		25.02439018	3.99E+00
2.50E+01	3.66E+00		25.04498639	3.98E+00
2.51E+01	3.66E+00		25.06558259	3.98E+00
2.51E+01	3.66E+00		25.0861788	3.98E+00
2.51E+01	3.66E+00		25.106775	3.98E+00
2.51E+01	3.66E+00		25.12737121	3.98E+00
2.51E+01	3.66E+00		25.14796742	3.98E+00
2.52E+01	3.66E+00		25.16856362	3.98E+00
2.52E+01	3.66E+00		25.18915983	3.98E+00
2.52E+01	3.66E+00		25.20975603	3.98E+00
2.52E+01	3.66E+00		25.23035224	3.98E+00
2.53E+01	3.66E+00		25.25094845	3.98E+00
2.53E+01	3.66E+00		25.27154465	3.98E+00
2.53E+01	3.66E+00		25.29214086	3.98E+00
2.53E+01	3.66E+00		25.31273706	3.98E+00
2.53E+01	3.66E+00		25.33333327	3.98E+00
2.54E+01	3.66E+00		25.35392948	3.98E+00
2.54E+01	3.66E+00		25.37452568	3.98E+00
2.54E+01	3.66E+00		25.39512189	3.98E+00
2.54E+01	3.66E+00		25.41571809	3.98E+00
2.54E+01	3.66E+00		25.4363143	3.98E+00
2.55E+01	3.66E+00		25.4569105	3.98E+00
2.55E+01	3.66E+00		25.47750671	3.98E+00
2.55E+01	3.66E+00		25.49810292	3.98E+00
2.55E+01	3.66E+00		25.51869912	3.98E+00
2.55E+01	3.66E+00		25.53929533	3.98E+00
2.56E+01	3.66E+00		25.55989153	3.98E+00
2.56E+01	3.66E+00		25.58048774	3.98E+00
2.56E+01	3.66E+00		25.60108395	3.98E+00
2.56E+01	3.67E+00		25.62168015	3.98E+00
2.56E+01	3.67E+00		25.64227636	3.98E+00
2.57E+01	3.67E+00		25.66287256	3.98E+00
2.57E+01	3.67E+00		25.68346877	3.98E+00
2.57E+01	3.67E+00		25.70406498	3.98E+00
2.57E+01	3.67E+00		25.72466118	3.98E+00
2.57E+01	3.67E+00		25.74525739	3.98E+00
2.58E+01	3.67E+00		25.76585359	3.98E+00
2.58E+01	3.67E+00		25.7864498	3.98E+00
2.58E+01	3.67E+00		25.80704601	3.98E+00
2.58E+01	3.67E+00		25.82764221	3.98E+00
2.58E+01	3.67E+00		25.84823842	3.98E+00
2.59E+01	3.67E+00		25.86883462	3.98E+00
2.59E+01	3.67E+00		25.88943083	3.98E+00
2.59E+01	3.67E+00		25.91002703	3.98E+00
2.59E+01	3.67E+00		25.93062324	3.98E+00
2.60E+01	3.67E+00		25.95121945	3.98E+00
2.60E+01	3.67E+00		25.97181565	3.98E+00
2.60E+01	3.67E+00		25.99241186	3.98E+00
2.60E+01	3.67E+00		26.01300806	3.98E+00
2.60E+01	3.67E+00		26.03360427	3.98E+00
2.61E+01	3.67E+00		26.05420048	3.98E+00
2.61E+01	3.67E+00		26.07479668	3.98E+00
2.61E+01	3.67E+00		26.09539289	3.98E+00
2.61E+01	3.67E+00		26.11598909	3.98E+00
2.61E+01	3.67E+00		26.1365853	3.98E+00
2.62E+01	3.67E+00		26.15718151	3.98E+00
2.62E+01	3.67E+00		26.17777771	3.98E+00
2.62E+01	3.67E+00		26.19837392	3.98E+00
2.62E+01	3.67E+00		26.21897012	3.98E+00
2.62E+01	3.67E+00		26.23956633	3.98E+00
2.63E+01	3.67E+00		26.26016254	3.98E+00
2.63E+01	3.67E+00		26.28075874	3.98E+00
2.63E+01	3.67E+00		26.30135495	3.98E+00
2.63E+01	3.67E+00		26.32195115	3.98E+00
2.63E+01	3.67E+00		26.34254736	3.98E+00
2.64E+01	3.67E+00		26.36314356	3.98E+00
2.64E+01	3.67E+00		26.38373977	3.98E+00
2.64E+01	3.67E+00		26.40433598	3.98E+00
2.64E+01	3.67E+00		26.42493218	3.98E+00
2.64E+01	3.67E+00		26.44552839	3.98E+00
2.65E+01	3.67E+00		26.46612459	3.97E+00
2.65E+01	3.67E+00		26.4867208	3.97E+00
2.65E+01	3.67E+00		26.50731701	3.97E+00
2.65E+01	3.67E+00		26.52791321	3.98E+00
2.65E+01	3.67E+00		26.54850942	3.98E+00
2.66E+01	3.67E+00		26.56910562	3.97E+00
2.66E+01	3.67E+00		26.58970183	3.98E+00
2.66E+01	3.67E+00		26.61029804	3.97E+00
2.66E+01	3.67E+00		26.63089424	3.97E+00
2.67E+01	3.67E+00		26.65149045	3.97E+00
2.67E+01	3.67E+00		26.67208665	3.97E+00
2.67E+01	3.67E+00		26.69268286	3.97E+00
2.67E+01	3.67E+00		26.71327907	3.97E+00
2.67E+01	3.67E+00		26.73387527	3.97E+00
2.68E+01	3.67E+00		26.75447148	3.97E+00
2.68E+01	3.67E+00		26.77506768	3.97E+00
2.68E+01	3.67E+00		26.79566389	3.97E+00
2.68E+01	3.67E+00		26.81626009	3.97E+00
2.68E+01	3.67E+00		26.8368563	3.97E+00
2.69E+01	3.67E+00		26.85745251	3.97E+00
2.69E+01	3.67E+00		26.87804871	3.97E+00
2.69E+01	3.67E+00		26.89864492	3.97E+00
2.69E+01	3.67E+00		26.91924112	3.97E+00
2.69E+01	3.67E+00		26.93983733	3.97E+00
2.70E+01	3.67E+00		26.96043354	3.97E+00
2.70E+01	3.67E+00		26.98102974	3.97E+00
2.70E+01	3.67E+00		27.00162595	3.97E+00
2.70E+01	3.67E+00		27.02222215	3.97E+00
2.70E+01	3.67E+00		27.04281836	3.97E+00
2.71E+01	3.67E+00		27.06341457	3.97E+00
2.71E+01	3.67E+00		27.08401077	3.97E+00
2.71E+01	3.67E+00		27.10460698	3.97E+00
2.71E+01	3.67E+00		27.12520318	3.97E+00
2.71E+01	3.67E+00		27.14579939	3.97E+00
2.72E+01	3.67E+00		27.1663956	3.97E+00
2.72E+01	3.67E+00		27.1869918	3.97E+00
2.72E+01	3.67E+00		27.20758801	3.97E+00
2.72E+01	3.67E+00		27.22818421	3.97E+00
2.72E+01	3.67E+00		27.24878042	3.97E+00
2.73E+01	3.67E+00		27.26937662	3.97E+00
2.73E+01	3.67E+00		27.28997283	3.97E+00
2.73E+01	3.67E+00		27.31056904	3.97E+00
2.73E+01	3.67E+00		27.33116524	3.97E+00
2.74E+01	3.67E+00		27.35176145	3.97E+00
2.74E+01	3.67E+00		27.37235765	3.97E+00
2.74E+01	3.67E+00		27.39295386	3.97E+00
2.74E+01	3.67E+00		27.41355007	3.97E+00
2.74E+01	3.67E+00		27.43414627	3.97E+00
2.75E+01	3.67E+00		27.45474248	3.97E+00
2.75E+01	3.67E+00		27.47533868	3.97E+00
2.75E+01	3.67E+00		27.49593489	3.97E+00
2.75E+01	3.67E+00		27.5165311	3.97E+00
2.75E+01	3.67E+00		27.5371273	3.97E+00
2.76E+01	3.67E+00		27.55772351	3.97E+00
2.76E+01	3.67E+00		27.57831971	3.97E+00
2.76E+01	3.67E+00		27.59891592	3.97E+00
2.76E+01	3.67E+00		27.61951213	3.97E+00
2.76E+01	3.67E+00		27.64010833	3.97E+00
2.77E+01	3.67E+00		27.66070454	3.97E+00
2.77E+01	3.67E+00		27.68130074	3.97E+00
2.77E+01	3.67E+00		27.70189695	3.97E+00
2.77E+01	3.67E+00		27.72249315	3.97E+00
2.77E+01	3.67E+00		27.74308936	3.97E+00
2.78E+01	3.67E+00		27.76368557	3.97E+00
2.78E+01	3.67E+00		27.78428177	3.97E+00
2.78E+01	3.68E+00		27.80487798	3.97E+00
2.78E+01	3.68E+00		27.82547418	3.97E+00
2.78E+01	3.68E+00		27.84607039	3.97E+00
2.79E+01	3.68E+00		27.8666666	3.97E+00
2.79E+01	3.68E+00		27.8872628	3.97E+00
2.79E+01	3.68E+00		27.90785901	3.97E+00
2.79E+01	3.68E+00		27.92845521	3.97E+00
2.79E+01	3.68E+00		27.94905142	3.97E+00
2.80E+01	3.68E+00		27.96964763	3.97E+00
2.80E+01	3.68E+00		27.99024383	3.97E+00
2.80E+01	3.68E+00		28.01084004	3.96E+00
2.80E+01	3.68E+00		28.03143624	3.97E+00
2.81E+01	3.68E+00		28.05203245	3.96E+00
2.81E+01	3.68E+00		28.07262866	3.97E+00
2.81E+01	3.68E+00		28.09322486	3.96E+00
2.81E+01	3.68E+00		28.11382107	3.96E+00
2.81E+01	3.68E+00		28.13441727	3.96E+00
2.82E+01	3.68E+00		28.15501348	3.96E+00
2.82E+01	3.68E+00		28.17560968	3.96E+00
2.82E+01	3.68E+00		28.19620589	3.96E+00
2.82E+01	3.68E+00		28.2168021	3.96E+00
2.82E+01	3.68E+00		28.2373983	3.96E+00
2.83E+01	3.68E+00		28.25799451	3.96E+00
2.83E+01	3.68E+00		28.27859071	3.96E+00
2.83E+01	3.68E+00		28.29918692	3.96E+00
2.83E+01	3.68E+00		28.31978313	3.96E+00
2.83E+01	3.68E+00		28.34037933	3.96E+00
2.84E+01	3.68E+00		28.36097554	3.96E+00
2.84E+01	3.68E+00		28.38157174	3.96E+00
2.84E+01	3.68E+00		28.40216795	3.96E+00
2.84E+01	3.68E+00		28.42276416	3.96E+00
2.84E+01	3.68E+00		28.44336036	3.96E+00
2.85E+01	3.68E+00		28.46395657	3.96E+00
2.85E+01	3.68E+00		28.48455277	3.96E+00
2.85E+01	3.68E+00		28.50514898	3.96E+00
2.85E+01	3.68E+00		28.52574519	3.96E+00
2.85E+01	3.68E+00		28.54634139	3.96E+00
2.86E+01	3.68E+00		28.5669376	3.96E+00
2.86E+01	3.68E+00		28.5875338	3.96E+00
2.86E+01	3.68E+00		28.60813001	3.96E+00
2.86E+01	3.68E+00		28.62872621	3.96E+00
2.86E+01	3.68E+00		28.64932242	3.96E+00
2.87E+01	3.68E+00		28.66991863	3.96E+00
2.87E+01	3.68E+00		28.69051483	3.96E+00
2.87E+01	3.68E+00		28.71111104	3.96E+00
2.87E+01	3.68E+00		28.73170724	3.96E+00
2.88E+01	3.68E+00		28.75230345	3.96E+00
2.88E+01	3.68E+00		28.77289966	3.96E+00
2.88E+01	3.68E+00		28.79349586	3.96E+00
2.88E+01	3.68E+00		28.81409207	3.96E+00
2.88E+01	3.68E+00		28.83468827	3.96E+00
2.89E+01	3.68E+00		28.85528448	3.96E+00
2.89E+01	3.68E+00		28.87588069	3.96E+00
2.89E+01	3.68E+00		28.89647689	3.96E+00
2.89E+01	3.68E+00		28.9170731	3.96E+00
2.89E+01	3.68E+00		28.9376693	3.96E+00
2.90E+01	3.68E+00		28.95826551	3.96E+00
2.90E+01	3.68E+00		28.97886172	3.96E+00
2.90E+01	3.68E+00		28.99945792	3.96E+00
2.90E+01	3.68E+00		29.02005413	3.96E+00
2.90E+01	3.68E+00		29.04065033	3.96E+00
2.91E+01	3.68E+00		29.06124654	3.96E+00
2.91E+01	3.68E+00		29.08184275	3.96E+00
2.91E+01	3.68E+00		29.10243895	3.96E+00
2.91E+01	3.68E+00		29.12303516	3.96E+00
2.91E+01	3.68E+00		29.14363136	3.96E+00
2.92E+01	3.68E+00		29.16422757	3.96E+00
2.92E+01	3.68E+00		29.18482377	3.96E+00
2.92E+01	3.68E+00		29.20541998	3.96E+00
2.92E+01	3.68E+00		29.22601619	3.96E+00
2.92E+01	3.68E+00		29.24661239	3.96E+00
2.93E+01	3.68E+00		29.2672086	3.96E+00
2.93E+01	3.68E+00		29.2878048	3.96E+00
2.93E+01	3.68E+00		29.30840101	3.96E+00
2.93E+01	3.68E+00		29.32899722	3.96E+00
2.93E+01	3.68E+00		29.34959342	3.96E+00
2.94E+01	3.68E+00		29.37018963	3.96E+00
2.94E+01	3.68E+00		29.39078583	3.96E+00
2.94E+01	3.68E+00		29.41138204	3.96E+00
2.94E+01	3.68E+00		29.43197825	3.96E+00
2.95E+01	3.68E+00		29.45257445	3.96E+00
2.95E+01	3.68E+00		29.47317066	3.96E+00
2.95E+01	3.68E+00		29.49376686	3.96E+00
2.95E+01	3.68E+00		29.51436307	3.96E+00
2.95E+01	3.68E+00		29.53495928	3.96E+00
2.96E+01	3.68E+00		29.55555548	3.96E+00
2.96E+01	3.68E+00		29.57615169	3.96E+00
2.96E+01	3.68E+00		29.59674789	3.95E+00
2.96E+01	3.68E+00		29.6173441	3.96E+00
2.96E+01	3.68E+00		29.6379403	3.95E+00
2.97E+01	3.68E+00		29.65853651	3.95E+00
2.97E+01	3.68E+00		29.67913272	3.95E+00
2.97E+01	3.68E+00		29.69972892	3.95E+00
2.97E+01	3.68E+00		29.72032513	3.95E+00
2.97E+01	3.68E+00		29.74092133	3.95E+00
2.98E+01	3.68E+00		29.76151754	3.95E+00
2.98E+01	3.68E+00		29.78211375	3.95E+00
2.98E+01	3.68E+00		29.80270995	3.95E+00
2.98E+01	3.68E+00		29.82330616	3.95E+00
2.98E+01	3.68E+00		29.84390236	3.95E+00
2.99E+01	3.68E+00		29.86449857	3.95E+00
2.99E+01	3.68E+00		29.88509478	3.95E+00
2.99E+01	3.68E+00		29.90569098	3.95E+00
2.99E+01	3.68E+00		29.92628719	3.95E+00
2.99E+01	3.68E+00		29.94688339	3.95E+00
3.00E+01	3.69E+00		29.9674796	3.95E+00
3.00E+01	3.68E+00		29.98807581	3.95E+00
3.00E+01	3.69E+00		30.00867201	3.95E+00
3.00E+01	3.69E+00		30.02926822	3.95E+00
3.00E+01	3.68E+00		30.04986442	3.95E+00
3.01E+01	3.69E+00		30.07046063	3.95E+00
3.01E+01	3.69E+00		30.09105683	3.95E+00
3.01E+01	3.69E+00		30.11165304	3.95E+00
3.01E+01	3.69E+00		30.13224925	3.95E+00
3.02E+01	3.69E+00		30.15284545	3.95E+00
3.02E+01	3.69E+00		30.17344166	3.95E+00
3.02E+01	3.69E+00		30.19403786	3.95E+00
3.02E+01	3.69E+00		30.21463407	3.95E+00
3.02E+01	3.69E+00		30.23523028	3.95E+00
3.03E+01	3.69E+00		30.25582648	3.95E+00
3.03E+01	3.69E+00		30.27642269	3.95E+00
3.03E+01	3.69E+00		30.29701889	3.95E+00
3.03E+01	3.69E+00		30.3176151	3.95E+00
3.03E+01	3.69E+00		30.33821131	3.95E+00
3.04E+01	3.69E+00		30.35880751	3.95E+00
3.04E+01	3.69E+00		30.37940372	3.95E+00
3.04E+01	3.69E+00		30.39999992	3.95E+00
3.04E+01	3.69E+00		30.42059613	3.95E+00
3.04E+01	3.69E+00		30.44119234	3.95E+00
3.05E+01	3.69E+00		30.46178854	3.95E+00
3.05E+01	3.69E+00		30.48238475	3.95E+00
3.05E+01	3.69E+00		30.50298095	3.95E+00
3.05E+01	3.69E+00		30.52357716	3.95E+00
3.05E+01	3.69E+00		30.54417336	3.95E+00
3.06E+01	3.69E+00		30.56476957	3.95E+00
3.06E+01	3.69E+00		30.58536578	3.95E+00
3.06E+01	3.69E+00		30.60596198	3.95E+00
3.06E+01	3.69E+00		30.62655819	3.95E+00
3.06E+01	3.69E+00		30.64715439	3.95E+00
3.07E+01	3.69E+00		30.6677506	3.95E+00
3.07E+01	3.69E+00		30.68834681	3.95E+00
3.07E+01	3.69E+00		30.70894301	3.95E+00
3.07E+01	3.69E+00		30.72953922	3.95E+00
3.08E+01	3.69E+00		30.75013542	3.95E+00
3.08E+01	3.69E+00		30.77073163	3.95E+00
3.08E+01	3.69E+00		30.79132784	3.95E+00
3.08E+01	3.69E+00		30.81192404	3.95E+00
3.08E+01	3.69E+00		30.83252025	3.95E+00
3.09E+01	3.69E+00		30.85311645	3.95E+00
3.09E+01	3.69E+00		30.87371266	3.95E+00
3.09E+01	3.69E+00		30.89430887	3.95E+00
3.09E+01	3.69E+00		30.91490507	3.95E+00
3.09E+01	3.69E+00		30.93550128	3.95E+00
3.10E+01	3.69E+00		30.95609748	3.95E+00
3.10E+01	3.69E+00		30.97669369	3.95E+00
3.10E+01	3.69E+00		30.99728989	3.95E+00
3.10E+01	3.69E+00		31.0178861	3.95E+00
3.10E+01	3.69E+00		31.03848231	3.95E+00
3.11E+01	3.69E+00		31.05907851	3.95E+00
3.11E+01	3.69E+00		31.07967472	3.95E+00
3.11E+01	3.69E+00		31.10027092	3.95E+00
3.11E+01	3.69E+00		31.12086713	3.94E+00
3.11E+01	3.69E+00		31.14146334	3.94E+00
3.12E+01	3.69E+00		31.16205954	3.94E+00
3.12E+01	3.69E+00		31.18265575	3.94E+00
3.12E+01	3.69E+00		31.20325195	3.94E+00
3.12E+01	3.69E+00		31.22384816	3.94E+00
3.12E+01	3.69E+00		31.24444437	3.94E+00
3.13E+01	3.69E+00		31.26504057	3.94E+00
3.13E+01	3.69E+00		31.28563678	3.94E+00
3.13E+01	3.69E+00		31.30623298	3.94E+00
3.13E+01	3.69E+00		31.32682919	3.94E+00
3.13E+01	3.69E+00		31.3474254	3.94E+00
3.14E+01	3.69E+00		31.3680216	3.94E+00
3.14E+01	3.69E+00		31.38861781	3.94E+00
3.14E+01	3.69E+00		31.40921401	3.94E+00
3.14E+01	3.69E+00		31.42981022	3.94E+00
3.15E+01	3.69E+00		31.45040642	3.94E+00
3.15E+01	3.69E+00		31.47100263	3.94E+00
3.15E+01	3.69E+00		31.49159884	3.94E+00
3.15E+01	3.69E+00		31.51219504	3.94E+00
3.15E+01	3.69E+00		31.53279125	3.94E+00
3.16E+01	3.69E+00		31.55338745	3.94E+00
3.16E+01	3.69E+00		31.57398366	3.94E+00
3.16E+01	3.69E+00		31.59457987	3.94E+00
3.16E+01	3.69E+00		31.61517607	3.94E+00
3.16E+01	3.69E+00		31.63577228	3.94E+00
3.17E+01	3.69E+00		31.65636848	3.94E+00
3.17E+01	3.69E+00		31.67696469	3.94E+00
3.17E+01	3.69E+00		31.6975609	3.94E+00
3.17E+01	3.69E+00		31.7181571	3.94E+00
3.17E+01	3.69E+00		31.73875331	3.94E+00
3.18E+01	3.69E+00		31.75934951	3.94E+00
3.18E+01	3.69E+00		31.77994572	3.94E+00
3.18E+01	3.69E+00		31.80054193	3.94E+00
3.18E+01	3.69E+00		31.82113813	3.94E+00
3.18E+01	3.69E+00		31.84173434	3.94E+00
3.19E+01	3.69E+00		31.86233054	3.94E+00
3.19E+01	3.69E+00		31.88292675	3.94E+00
3.19E+01	3.69E+00		31.90352295	3.94E+00
3.19E+01	3.69E+00		31.92411916	3.94E+00
3.19E+01	3.69E+00		31.94471537	3.94E+00
3.20E+01	3.69E+00		31.96531157	3.94E+00
3.20E+01	3.69E+00		31.98590778	3.94E+00
3.20E+01	3.69E+00		32.00650398	3.94E+00
3.20E+01	3.69E+00		32.02710019	3.94E+00
3.20E+01	3.69E+00		32.0476964	3.94E+00
3.21E+01	3.69E+00		32.0682926	3.94E+00
3.21E+01	3.69E+00		32.08888881	3.94E+00
3.21E+01	3.69E+00		32.10948501	3.94E+00
3.21E+01	3.70E+00		32.13008122	3.94E+00
3.22E+01	3.69E+00		32.15067743	3.94E+00
3.22E+01	3.69E+00		32.17127363	3.94E+00
3.22E+01	3.69E+00		32.19186984	3.94E+00
3.22E+01	3.69E+00		32.21246604	3.94E+00
3.22E+01	3.69E+00		32.23306225	3.94E+00
3.23E+01	3.70E+00		32.25365846	3.94E+00
3.23E+01	3.69E+00		32.27425466	3.94E+00
3.23E+01	3.70E+00		32.29485087	3.94E+00
3.23E+01	3.70E+00		32.31544707	3.94E+00
3.23E+01	3.70E+00		32.33604328	3.94E+00
3.24E+01	3.70E+00		32.35663948	3.94E+00
3.24E+01	3.70E+00		32.37723569	3.94E+00
3.24E+01	3.70E+00		32.3978319	3.94E+00
3.24E+01	3.70E+00		32.4184281	3.94E+00
3.24E+01	3.70E+00		32.43902431	3.94E+00
3.25E+01	3.70E+00		32.45962051	3.94E+00
3.25E+01	3.70E+00		32.48021672	3.94E+00
3.25E+01	3.70E+00		32.50081293	3.94E+00
3.25E+01	3.70E+00		32.52140913	3.94E+00
3.25E+01	3.70E+00		32.54200534	3.94E+00
3.26E+01	3.70E+00		32.56260154	3.94E+00
3.26E+01	3.70E+00		32.58319775	3.94E+00
3.26E+01	3.70E+00		32.60379396	3.93E+00
3.26E+01	3.70E+00		32.62439016	3.93E+00
3.26E+01	3.70E+00		32.64498637	3.93E+00
3.27E+01	3.70E+00		32.66558257	3.93E+00
3.27E+01	3.70E+00		32.68617878	3.93E+00
3.27E+01	3.70E+00		32.70677499	3.93E+00
3.27E+01	3.70E+00		32.72737119	3.93E+00
3.27E+01	3.70E+00		32.7479674	3.93E+00
3.28E+01	3.70E+00		32.7685636	3.93E+00
3.28E+01	3.70E+00		32.78915981	3.93E+00
3.28E+01	3.70E+00		32.80975601	3.93E+00
3.28E+01	3.70E+00		32.83035222	3.93E+00
3.29E+01	3.70E+00		32.85094843	3.93E+00
3.29E+01	3.70E+00		32.87154463	3.93E+00
3.29E+01	3.70E+00		32.89214084	3.93E+00
3.29E+01	3.70E+00		32.91273704	3.93E+00
3.29E+01	3.70E+00		32.93333325	3.93E+00
3.30E+01	3.70E+00		32.95392946	3.93E+00
3.30E+01	3.70E+00		32.97452566	3.93E+00
3.30E+01	3.70E+00		32.99512187	3.93E+00
3.30E+01	3.70E+00		33.01571807	3.93E+00
3.30E+01	3.70E+00		33.03631428	3.93E+00
3.31E+01	3.70E+00		33.05691049	3.93E+00
3.31E+01	3.70E+00		33.07750669	3.93E+00
3.31E+01	3.70E+00		33.0981029	3.93E+00
3.31E+01	3.70E+00		33.1186991	3.93E+00
3.31E+01	3.70E+00		33.13929531	3.93E+00
3.32E+01	3.70E+00		33.15989152	3.93E+00
3.32E+01	3.70E+00		33.18048772	3.93E+00
3.32E+01	3.70E+00		33.20108393	3.93E+00
3.32E+01	3.70E+00		33.22168013	3.93E+00
3.32E+01	3.70E+00		33.24227634	3.93E+00
3.33E+01	3.70E+00		33.26287254	3.93E+00
3.33E+01	3.70E+00		33.28346875	3.93E+00
3.33E+01	3.70E+00		33.30406496	3.93E+00
3.33E+01	3.70E+00		33.32466116	3.93E+00
3.33E+01	3.70E+00		33.34525737	3.93E+00
3.34E+01	3.70E+00		33.36585357	3.93E+00
3.34E+01	3.70E+00		33.38644978	3.93E+00
3.34E+01	3.70E+00		33.40704599	3.93E+00
3.34E+01	3.70E+00		33.42764219	3.93E+00
3.34E+01	3.70E+00		33.4482384	3.93E+00
3.35E+01	3.70E+00		33.4688346	3.93E+00
3.35E+01	3.70E+00		33.48943081	3.93E+00
3.35E+01	3.70E+00		33.51002702	3.93E+00
3.35E+01	3.70E+00		33.53062322	3.93E+00
3.36E+01	3.70E+00		33.55121943	3.93E+00
3.36E+01	3.70E+00		33.57181563	3.93E+00
3.36E+01	3.70E+00		33.59241184	3.93E+00
3.36E+01	3.70E+00		33.61300805	3.93E+00
3.36E+01	3.70E+00		33.63360425	3.93E+00
3.37E+01	3.70E+00		33.65420046	3.93E+00
3.37E+01	3.70E+00		33.67479666	3.93E+00
3.37E+01	3.70E+00		33.69539287	3.93E+00
3.37E+01	3.70E+00		33.71598907	3.93E+00
3.37E+01	3.70E+00		33.73658528	3.93E+00
3.38E+01	3.70E+00		33.75718149	3.93E+00
3.38E+01	3.70E+00		33.77777769	3.93E+00
3.38E+01	3.70E+00		33.7983739	3.93E+00
3.38E+01	3.70E+00		33.8189701	3.93E+00
3.38E+01	3.70E+00		33.83956631	3.93E+00
3.39E+01	3.70E+00		33.86016252	3.93E+00
3.39E+01	3.70E+00		33.88075872	3.93E+00
3.39E+01	3.70E+00		33.90135493	3.93E+00
3.39E+01	3.70E+00		33.92195113	3.93E+00
3.39E+01	3.70E+00		33.94254734	3.93E+00
3.40E+01	3.70E+00		33.96314355	3.93E+00
3.40E+01	3.70E+00		33.98373975	3.93E+00
3.40E+01	3.70E+00		34.00433596	3.93E+00
3.40E+01	3.70E+00		34.02493216	3.93E+00
3.40E+01	3.70E+00		34.04552837	3.93E+00
3.41E+01	3.70E+00		34.06612458	3.93E+00
3.41E+01	3.70E+00		34.08672078	3.93E+00
3.41E+01	3.70E+00		34.10731699	3.92E+00
3.41E+01	3.70E+00		34.12791319	3.93E+00
3.41E+01	3.70E+00		34.1485094	3.92E+00
3.42E+01	3.70E+00		34.1691056	3.93E+00
3.42E+01	3.70E+00		34.18970181	3.92E+00
3.42E+01	3.70E+00		34.21029802	3.92E+00
3.42E+01	3.70E+00		34.23089422	3.92E+00
3.43E+01	3.70E+00		34.25149043	3.92E+00
3.43E+01	3.70E+00		34.27208663	3.92E+00
3.43E+01	3.70E+00		34.29268284	3.92E+00
3.43E+01	3.71E+00		34.31327905	3.92E+00
3.43E+01	3.70E+00		34.33387525	3.92E+00
3.44E+01	3.70E+00		34.35447146	3.92E+00
3.44E+01	3.70E+00		34.37506766	3.92E+00
3.44E+01	3.70E+00		34.39566387	3.92E+00
3.44E+01	3.70E+00		34.41626008	3.92E+00
3.44E+01	3.70E+00		34.43685628	3.92E+00
3.45E+01	3.71E+00		34.45745249	3.92E+00
3.45E+01	3.71E+00		34.47804869	3.92E+00
3.45E+01	3.70E+00		34.4986449	3.92E+00
3.45E+01	3.71E+00		34.51924111	3.92E+00
3.45E+01	3.71E+00		34.53983731	3.92E+00
3.46E+01	3.71E+00		34.56043352	3.92E+00
3.46E+01	3.71E+00		34.58102972	3.92E+00
3.46E+01	3.71E+00		34.60162593	3.92E+00
3.46E+01	3.71E+00		34.62222213	3.92E+00
3.46E+01	3.71E+00		34.64281834	3.92E+00
3.47E+01	3.71E+00		34.66341455	3.92E+00
3.47E+01	3.71E+00		34.68401075	3.92E+00
3.47E+01	3.71E+00		34.70460696	3.92E+00
3.47E+01	3.71E+00		34.72520316	3.92E+00
3.47E+01	3.71E+00		34.74579937	3.92E+00
3.48E+01	3.71E+00		34.76639558	3.92E+00
3.48E+01	3.71E+00		34.78699178	3.92E+00
3.48E+01	3.71E+00		34.80758799	3.92E+00
3.48E+01	3.71E+00		34.82818419	3.92E+00
3.48E+01	3.71E+00		34.8487804	3.92E+00
3.49E+01	3.71E+00		34.86937661	3.92E+00
3.49E+01	3.71E+00		34.88997281	3.92E+00
3.49E+01	3.71E+00		34.91056902	3.92E+00
3.49E+01	3.71E+00		34.93116522	3.92E+00
3.50E+01	3.71E+00		34.95176143	3.92E+00
3.50E+01	3.71E+00		34.97235764	3.92E+00
3.50E+01	3.71E+00		34.99295384	3.92E+00
3.50E+01	3.71E+00		35.01355005	3.92E+00
3.50E+01	3.71E+00		35.03414625	3.92E+00
3.51E+01	3.71E+00		35.05474246	3.92E+00
3.51E+01	3.71E+00		35.07533866	3.92E+00
3.51E+01	3.71E+00		35.09593487	3.92E+00
3.51E+01	3.71E+00		35.11653108	3.92E+00
3.51E+01	3.71E+00		35.13712728	3.92E+00
3.52E+01	3.71E+00		35.15772349	3.92E+00
3.52E+01	3.71E+00		35.17831969	3.92E+00
3.52E+01	3.71E+00		35.1989159	3.92E+00
3.52E+01	3.71E+00		35.21951211	3.92E+00
3.52E+01	3.71E+00		35.24010831	3.92E+00
3.53E+01	3.71E+00		35.26070452	3.92E+00
3.53E+01	3.71E+00		35.28130072	3.92E+00
3.53E+01	3.71E+00		35.30189693	3.92E+00
3.53E+01	3.71E+00		35.32249314	3.92E+00
3.53E+01	3.71E+00		35.34308934	3.92E+00
3.54E+01	3.71E+00		35.36368555	3.92E+00
3.54E+01	3.71E+00		35.38428175	3.92E+00
3.54E+01	3.71E+00		35.40487796	3.92E+00
3.54E+01	3.71E+00		35.42547417	3.92E+00
3.54E+01	3.71E+00		35.44607037	3.92E+00
3.55E+01	3.71E+00		35.46666658	3.92E+00
3.55E+01	3.71E+00		35.48726278	3.92E+00
3.55E+01	3.71E+00		35.50785899	3.92E+00
3.55E+01	3.71E+00		35.52845519	3.92E+00
3.55E+01	3.71E+00		35.5490514	3.92E+00
3.56E+01	3.71E+00		35.56964761	3.92E+00
3.56E+01	3.71E+00		35.59024381	3.92E+00
3.56E+01	3.71E+00		35.61084002	3.92E+00
3.56E+01	3.71E+00		35.63143622	3.92E+00
3.57E+01	3.71E+00		35.65203243	3.92E+00
3.57E+01	3.71E+00		35.67262864	3.92E+00
3.57E+01	3.71E+00		35.69322484	3.92E+00
3.57E+01	3.71E+00		35.71382105	3.92E+00
3.57E+01	3.71E+00		35.73441725	3.92E+00
3.58E+01	3.71E+00		35.75501346	3.91E+00
3.58E+01	3.71E+00		35.77560967	3.91E+00
3.58E+01	3.71E+00		35.79620587	3.91E+00
3.58E+01	3.71E+00		35.81680208	3.91E+00
3.58E+01	3.71E+00		35.83739828	3.91E+00
3.59E+01	3.71E+00		35.85799449	3.91E+00
3.59E+01	3.71E+00		35.8785907	3.91E+00
3.59E+01	3.71E+00		35.8991869	3.91E+00
3.59E+01	3.71E+00		35.91978311	3.91E+00
3.59E+01	3.71E+00		35.94037931	3.91E+00
3.60E+01	3.71E+00		35.96097552	3.91E+00
3.60E+01	3.71E+00		35.98157172	3.91E+00
3.60E+01	3.71E+00		36.00216793	3.91E+00
3.60E+01	3.71E+00		36.02276414	3.91E+00
3.60E+01	3.71E+00		36.04336034	3.91E+00
3.61E+01	3.71E+00		36.06395655	3.91E+00
3.61E+01	3.71E+00		36.08455275	3.91E+00
3.61E+01	3.71E+00		36.10514896	3.91E+00
3.61E+01	3.71E+00		36.12574517	3.91E+00
3.61E+01	3.71E+00		36.14634137	3.91E+00
3.62E+01	3.71E+00		36.16693758	3.91E+00
3.62E+01	3.71E+00		36.18753378	3.91E+00
3.62E+01	3.71E+00		36.20812999	3.91E+00
3.62E+01	3.71E+00		36.2287262	3.91E+00
3.62E+01	3.71E+00		36.2493224	3.91E+00
3.63E+01	3.71E+00		36.26991861	3.91E+00
3.63E+01	3.71E+00		36.29051481	3.91E+00
3.63E+01	3.71E+00		36.31111102	3.91E+00
3.63E+01	3.71E+00		36.33170723	3.91E+00
3.64E+01	3.71E+00		36.35230343	3.91E+00
3.64E+01	3.71E+00		36.37289964	3.91E+00
3.64E+01	3.71E+00		36.39349584	3.91E+00
3.64E+01	3.71E+00		36.41409205	3.91E+00
3.64E+01	3.71E+00		36.43468825	3.91E+00
3.65E+01	3.71E+00		36.45528446	3.91E+00
3.65E+01	3.72E+00		36.47588067	3.91E+00
3.65E+01	3.71E+00		36.49647687	3.91E+00
3.65E+01	3.72E+00		36.51707308	3.91E+00
3.65E+01	3.71E+00		36.53766928	3.91E+00
3.66E+01	3.72E+00		36.55826549	3.91E+00
3.66E+01	3.72E+00		36.5788617	3.91E+00
3.66E+01	3.72E+00		36.5994579	3.91E+00
3.66E+01	3.72E+00		36.62005411	3.91E+00
3.66E+01	3.72E+00		36.64065031	3.91E+00
3.67E+01	3.72E+00		36.66124652	3.91E+00
3.67E+01	3.72E+00		36.68184273	3.91E+00
3.67E+01	3.72E+00		36.70243893	3.91E+00
3.67E+01	3.72E+00		36.72303514	3.91E+00
3.67E+01	3.72E+00		36.74363134	3.91E+00
3.68E+01	3.72E+00		36.76422755	3.91E+00
3.68E+01	3.72E+00		36.78482376	3.91E+00
3.68E+01	3.72E+00		36.80541996	3.91E+00
3.68E+01	3.72E+00		36.82601617	3.91E+00
3.68E+01	3.72E+00		36.84661237	3.91E+00
3.69E+01	3.72E+00		36.86720858	3.91E+00
3.69E+01	3.72E+00		36.88780478	3.91E+00
3.69E+01	3.72E+00		36.90840099	3.91E+00
3.69E+01	3.72E+00		36.9289972	3.91E+00
3.69E+01	3.72E+00		36.9495934	3.91E+00
3.70E+01	3.72E+00		36.97018961	3.91E+00
3.70E+01	3.72E+00		36.99078581	3.91E+00
3.70E+01	3.72E+00		37.01138202	3.91E+00
3.70E+01	3.72E+00		37.03197823	3.91E+00
3.71E+01	3.72E+00		37.05257443	3.91E+00
3.71E+01	3.72E+00		37.07317064	3.91E+00
3.71E+01	3.72E+00		37.09376684	3.91E+00
3.71E+01	3.72E+00		37.11436305	3.91E+00
3.71E+01	3.72E+00		37.13495926	3.91E+00
3.72E+01	3.72E+00		37.15555546	3.91E+00
3.72E+01	3.72E+00		37.17615167	3.91E+00
3.72E+01	3.72E+00		37.19674787	3.91E+00
3.72E+01	3.72E+00		37.21734408	3.91E+00
3.72E+01	3.72E+00		37.23794029	3.91E+00
3.73E+01	3.72E+00		37.25853649	3.91E+00
3.73E+01	3.72E+00		37.2791327	3.91E+00
3.73E+01	3.72E+00		37.2997289	3.91E+00
3.73E+01	3.72E+00		37.32032511	3.91E+00
3.73E+01	3.72E+00		37.34092131	3.90E+00
3.74E+01	3.72E+00		37.36151752	3.90E+00
3.74E+01	3.72E+00		37.38211373	3.91E+00
3.74E+01	3.72E+00		37.40270993	3.90E+00
3.74E+01	3.72E+00		37.42330614	3.90E+00
3.74E+01	3.72E+00		37.44390234	3.90E+00
3.75E+01	3.72E+00		37.46449855	3.90E+00
3.75E+01	3.72E+00		37.48509476	3.90E+00
3.75E+01	3.72E+00		37.50569096	3.90E+00
3.75E+01	3.72E+00		37.52628717	3.90E+00
3.75E+01	3.72E+00		37.54688337	3.90E+00
3.76E+01	3.72E+00		37.56747958	3.90E+00
3.76E+01	3.72E+00		37.58807579	3.90E+00
3.76E+01	3.72E+00		37.60867199	3.90E+00
3.76E+01	3.72E+00		37.6292682	3.90E+00
3.76E+01	3.72E+00		37.6498644	3.90E+00
3.77E+01	3.72E+00		37.67046061	3.90E+00
3.77E+01	3.72E+00		37.69105682	3.90E+00
3.77E+01	3.72E+00		37.71165302	3.90E+00
3.77E+01	3.72E+00		37.73224923	3.90E+00
3.78E+01	3.72E+00		37.75284543	3.90E+00
3.78E+01	3.72E+00		37.77344164	3.90E+00
3.78E+01	3.72E+00		37.79403784	3.90E+00
3.78E+01	3.72E+00		37.81463405	3.90E+00
3.78E+01	3.72E+00		37.83523026	3.90E+00
3.79E+01	3.72E+00		37.85582646	3.90E+00
3.79E+01	3.72E+00		37.87642267	3.90E+00
3.79E+01	3.72E+00		37.89701887	3.90E+00
3.79E+01	3.72E+00		37.91761508	3.90E+00
3.79E+01	3.72E+00		37.93821129	3.90E+00
3.80E+01	3.72E+00		37.95880749	3.90E+00
3.80E+01	3.72E+00		37.9794037	3.90E+00
3.80E+01	3.72E+00		37.9999999	3.90E+00
3.80E+01	3.72E+00		38.02059611	3.90E+00
3.80E+01	3.72E+00		38.04119232	3.90E+00
3.81E+01	3.72E+00		38.06178852	3.90E+00
3.81E+01	3.72E+00		38.08238473	3.90E+00
3.81E+01	3.72E+00		38.10298093	3.90E+00
3.81E+01	3.72E+00		38.12357714	3.90E+00
3.81E+01	3.72E+00		38.14417335	3.90E+00
3.82E+01	3.72E+00		38.16476955	3.90E+00
3.82E+01	3.72E+00		38.18536576	3.90E+00
3.82E+01	3.72E+00		38.20596196	3.90E+00
3.82E+01	3.72E+00		38.22655817	3.90E+00
3.82E+01	3.72E+00		38.24715437	3.90E+00
3.83E+01	3.72E+00		38.26775058	3.90E+00
3.83E+01	3.72E+00		38.28834679	3.90E+00
3.83E+01	3.72E+00		38.30894299	3.90E+00
3.83E+01	3.72E+00		38.3295392	3.90E+00
3.84E+01	3.72E+00		38.3501354	3.90E+00
3.84E+01	3.72E+00		38.37073161	3.90E+00
3.84E+01	3.72E+00		38.39132782	3.90E+00
3.84E+01	3.72E+00		38.41192402	3.90E+00
3.84E+01	3.72E+00		38.43252023	3.90E+00
3.85E+01	3.72E+00		38.45311643	3.90E+00
3.85E+01	3.72E+00		38.47371264	3.90E+00
3.85E+01	3.72E+00		38.49430885	3.90E+00
3.85E+01	3.72E+00		38.51490505	3.90E+00
3.85E+01	3.72E+00		38.53550126	3.90E+00
3.86E+01	3.72E+00		38.55609746	3.90E+00
3.86E+01	3.72E+00		38.57669367	3.90E+00
3.86E+01	3.72E+00		38.59728988	3.90E+00
3.86E+01	3.72E+00		38.61788608	3.90E+00
3.86E+01	3.72E+00		38.63848229	3.90E+00
3.87E+01	3.72E+00		38.65907849	3.90E+00
3.87E+01	3.72E+00		38.6796747	3.90E+00
3.87E+01	3.72E+00		38.70027091	3.90E+00
3.87E+01	3.72E+00		38.72086711	3.90E+00
3.87E+01	3.72E+00		38.74146332	3.90E+00
3.88E+01	3.73E+00		38.76205952	3.90E+00
3.88E+01	3.73E+00		38.78265573	3.90E+00
3.88E+01	3.72E+00		38.80325193	3.90E+00
3.88E+01	3.73E+00		38.82384814	3.89E+00
3.88E+01	3.73E+00		38.84444435	3.89E+00
3.89E+01	3.73E+00		38.86504055	3.90E+00
3.89E+01	3.73E+00		38.88563676	3.89E+00
3.89E+01	3.73E+00		38.90623296	3.89E+00
3.89E+01	3.73E+00		38.92682917	3.89E+00
3.89E+01	3.73E+00		38.94742538	3.89E+00
3.90E+01	3.73E+00		38.96802158	3.89E+00
3.90E+01	3.73E+00		38.98861779	3.89E+00
3.90E+01	3.73E+00		39.00921399	3.89E+00
3.90E+01	3.73E+00		39.0298102	3.89E+00
3.91E+01	3.73E+00		39.05040641	3.89E+00
3.91E+01	3.73E+00		39.07100261	3.89E+00
3.91E+01	3.73E+00		39.09159882	3.89E+00
3.91E+01	3.73E+00		39.11219502	3.89E+00
3.91E+01	3.73E+00		39.13279123	3.89E+00
3.92E+01	3.73E+00		39.15338744	3.89E+00
3.92E+01	3.73E+00		39.17398364	3.89E+00
3.92E+01	3.73E+00		39.19457985	3.89E+00
3.92E+01	3.73E+00		39.21517605	3.89E+00
3.92E+01	3.73E+00		39.23577226	3.89E+00
3.93E+01	3.73E+00		39.25636846	3.89E+00
3.93E+01	3.73E+00		39.27696467	3.89E+00
3.93E+01	3.73E+00		39.29756088	3.89E+00
3.93E+01	3.73E+00		39.31815708	3.89E+00
3.93E+01	3.73E+00		39.33875329	3.89E+00
3.94E+01	3.73E+00		39.35934949	3.89E+00
3.94E+01	3.73E+00		39.3799457	3.89E+00
3.94E+01	3.73E+00		39.40054191	3.89E+00
3.94E+01	3.73E+00		39.42113811	3.89E+00
3.94E+01	3.73E+00		39.44173432	3.89E+00
3.95E+01	3.73E+00		39.46233052	3.89E+00
3.95E+01	3.73E+00		39.48292673	3.89E+00
3.95E+01	3.73E+00		39.50352294	3.89E+00
3.95E+01	3.73E+00		39.52411914	3.89E+00
3.95E+01	3.73E+00		39.54471535	3.89E+00
3.96E+01	3.73E+00		39.56531155	3.89E+00
3.96E+01	3.73E+00		39.58590776	3.89E+00
3.96E+01	3.73E+00		39.60650397	3.89E+00
3.96E+01	3.73E+00		39.62710017	3.89E+00
3.96E+01	3.73E+00		39.64769638	3.89E+00
3.97E+01	3.73E+00		39.66829258	3.89E+00
3.97E+01	3.73E+00		39.68888879	3.89E+00
3.97E+01	3.73E+00		39.70948499	3.89E+00
3.97E+01	3.73E+00		39.7300812	3.89E+00
3.98E+01	3.73E+00		39.75067741	3.89E+00
3.98E+01	3.73E+00		39.77127361	3.89E+00
3.98E+01	3.73E+00		39.79186982	3.89E+00
3.98E+01	3.73E+00		39.81246602	3.89E+00
3.98E+01	3.73E+00		39.83306223	3.89E+00
3.99E+01	3.73E+00		39.85365844	3.89E+00
3.99E+01	3.73E+00		39.87425464	3.89E+00
3.99E+01	3.73E+00		39.89485085	3.89E+00
3.99E+01	3.73E+00		39.91544705	3.89E+00
3.99E+01	3.73E+00		39.93604326	3.89E+00
4.00E+01	3.73E+00		39.95663947	3.89E+00
4.00E+01	3.73E+00		39.97723567	3.89E+00
4.00E+01	3.73E+00		39.99783188	3.89E+00
4.00E+01	3.73E+00		40.01842808	3.89E+00
4.00E+01	3.73E+00		40.03902429	3.89E+00
4.01E+01	3.73E+00		40.0596205	3.89E+00
4.01E+01	3.73E+00		40.0802167	3.89E+00
4.01E+01	3.73E+00		40.10081291	3.89E+00
4.01E+01	3.73E+00		40.12140911	3.89E+00
4.01E+01	3.73E+00		40.14200532	3.89E+00
4.02E+01	3.73E+00		40.16260152	3.89E+00
4.02E+01	3.73E+00		40.18319773	3.89E+00
4.02E+01	3.73E+00		40.20379394	3.89E+00
4.02E+01	3.73E+00		40.22439014	3.89E+00
4.02E+01	3.73E+00		40.24498635	3.89E+00
4.03E+01	3.73E+00		40.26558255	3.89E+00
4.03E+01	3.73E+00		40.28617876	3.89E+00
4.03E+01	3.73E+00		40.30677497	3.89E+00
4.03E+01	3.73E+00		40.32737117	3.89E+00
4.03E+01	3.73E+00		40.34796738	3.89E+00
4.04E+01	3.73E+00		40.36856358	3.89E+00
4.04E+01	3.73E+00		40.38915979	3.88E+00
4.04E+01	3.73E+00		40.409756	3.88E+00
4.04E+01	3.73E+00		40.4303522	3.88E+00
4.05E+01	3.73E+00		40.45094841	3.88E+00
4.05E+01	3.73E+00		40.47154461	3.88E+00
4.05E+01	3.73E+00		40.49214082	3.88E+00
4.05E+01	3.73E+00		40.51273703	3.88E+00
4.05E+01	3.73E+00		40.53333323	3.88E+00
4.06E+01	3.73E+00		40.55392944	3.88E+00
4.06E+01	3.73E+00		40.57452564	3.88E+00
4.06E+01	3.73E+00		40.59512185	3.88E+00
4.06E+01	3.74E+00		40.61571805	3.88E+00
4.06E+01	3.73E+00		40.63631426	3.88E+00
4.07E+01	3.73E+00		40.65691047	3.88E+00
4.07E+01	3.74E+00		40.67750667	3.88E+00
4.07E+01	3.74E+00		40.69810288	3.88E+00
4.07E+01	3.73E+00		40.71869908	3.88E+00
4.07E+01	3.73E+00		40.73929529	3.88E+00
4.08E+01	3.73E+00		40.7598915	3.88E+00
4.08E+01	3.74E+00		40.7804877	3.88E+00
4.08E+01	3.74E+00		40.80108391	3.88E+00
4.08E+01	3.74E+00		40.82168011	3.88E+00
4.08E+01	3.74E+00		40.84227632	3.88E+00
4.09E+01	3.74E+00		40.86287253	3.88E+00
4.09E+01	3.74E+00		40.88346873	3.88E+00
4.09E+01	3.74E+00		40.90406494	3.88E+00
4.09E+01	3.74E+00		40.92466114	3.88E+00
4.09E+01	3.74E+00		40.94525735	3.88E+00
4.10E+01	3.74E+00		40.96585356	3.88E+00
4.10E+01	3.74E+00		40.98644976	3.88E+00
4.10E+01	3.74E+00		41.00704597	3.88E+00
4.10E+01	3.74E+00		41.02764217	3.88E+00
4.10E+01	3.74E+00		41.04823838	3.88E+00
4.11E+01	3.74E+00		41.06883458	3.88E+00
4.11E+01	3.74E+00		41.08943079	3.88E+00
4.11E+01	3.74E+00		41.110027	3.88E+00
4.11E+01	3.74E+00		41.1306232	3.88E+00
4.12E+01	3.74E+00		41.15121941	3.88E+00
[truncated: 5,528 more rows]
[truncated: 5 more columns]
