# Supplementary material for: Hollow-core optical fibre sensors for operando Raman spectroscopy investigation of Li-ion battery liquid electrolytes
Source: Nat Commun. 2022 Mar 28;13:1651. doi: 10.1038/s41467-022-29330-4 (PMC8960792; doi:10.1038/s41467-022-29330-4)
Supplement: Supplementary file 6 — Source Data [file 41467_2022_29330_MOESM6_ESM.zip › Datasets/Figure6_b.xlsx]

## Sheet: time1
time(s)		EC Intensity (Cts/sec)			VC Intensity(cts/sec)			Cell Cycling time(s)	Cell Voltage (V)
2159.37		2315.45	2344.95		85.6524	79.38		2159.58	3.64136
2190.38		2320.85	2299.61		79.054	74.4798		2161.58	3.64136
2221.4		2322.79	2307.15		73.3883	74.1127		2163.58	3.64136
2252.77		2321.61	2343.25		68.5914	87.6318		2165.58	3.64197
2283.8		2317.65	2272.38		64.5991	55.2222		2167.58	3.64136
2314.82		2311.26	2315.95		61.3475	70.8307		2169.58	3.64166
2345.85		2302.78	2289.36		58.7726	58.2482		2171.58	3.64197
2376.86		2292.55	2279.6		56.8102	56.1387		2173.58	3.64227
2407.88		2280.92	2341.1		55.3963	64.8334		2175.58	3.64227
2459.26		2268.23	2288.01		54.4669	51.9458		2177.58	3.64227
2490.27		2254.83	2255.34		53.9579	46.7451		2179.58	3.64258
2521.29		2241.05	2248.05		53.8054	46.1445		2181.58	3.64288
2552.3		2230.53	2255.24		54.0978	47.4213		2183.58	3.64288
2583.32		2219.49	2195.33		53.8023	42.5367		2185.58	3.64319
2614.36		2209.56	2151.73		53.5545	45.4132		2187.58	3.64319
2645.77		2203.17	2154.49		54.8468	65.7561		2189.58	3.64288
2676.81		2190.6	2172.14		54.1346	67.0707		2191.58	3.64319
2707.85		2177.51	2187.55		54.2928	67.549		2193.58	3.64349
2739.26		2161.75	2189.98		55.3773	63.3602		2195.58	3.6438
2790.33		2146.02	2155.81		55.9677	54.3004		2197.58	3.6438
2821.36		2140.92	2165.81		57.7306	56.0469		2199.58	3.64319
2852.88		2138.88	2172.28		58.4534	58.432		2201.58	3.64441
2883.9		2134.49	2144.25		58.477	51.8671		2203.58	3.6441
2914.93		2127.88	2154.26		57.2845	43.8354		2205.58	3.64471
2946.32		2124.51	2113.28		56.5082	50.71		2207.58	3.64471
2977.36		2122.02	2084.41		54.5992	54.6357		2209.58	3.64502
3008.38		2116.04	2052.2		52.3728	54.323		2211.58	3.6438
3039.75		2106.18	2056.52		51.1639	59.6837		2213.58	3.64441
3070.78		2099.67	2103.44		51.1784	69.2338		2215.58	3.64502
3121.83		2095.5	2142.61		50.5589	47.9364		2217.58	3.64502
3153.21		2096.16	2170.09		50.3801	52.0078		2219.58	3.64502
3184.25		2093.72	2119.52		49.0497	42.1294		2221.58	3.64532
3215.27		2095.7	2053.1		47.8953	41.6891		2223.58	3.64532
3246.65		2099.88	2067.9		47.3504	39.8038		2225.58	3.64532
3277.68		2102.95	2118.56		46.1439	51.3924		2227.58	3.64471
3308.71		2104.96	2116.99		44.0465	40.3705		2229.58	3.64502
3339.75		2108.2	2066.18		42.6661	44.4975		2231.58	3.64532
3370.77		2107.89	2070.25		41.1195	44.5033		2233.58	3.64594
3402.17		2105.7	2135.58		39.9367	47.5734		2235.58	3.64563
3753.23		2101.38	2123.45		38.7765	30.9381		2237.58	3.64624
3784.26		2101.23	2132.87		38.972	41.9379		2239.58	3.64563
3815.61		2101.57	2090.41		37.9324	32.6228		2241.58	3.64685
3846.65		2107.97	2126.27		37.763	40.358		2243.58	3.64624
3877.67		2111.82	2088.71		36.7675	39.3062		2245.58	3.64655
3909.06		2104.31	2076.69		34.7965	32.1158		2247.58	3.64655
3940.1		2097.28	2076.14		33.6101	34.0566		2249.58	3.64685
3971.11		2091	2121.4		32.9984	36.4383		2251.58	3.64685
4002.52		2081.92	2075.43		31.6217	28.329		2253.58	3.64655
4033.55		2064.88	2094.13		30.1563	32.9754		2255.58	3.64716
4084.6		2051.19	2069.61		29.8243	26.6263		2257.58	3.64746
4115.97		2041.83	2074.48		30.1789	33.2717		2259.58	3.64716
4146.99		2029.83	2028.77		29.0493	28.6811		2261.58	3.64716
4178.02		2017.63	2045.75		28.4417	30.6515		2263.58	3.64777
4209.4		2003.54	1973.11		27.5808	21.7738		2265.58	3.64777
4240.41		1994.26	1929.66		27.8072	22.6269		2267.58	3.64777
4271.45		1982.71	1987.98		27.9268	36.9343		2269.58	3.64777
4302.85		1973.35	1943.66		28.2904	23.0944		2271.58	3.64838
4333.87		1960.68	1939.4		28.3034	26.3096		2273.58	3.64838
4364.9		1953.64	1956.39		28.8953	29.5156		2275.58	3.64807
4416.28		1947.72	2012.05		29.7195	39.4374		2277.58	3.64807
4447.3		1945.15	1941.18		30.6944	27.4925		2279.58	3.64899
4478.35		1941.48	1915.88		31.0791	23.1269		2281.58	3.64868
4509.7		1940.97	1936.71		32.1207	30.3256		2283.58	3.64868
4540.71		1936.59	1957.59		32.699	36.7015		2285.58	3.64929
4571.75		1935.38	1955.85		33.3441	36.2642		2287.58	3.64899
4603.09		1929.64	1928.84		33.0457	31.0044		2289.58	3.64899
4634.1		1920.25	1938.31		32.6702	36.8326		2291.58	3.64868
4665.14		1919.72	1893.46		33.3052	29.1728		2293.58	3.64868
4696.5		1921.33	1949.57		33.0797	39.0466		2295.58	3.64929
4747.55		1924.54	1941.29		32.9138	38.0205		2297.58	3.64899
4778.56		1928.48	1907.51		32.362	28.0692		2299.58	3.64929
4809.95		1937.93	1895.13		32.6154	29.5443		2301.58	3.6496
4840.96		1945.94	1914.29		32.2876	31.7171		2303.58	3.65021
4872		1950.33	1901.54		31.0833	27.5713		2305.58	3.65051
4903.4		1957.5	1949.44		30.3325	29.146		2307.58	3.6499
4934.45		1965.69	1964.09		29.8043	29.0402		2309.58	3.6499
4965.46		1975.95	2009.05		29.1317	32.6063		2311.58	3.65051
4996.8		1983.21	2065.44		27.9048	31.2041		2313.58	3.65082
5027.81		1994.25	2039.99		27.3637	29.068		2315.58	3.6499
5378.85		2000.52	2000.18		26.1342	26.2729		2317.58	3.65082
5410.22		2013.29	1983.88		26.1022	22.9734		2319.58	3.65051
5441.24		2021.63	2003.82		26.1512	28.3116		2321.58	3.65112
5472.26		2026.35	2010.08		25.6931	25.9517		2323.58	3.65051
5503.6		2025.58	1987.48		24.9524	21.1058		2325.58	3.65143
5534.64		2020.42	2023.77		23.8963	24.7596		2327.58	3.65143
5565.66		2015.14	2009.92		23.1559	20.3501		2329.58	3.65143
5597		2008.67	2030.15		22.7276	21.0951		2331.58	3.65143
5628.04		1999.41	2014.27		22.2732	22.9735		2333.58	3.65173
5659.06		1990.15	2044.01		22.1607	26.6674		2335.58	3.65143
5710.45		1984.61	1996.23		22.1179	23.099		2337.58	3.65143
5741.46		1978.81	2004.39		22.4447	26.8916		2339.58	3.65265
5772.5		1971.27	1927.79		22.6855	19.6599		2341.58	3.65204
5803.88		1960.83	1950.59		22.2751	19.3283		2343.58	3.65204
5834.89		1953.68	1926.05		22.6985	16.6059		2345.58	3.65265
5865.92		1948.2	1937.43		22.9878	20.8686		2347.58	3.65204
5897.04		1944.44	1974.2		23.2442	30.3955		2349.58	3.65173
5928.05		1941.34	1907.29		23.6331	24.5151		2351.58	3.65234
5959.09		1939.37	1911.05		23.6976	22.212		2353.58	3.65265
5990.44		1939.59	1924.19		23.2829	23.7259		2355.58	3.65204
6041.46		1942.12	1947.7		23.2942	24.8888		2357.58	3.65265
6072.49		1948.69	1958.02		23.6263	26.5382		2359.58	3.65295
6103.86		1951.27	1959.88		23.7552	21.6607		2361.58	3.65326
6134.89		1957.12	1958.25		23.8443	21.0106		2363.58	3.65265
6165.9		1959.12	1995.19		24.1263	28.7736		2365.58	3.65295
6197.29		1963.48	1979.89		24.4052	23.61		2367.58	3.65326
6228.31		1964.78	1978.11		24.4406	25.407		2369.58	3.65387
6259.34		1966.37	1935.15		24.7943	21.1319		2371.58	3.65356
6290.74		1970.08	1969.73		25.5529	21.8451		2373.58	3.65356
6321.75		1967.99	1959.38		26.2531	21.3652		2375.58	3.65417
6372.8		1962.38	1970.41		26.1906	29.1086		2377.58	3.65387
6404.14		1957.93	1943.59		26.0637	25.5182		2379.58	3.65417
6435.16		1951.84	1933.65		25.9234	25.6984		2381.58	3.65387
6466.19		1943.97	1974.27		25.7036	26.848		2383.58	3.65387
6497.54		1936.36	1958.97		24.8756	34.7553		2385.58	3.65417
6528.55		1929.15	1947.64		24.0689	27.1759		2387.58	3.65387
6559.57		1926.44	1921.67		23.6181	25.5592		2389.58	3.65479
6590.94		1924.16	1926.21		22.8057	23.4911		2391.58	3.65448
6621.96		1922.01	1911.16		21.8904	18.5112		2393.58	3.65479
6653.31		1917.98	1899.23		20.7829	19.738		2395.58	3.65509
7004.34		1918.47	1896.23		19.5304	12.3962		2397.58	3.65509
7035.35		1918.81	1921.01		18.1146	17.4282		2399.58	3.65509
7066.69		1923.67	1885.85		17.4193	16.7044		2401.58	3.6554
7097.7		1929.39	1909.87		16.5315	15.2266		2403.58	3.65601
7128.75		1934.85	1944.34		15.8171	16.0555		2405.58	3.6554
7159.79		1940.44	1951.37		15.1871	18.7755		2407.58	3.6557
7190.82		1943.75	1956.17		15.4344	14.9267		2409.58	3.65631
7221.84		1943.05	1943.41		15.4188	15.5124		2411.58	3.65601
7252.86		1940.22	1943.76		15.9	15.0458		2413.58	3.6554
7284.25		1938.14	1964.26		15.889	17.7176		2415.58	3.6554
7335.32		1934.54	1970.52		15.9815	15.5214		2417.58	3.65601
7366.71		1927.98	1952.14		16.0722	16.8585		2419.58	3.6557
7397.74		1919.97	1963.73		16.1799	18.0635		2421.58	3.65631
7428.76		1912.12	1919.2		16.2836	15.6087		2423.58	3.65631
7460.12		1901.44	1870.41		16.3398	16.6526		2425.58	3.65631
7491.15		1892.43	1831.16		16.7813	15.5457		2427.58	3.65723
7522.2		1886.23	1840.65		17.5112	17.6204		2429.58	3.65692
7553.56		1880.13	1843.82		18.53	17.1621		2431.58	3.65723
7584.6		1874.16	1884.94		19.1045	19.5063		2433.58	3.65662
7615.65		1865.54	1886.58		20.0744	14.0154		2435.58	3.65723
7667.04		1858.96	1868.8		21.1691	23.4415		2437.58	3.65723
7698.06		1855.23	1859.54		21.933	20.9744		2439.58	3.65723
7729.11		1854.3	1871.95		22.8186	25.9351		2441.58	3.65753
7760.13		1854.73	1870.69		23.8109	20.3693		2443.58	3.65692
7791.15		1857.16	1880.51		24.5715	26.905		2445.58	3.65753
7822.19		1861.38	1875.94		25.1067	31.2527		2447.58	3.65784
7853.55		1863.85	1854.93		25.9025	27.43		2449.58	3.65784
7884.59		1863.59	1833.14		26.6886	25.5468		2451.58	3.65814
7915.62		1864.4	1832.58		27.4957	25.5569		2453.58	3.65814
7947		1864.86	1837.4		28.6794	30.6229		2455.58	3.65845
7998.07		1867.86	1879.05		29.6018	26.3763		2457.58	3.65814
8029.09		1869.89	1870.35		29.7403	23.168		2459.58	3.65875
8060.48		1873.29	1875.92		30.0418	31.1467		2461.58	3.65845
8091.5		1875.63	1879.01		29.9961	28.1141		2463.58	3.65845
8122.54		1878.56	1881.08		29.8884	27.3741		2465.58	3.65845
8153.92		1879.87	1911.55		29.1124	32.741		2467.58	3.65875
8184.95		1879.15	1884.98		28.345	35.2234		2469.58	3.65906
8215.99		1877.67	1882.15		28.0795	32.8844		2471.58	3.65967
8247.03		1871.53	1883.95		27.1516	30.9189		2473.58	3.65967
8278.06		1865.4	1865.7		26.4814	30.8724		2475.58	3.65997
8629.12		1857.89	1858.6		25.7156	20.5712		2477.58	3.65967
8660.48		1851.53	1851.85		25.231	20.7774		2479.58	3.65967
8691.5		1846.1	1872.09		24.5881	20.2121		2481.58	3.65997
8722.54		1841.35	1829.93		23.4485	20.9707		2483.58	3.65997
8753.9		1838.03	1816.4		22.6749	18.7957		2485.58	3.65967
8784.94		1831	1794.49		21.5211	20.2153		2487.58	3.65997
8815.96		1825.52	1792.17		20.4235	20.7293		2489.58	3.66089
8847.36		1824.32	1816.9		20.0059	24.2121		2491.58	3.66028
8878.39		1823.79	1816.57		19.8424	20.4729		2493.58	3.66089
8909.44		1822.74	1866.03		19.7712	27.2464		2495.58	3.66119
8960.81		1821.35	1839.57		20.1851	21.014		2497.58	3.66028
8991.85		1819.45	1846.19		20.7132	20.2525		2499.58	3.66028
9022.86		1817.54	1815.02		20.7291	19.9383		2501.58	3.66058
9054.22		1814.86	1831.79		20.7787	16.7427		2503.58	3.66119
9085.25		1815.92	1809.69		20.7899	18.0256		2505.58	3.66089
9116.29		1816.81	1781.37		21.0684	19.2768		2507.58	3.66119
9147.34		1817.45	1839.81		21.3258	23.4092		2509.58	3.66119
9178.36		1817.1	1831.07		22.2044	23.5483		2511.58	3.66119
9209.39		1819.92	1813.17		23.2536	21.0399		2513.58	3.66119
9240.77		1821.2	1787.42		24.1701	24.3495		2515.58	3.6615
9291.82		1823.6	1797.45		25.0396	26.9899		2517.58	3.6615
9322.85		1830.64	1818.97		26.5669	23.1254		2519.58	3.6618
9354.21		1839.41	1828.69		27.7134	26.5194		2521.58	3.66241
9385.25		1848.13	1843.09		28.3988	28.0877		2523.58	3.66211
9416.29		1855.6	1877.39		29.2102	30.3132		2525.58	3.66211
9447.68		1863.23	1880.96		29.89	33.6069		2527.58	3.66211
9478.7		1869.59	1875.25		30.5929	33.9443		2529.58	3.66241
9509.74		1867.35	1887.45		30.9724	35.2517		2531.58	3.6618
9540.76		1867.32	1896.3		31.3314	28.5544		2533.58	3.66211
9571.79		1870.22	1843.99		31.2506	25.8046		2535.58	3.66211
9622.86		1869.74	1891.55		30.751	31.9957		2537.58	3.66241
9654.24		1868.35	1884.96		30.4832	30.2929		2539.58	3.66302
9685.27		1865.38	1881.24		30.1568	27.9064		2541.58	3.66241
9716.29		1860.94	1840.16		29.565	27.6675		2543.58	3.66364
9747.31		1856.66	1847.27		28.5484	33.574		2545.58	3.66302
9778.34		1852.13	1826.31		27.3812	31.1025		2547.58	3.66302
9809.39		1849.22	1823.46		26.2979	27.0531		2549.58	3.66302
9840.76		1845.81	1795.88		24.9425	22.5114		2551.58	3.66302
9871.79		1846.1	1872.74		24.23	22.5627		2553.58	3.66333
9902.84		1850.21	1898.7		23.8045	21.8235		2555.58	3.66333
10254.3		1857.09	1850.4		23.2298	24.8758		2557.58	3.66364
10285.3		1857.17	1876.71		21.8283	25.1141		2559.58	3.66333
10316.3		1862.76	1845.27		21.3837	20.4448		2561.58	3.66394
10347.3		1867.69	1847.8		20.8003	19.7534		2563.58	3.66394
10378.3		1873.47	1870.3		19.9277	14.3657		2565.58	3.66394
10409.7		1876.56	1865.38		19.4039	18.6171		2567.58	3.66394
10440.7		1879.72	1876.24		19.2428	19.3528		2569.58	3.66425
10471.8		1882.07	1894.15		19.5014	18.2896		2571.58	3.66486
10503.2		1882.15	1933.26		19.5335	26.9084		2573.58	3.66486
10534.2		1878.44	1898.14		19.5932	20.2603		2575.58	3.66455
10585.3		1874.81	1864.94		19.5737	19.1281		2577.58	3.66486
10616.7		1875.83	1836.54		19.7233	14.8328		2579.58	3.66516
10647.7		1871.43	1888.67		19.8505	24.2677		2581.58	3.66486
10678.7		1868.63	1857.56		20.25	17.0857		2583.58	3.66516
10710.1		1863.6	1871.43		20.4914	18.8569		2585.58	3.66486
10741.2		1859.45	1865.28		20.7273	23.0323		2587.58	3.66638
10772.2		1857.08	1864.65		20.3788	19.5168		2589.58	3.66547
10803.6		1854.31	1861.65		20.3572	23.578		2591.58	3.66608
10834.6		1853.12	1833.69		20.2536	19.5129		2593.58	3.66547
10865.7		1853.75	1834.33		20.0097	22.3655		2595.58	3.66516
10917.1		1858.77	1824.59		20.6533	19.1522		2597.58	3.66486
10948.1		1863.04	1880.23		20.9725	21.0095		2599.58	3.66608
10979.1		1865.6	1841.49		21.2123	18.0021		2601.58	3.66577
11010.2		1867.92	1877.01		21.4186	22.6653		2603.58	3.66577
11041.2		1871.89	1884.83		21.8779	21.6514		2605.58	3.66669
11072.2		1874.19	1895.21		22.1309	21.0334		2607.58	3.66638
11103.2		1874.91	1884.69		22.0765	20.7263		2609.58	3.66699
11134.3		1876.46	1881.31		22.6638	23.6492		2611.58	3.66669
11165.3		1878.05	1887.61		23.1481	22.2352		2613.58	3.66699
11196.7		1878	1879.86		24.0156	24.5966		2615.58	3.66608
11247.7		1878.23	1879.98		24.5558	26.7377		2617.58	3.66699
11278.7		1879.3	1874.43		25.3959	24.3542		2619.58	3.6673
11310.1		1874.43	1873.29		25.2654	25.1041		2621.58	3.66669
11341.1		1872.92	1875.22		25.3734	26.2361		2623.58	3.6676
11372.2		1870.03	1838.6		25.0237	21.2523		2625.58	3.6673
11403.5		1865.91	1854.71		24.5393	26.6423		2627.58	3.66699
11434.5		1861.6	1844.73		23.8527	23.1222		2629.58	3.6676
11465.6		1855.91	1880.46		22.8262	29.2487		2631.58	3.66791
11497		1849.99	1866.08		21.4907	24.7338		2633.58	3.66791
11528		1848.92	1863.92		20.588	22.3248		2635.58	3.6676
11879.1		1848.67	1888.86		19.5668	18.943		2637.58	3.66821
11910.4		1847.29	1849.02		18.8042	17.1971		2639.58	3.66791
11941.4		1848.65	1805.02		18.2518	11.0616		2641.58	3.66791
11972.5		1849.72	1852.23		17.1123	18.6337		2643.58	3.66821
12003.8		1851.33	1841.89		16.2076	13.286		2645.58	3.66821
12034.9		1854.83	1802.83		15.5926	12.2131		2647.58	3.66791
12065.9		1855.12	1835.21		14.7383	14.8598		2649.58	3.6676
12097.2		1856.99	1843.79		14.4991	14.3884		2651.58	3.66821
12128.3		1856.42	1889.94		14.132	16.7058		2653.58	3.66821
12159.3		1856.72	1913.35		14.3936	20.0439		2655.58	3.66852
12210.7		1855.67	1855.7		14.5783	15.8577		2657.58	3.66913
12241.7		1854.8	1858.34		14.9168	15.2048		2659.58	3.66882
12272.8		1858.07	1882.71		15.4288	12.3709		2661.58	3.66882
12304.1		1859.53	1854.28		15.6306	10.446		2663.58	3.66913
12335.1		1857.44	1860.67		15.3688	17.6936		2665.58	3.66913
12366.2		1857.25	1859.06		15.7652	17.0205		2667.58	3.66913
12397.5		1857.27	1835.87		15.9702	16.3133		2669.58	3.66943
12428.6		1853.76	1840.6		16.0337	16.984		2671.58	3.66943
12459.6		1853.01	1817.51		16.3676	15.1756		2673.58	3.66943
12490.6		1851.05	1829.44		16.4397	16.3256		2675.58	3.66974
12541.7		1850.83	1850.37		16.8788	16.9296		2677.58	3.67004
12572.7		1852.67	1868.48		17.6947	18.8605		2679.58	3.66974
12604.1		1851.06	1878.22		18.2198	18.4938		2681.58	3.67035
12635.1		1847.73	1857.6		18.6597	14.9058		2683.58	3.67065
12666.2		1846.87	1854.58		19.1514	19.4969		2685.58	3.67035
12697.5		1843.61	1854.77		19.0946	21.6836		2687.58	3.67004
12728.5		1842.72	1865.11		19.8741	20.9126		2689.58	3.67004
12759.6		1843.02	1849.81		20.4806	20.0489		2691.58	3.67035
12790.9		1841.79	1847.39		20.9667	21.1219		2693.58	3.67065
12822		1839.39	1809.96		22.3367	19.6292		2695.58	3.67035
12873.1		1836.6	1810.49		23.1716	23.9179		2697.58	3.67065
12904.4		1832.67	1818.95		23.6791	22.1092		2699.58	3.67126
12935.5		1831.51	1819.37		24.2563	21.7099		2701.58	3.67096
12966.5		1830.97	1817.69		24.271	23.9939		2703.58	3.67065
12997.9		1833.77	1845.25		24.2604	26.3758		2705.58	3.67065
13028.9		1836.11	1843.36		23.9369	23.1721		2707.58	3.67096
13059.9		1837.62	1867.49		23.2917	29.0599		2709.58	3.67157
13091		1842.75	1850.72		23.0817	23.8826		2711.58	3.67126
13122		1848.42	1839.3		22.4666	26.6341		2713.58	3.67126
13153		1855.44	1840.24		21.6987	29.0047		2715.58	3.67096
13504.4		1862.09	1865.24		21.2395	14.5631		2717.58	3.67188
13535.4		1864.82	1847.19		20.3741	16.0592		2719.58	3.67218
13566.5		1869.09	1874		19.8866	17.9388		2721.58	3.67157
13597.9		1868.26	1858.47		19.0506	12.9433		2723.58	3.67188
13628.9		1865.08	1882.65		18.1895	19.9035		2725.58	3.67188
13659.9		1860.19	1864.44		17.7066	17.8325		2727.58	3.67157
13691.3		1858.07	1867.62		17.5689	14.9837		2729.58	3.67157
13722.3		1855.16	1895.28		17.0321	21.4345		2731.58	3.67249
13753.4		1855.62	1854.42		17.0034	15.6099		2733.58	3.67249
13784.7		1854.51	1865.76		16.9346	19.6108		2735.58	3.67218
13835.8		1850.56	1833.66		17.0476	20.4641		2737.58	3.67249
13866.8		1846.1	1829.73		17.7743	15.4432		2739.58	3.67249
13898.2		1844.89	1836.53		17.6958	18.2639		2741.58	3.67249
13929.2		1840.84	1779.56		17.7558	15.7929		2743.58	3.6731
13960.3		1840.78	1832.86		18.1553	19.192		2745.58	3.6734
13991.3		1840.06	1854		17.9653	19.5827		2747.58	3.6731
14022.3		1839.44	1869.67		18.0276	16.4945		2749.58	3.6731
14053.3		1840.95	1850.22		18.0798	14.1061		2751.58	3.6734
14084.7		1842.57	1857.27		17.8714	17.9202		2753.58	3.6734
14115.7		1843.24	1827.39		18.0925	19.0004		2755.58	3.67432
14166.9		1841.37	1827.47		17.9912	17.7561		2757.58	3.67401
14197.9		1839.79	1852.1		18.1142	21.3083		2759.58	3.67371
14229		1837.74	1857.82		18.3901	19.6976		2761.58	3.67401
14260		1833.59	1831.63		18.3839	20.1209		2763.58	3.67462
14291		1831.32	1856.35		18.4527	19.1818		2765.58	3.67401
14322.1		1824.4	1822.9		18.5957	15.1417		2767.58	3.67371
14353.1		1819.04	1812		18.8947	17.2148		2769.58	3.67401
14384.1		1816.38	1835.39		19.3013	19.8546		2771.58	3.67462
14415.2		1815.88	1782.74		19.5514	18.8048		2773.58	3.67462
14446.5		1814.2	1766.99		19.7163	19.5976		2775.58	3.67462
14497.6		1812.33	1807.35		20.3518	20.2115		2777.58	3.67462
14528.6		1809.9	1813.61		21.1234	20.1633		2779.58	3.67462
14560		1808.1	1829.3		21.439	21.4125		2781.58	3.67401
14591		1808.52	1809.03		22.4536	21.9479		2783.58	3.67523
14622		1811.57	1836.02		23.0166	22.4205		2785.58	3.67523
14653.4		1814.79	1815.62		23.5683	25.3577		2787.58	3.67523
14684.5		1821.37	1815.19		23.9689	22.9396		2789.58	3.67554
14715.5		1828.64	1833.55		24.1922	25.0189		2791.58	3.67554
14746.9		1832.64	1819.11		24.5291	26.0923		2793.58	3.67615
14777.9		1838.36	1812.04		24.7494	27.3387		2795.58	3.67523
15129		1838.99	1822.18		24.7464	26.7724		2797.58	3.67554
15160.3		1836.45	1850.6		24.4332	22.9323		2799.58	3.67584
15191.4		1837.08	1848.51		24.1252	21.0222		2801.58	3.67584
15222.4		1836.8	1851.64		23.6022	26.309		2803.58	3.67584
15253.4		1838.15	1862.82		23.1797	18.6903		2805.58	3.67554
15284.4		1838.38	1855.94		22.7459	23.0298		2807.58	3.67615
15315.5		1838.8	1846.26		22.1618	23.4159		2809.58	3.67645
15346.8		1837.9	1833.94		21.4622	24.6598		2811.58	3.67554
15377.8		1835.24	1790.89		21.0397	21.5107		2813.58	3.67676
15408.9		1832.52	1817.72		20.5508	18.0082		2815.58	3.67645
15460.2		1828.41	1811		20.2181	18.9723		2817.58	3.67615
15491.3		1821.8	1826.97		19.9188	18.291		2819.58	3.67615
15522.3		1814.66	1841.33		19.8488	21.1994		2821.58	3.67615
15553.3		1809.1	1816.55		19.692	19.7381		2823.58	3.67767
15584.3		1804.01	1825.28		19.2453	21.032		2825.58	3.67676
15615.4		1799.62	1807.77		19.474	18.9246		2827.58	3.67706
15646.7		1796.74	1787.09		19.2658	17.5057		2829.58	3.67767
15677.7		1793.61	1793.29		19.306	18.3827		2831.58	3.67737
15708.7		1791.38	1775.15		19.5298	23.3369		2833.58	3.67737
15740.1		1789.23	1777.28		19.7193	16.8952		2835.58	3.67767
15791.1		1783.66	1778.54		19.7686	19.4352		2837.58	3.67737
15822.1		1778.75	1768.04		19.759	18.9467		2839.58	3.67737
15853.5		1773.69	1778.74		19.7807	21.7405		2841.58	3.67828
15884.5		1771.09	1782.13		19.5175	20.4521		2843.58	3.67798
15915.9		1770.11	1782.55		19.5301	19.4424		2845.58	3.67798
15946.9		1769.37	1776.02		19.7865	22.8222		2847.58	3.67828
15977.9		1771.44	1772.19		20.3373	19.5579		2849.58	3.67828
16009.3		1773.78	1768.38		20.398	19.0684		2851.58	3.67828
16040.3		1775.59	1778.81		20.529	19.4917		2853.58	3.67828
16071.3		1779.03	1768.96		20.9515	17.8171		2855.58	3.67828
16122.7		1780.42	1763.3		21.5833	21.2073		2857.58	3.67859
16153.7		1782.27	1770.67		21.7608	22.5298		2859.58	3.67889
16184.7		1785.45	1789.85		22.0762	20.6976		2861.58	3.6792
16216.1		1786.73	1798.58		22.2054	21.0014		2863.58	3.67859
16247.1		1790.77	1794.52		22.6495	25.4149		2865.58	3.67859
16278.2		1796.76	1811.91		22.6932	26.3446		2867.58	3.67889
16309.6		1804.89	1814.1		22.7231	22.9809		2869.58	3.67889
16340.6		1812.31	1806.47		22.91	20.1122		2871.58	3.6792
16371.6		1817.89	1808.69		22.8277	26.2014		2873.58	3.67981
16403		1822.31	1812.65		22.6813	24.4447		2875.58	3.6792
16754		1828.04	1806.51		22.3551	19.9345		2877.58	3.6792
16785		1833.98	1832.76		21.9262	21.2473		2879.58	3.67981
16816.4		1837.59	1843.87		21.4849	21.1705		2881.58	3.68011
16847.4		1839.72	1840.86		20.833	19.8748		2883.58	3.6795
16878.4		1844.42	1877.94		20.1327	20.7602		2885.58	3.6795
16909.8		1850.15	1867.81		19.61	17.2551		2887.58	3.68011
16940.8		1856.33	1857.7		19.0676	20.9651		2889.58	3.68073
16971.8		1862.58	1832.31		18.7679	18.9972		2891.58	3.68011
17003.2		1866.74	1834.56		18.1736	18.9415		2893.58	3.68011
17034.2		1867.3	1857.75		17.4578	18.7757		2895.58	3.68042
17085.2		1863.77	1874.4		17.3868	17.1322		2897.58	3.68073
17116.6		1857.21	1867.56		17.5045	18.0433		2899.58	3.68073
17147.6		1847.37	1848.32		17.4183	15.0308		2901.58	3.68073
17178.6		1838.71	1864.38		17.2893	15.69		2903.58	3.68011
17210		1832.41	1885.38		17.5709	19.4292		2905.58	3.68042
17241		1825.8	1857		17.7497	18.0976		2907.58	3.68103
17272		1822.68	1833.94		18.0941	14.1281		2909.58	3.68134
17303.1		1818.38	1792.18		18.3679	18.6261		2911.58	3.68073
17334.1		1814.14	1766.48		18.9508	17.9004		2913.58	3.68195
17365.1		1809.24	1755.85		19.6451	21.3463		2915.58	3.68164
17416.5		1803.97	1757.43		19.9602	22.3615		2917.58	3.68134
17447.5		1799.73	1782.42		20.5186	21.4301		2919.58	3.68256
17478.6		1797.7	1806.09		21.2419	20.1511		2921.58	3.68164
17510		1795.34	1834.33		21.8091	20.6788		2923.58	3.68134
17541		1791.98	1837.89		22.249	24.9116		2925.58	3.68195
17572		1790.47	1811.56		22.6209	21.1672		2927.58	3.68195
17603.4		1793.66	1807.88		23.1025	23.2844		2929.58	3.68195
17634.4		1799.35	1790.95		23.5032	23.9212		2931.58	3.68225
17665.5		1803.9	1806.1		23.4189	22.9711		2933.58	3.68195
17696.8		1803.67	1802.91		23.6022	23.1984		2935.58	3.68256
17747.9		1802.38	1785.46		23.6421	20.4799		2937.58	3.68225
17778.9		1799.21	1783.58		23.8909	27.4821		2939.58	3.68195
17810.3		1797.88	1790.25		24.1546	25.7854		2941.58	3.68256
17841.3		1799.75	1783.72		24.3352	21.9478		2943.58	3.68286
17872.4		1801.12	1799.31		24.0729	24.9847		2945.58	3.68347
17903.4		1805.67	1816.52		23.975	23.2305		2947.58	3.68286
17934.4		1812.54	1834.1		23.7632	23.0213		2949.58	3.68317
17965.5		1817.85	1824.89		23.4614	24.069		2951.58	3.68378
17996.8		1826.22	1790.26		23.0894	23.3245		2953.58	3.68347
18027.9		1832.97	1802.75		22.9785	24.855		2955.58	3.68317
18378.9		1837.72	1851.74		22.3907	23.2197		2957.58	3.68317
18410.3		1842.37	1854.95		21.9423	22.7243		2959.58	3.68378
18441.4		1845.18	1881.15		21.71	21.038		2961.58	3.68317
18472.4		1846.87	1857.35		21.5773	20.284		2963.58	3.68378
18503.8		1848.37	1826.84		21.5442	18.6385		2965.58	3.68378
18534.8		1848.53	1859.92		21.1667	22.0738		2967.58	3.68378
18565.8		1847.76	1858.18		20.9302	17.7516		2969.58	3.68408
18597.2		1846.6	1848.05		20.2757	22.5638		2971.58	3.68378
18628.2		1847.49	1861.97		20.0185	19.6317		2973.58	3.68439
18659.2		1846.21	1813.14		19.6644	21.8121		2975.58	3.68439
18710.6		1839.31	1804.55		19.3577	17.774		2977.58	3.68439
18741.7		1832.12	1838.15		19.4015	23.8562		2979.58	3.68378
18772.7		1827.59	1832.49		19.2879	22.7154		2981.58	3.68469
18803.7		1822.04	1831.44		19.435	15.0673		2983.58	3.68469
18834.8		1816.77	1828.55		19.0914	19.2783		2985.58	3.68469
18866.1		1809.92	1816.2		19.0977	16.559		2987.58	3.68469
18897.2		1799.37	1801.3		18.9486	17.0551		2989.58	3.685
18928.2		1790.37	1800.11		19.2064	17.2904		2991.58	3.685
18959.2		1779.98	1798.86		19.1438	22.9843		2993.58	3.685
18990.3		1769.23	1761		19.3653	17.6104		2995.58	3.6853
19041.3		1761.89	1755.26		19.6071	20.8575		2997.58	3.68561
19072.7		1752.38	1770.98		20.0083	21.0664		2999.58	3.685
19103.8		1744.63	1748.19		19.931	18.8025		3001.58	3.6853
19134.8		1741.31	1722.3		20.4244	21.2609		3003.58	3.68561
19165.8		1739.01	1715.12		20.9254	18.0116		3005.58	3.68561
19196.8		1738.99	1722.81		21.0268	25.4975		3007.58	3.68591
19227.9		1740.42	1714.91		21.2616	21.2782		3009.58	3.68622
19259.2		1743.82	1726.84		21.3804	22.5901		3011.58	3.68652
19290.3		1747.87	1730.88		21.7991	20.6209		3013.58	3.68591
19321.3		1750.3	1764.12		22.319	21.4558		3015.58	3.68622
19372.7		1752.79	1786.2		22.9082	22.7567		3017.58	3.6853
19403.7		1755.53	1782.91		23.2722	20.464		3019.58	3.68622
19434.8		1760.43	1798.95		23.649	20.5185		3021.58	3.68683
19465.8		1769.33	1784.45		23.9348	24.4623		3023.58	3.68622
19496.9		1780.47	1772.79		23.7784	23.5853		3025.58	3.68652
19527.9		1788.05	1780.46		23.5228	25.1883		3027.58	3.68683
19558.9		1795.69	1774.86		22.9772	24.6609		3029.58	3.68652
19589.9		1803.2	1781.36		22.8245	27.3363		3031.58	3.68622
19621		1807.04	1767.63		22.3524	27.4526		3033.58	3.68652
19652		1811.24	1763.07		22.0087	22.633		3035.58	3.68622
20003		1814.11	1814.42		21.6933	18.58		3037.58	3.68683
20034.1		1818.31	1860.41		21.4293	21.4384		3039.58	3.68744
20065.4		1821.56	1867.52		20.9667	17.5685		3041.58	3.68683
20096.5		1826.26	1865.94		20.6047	17.417		3043.58	3.68744
20127.5		1830.75	1852.82		20.0112	16.4144		3045.58	3.68713
20158.9		1833.95	1811.76		19.5712	18.1018		3047.58	3.68774
20189.9		1837.42	1838.69		18.7884	20.2413		3049.58	3.68774
20220.9		1840.11	1820.28		18.6813	19.7721		3051.58	3.68805
20251.9		1839.13	1809.76		18.4349	20.7059		3053.58	3.68774
20283		1835.65	1836.87		18.6915	22.0171		3055.58	3.68805
20334		1830.2	1822.47		19.2377	21.6786		3057.58	3.68774
20365.4		1822.75	1822.29		19.4301	18.7553		3059.58	3.68805
20396.4		1815.88	1813.92		19.5282	17.1397		3061.58	3.68866
20427.5		1812.35	1843.33		19.9129	20.8134		3063.58	3.68866
20458.8		1811	1813.01		19.8996	16.0111		3065.58	3.68835
20489.9		1810.78	1824.58		19.7935	17.5292		3067.58	3.68805
20520.9		1810.59	1823.39		19.7122	18.6944		3069.58	3.68896
20552.3		1807.34	1786.29		19.6764	24.9801		3071.58	3.68896
20583.3		1804.53	1771.77		19.3935	18.4828		3073.58	3.68835
20614.4		1801.45	1789.09		19.4106	21.9442		3075.58	3.68866
20665.8		1798.02	1808.12		19.5669	19.7888		3077.58	3.68958
20696.8		1795.87	1798.54		19.8763	18.4092		3079.58	3.68958
20727.8		1793.1	1789.5		20.1767	21.458		3081.58	3.68927
20819.2		1791.67	1808.79		20.3114	19.8091		3083.58	3.68896
20850.3		1789.25	1805.85		20.4935	18.3714		3085.58	3.68958
20881.3		1788.24	1791.03		20.8549	20.5694		3087.58	3.68958
20912.7		1786.95	1782.42		20.9194	21.612		3089.58	3.68988
20943.7		1784.42	1775.45		21.2586	19.3737		3091.58	3.68988
20994.8		1784.11	1777.29		21.461	18.9828		3093.58	3.68988
21026.2		1782.28	1797		21.9771	25.5703		3095.58	3.69019
21057.2		1782.14	1788.21		22.0787	22.1609		3097.58	3.68988
21088.2		1784.13	1779.34		22.3419	21.7629		3099.58	3.6908
21119.6		1787.93	1788.45		22.5768	21.9286		3101.58	3.68988
21150.6		1794.18	1792.09		22.4818	23.4618		3103.58	3.6908
21181.7		1800.37	1775.26		22.5167	24.5658		3105.58	3.69049
21213		1808.82	1783.87		22.1162	22.3351		3107.58	3.6908
21244.1		1816.65	1806.25		21.7597	23.4122		3109.58	3.69019
21275.1		1824.69	1798.63		21.1644	22.9724		3111.58	3.6911
21626.5		1832.07	1854.19		20.7489	18.1604		3113.58	3.6911
21657.5		1838.93	1859.13		20.0814	18.8528		3115.58	3.69171
21688.5		1847.09	1880.55		19.2517	19.8456		3117.58	3.6908
21719.9		1854.74	1862.33		18.9727	19.2408		3119.58	3.6911
21750.9		1860.43	1862.5		18.5511	19.0847		3121.58	3.69171
21782		1863.41	1877.63		18.044	15.8211		3123.58	3.6908
21813.3		1866.56	1851.78		17.6438	16.7571		3125.58	3.69171
21844.4		1866.41	1852.75		17.4336	15.5729		3127.58	3.6911
21875.4		1860.46	1845.61		17.2784	19.2536		3129.58	3.69232
21906.8		1851.25	1864.38		17.212	15.2119		3131.58	3.69171
21957.8		1841.88	1854.62		17.232	19.3657		3133.58	3.69232
21988.9		1831.95	1854.78		17.3318	17.2446		3135.58	3.69171
22019.9		1824.98	1846.32		17.2539	17.9411		3137.58	3.69232
22050.9		1816.47	1805.34		17.253	18.9968		3139.58	3.69232
22082		1810.59	1803.55		17.621	17.5533		3141.58	3.69263
22113		1803.66	1795.13		17.7627	17.1246		3143.58	3.69202
22144		1797.55	1791.25		18.1773	18.4017		3145.58	3.69232
22175.1		1793.58	1752.16		18.3551	17.5054		3147.58	3.69263
22206.4		1789.39	1756.76		18.6361	16.9403		3149.58	3.69232
22237.5		1786.36	1783.45		18.7554	19.1396		3151.58	3.69293
22288.5		1781.4	1806.21		19.1337	17.5989		3153.58	3.69324
22319.9		1778.88	1806.72		19.337	19.3836		3155.58	3.69293
22350.9		1775.37	1781.07		19.614	20.7071		3157.58	3.69293
22382		1772.89	1768.24		19.6618	20.7901		3159.58	3.69293
22413.3		1773.08	1791.14		19.9331	21.7929		3161.58	3.69324
22444.4		1772.21	1777.8		20.2296	18.4594		3163.58	3.69354
22475.4		1772.76	1782.82		20.4106	22.8414		3165.58	3.69293
22506.8		1774.48	1777.53		20.3978	20.2472		3167.58	3.69324
22537.8		1778.39	1770.83		21.0021	21.0536		3169.58	3.69324
22568.9		1772.13	1755.97		21.7632	20.2477		3171.58	3.69324
22620.3		1769.45	1738.27		22.2115	21.1413		3173.58	3.69354
22651.3		1768.28	1763.6		22.5916	21.0762		3175.58	3.69324
22682.4		1769.97	1759.2		22.4919	19.2723		3177.58	3.69415
22713.7		1775.23	1789.03		22.555	21.9908		3179.58	3.69415
22744.8		1783.51	1809.86		22.6325	24.4407		3181.58	3.69415
22775.8		1790.58	1799.39		22.3222	22.4128		3183.58	3.69446
22807.2		1798.01	1802.11		22.0831	23.8002		3185.58	3.69446
22838.2		1805.32	1796.97		21.5734	25.1242		3187.58	3.69415
22869.3		1812.42	1782.96		21.3445	29.0951		3189.58	3.69476
22900.6		1817.78	1744.84		20.5878	21.532		3191.58	3.69476
23251.7		1823.04	1868.01		20.0334	15.8375		3193.58	3.69446
23282.7		1824.92	1836.27		19.5725	16.1249		3195.58	3.69446
23314.1		1825.37	1859.23		19.1589	15.8908		3197.58	3.69476
23345.1		1825.48	1874.13		18.4492	18.9866		3199.58	3.69507
23376.2		1823.07	1858.43		17.6522	15.7008		3201.58	3.69476
23407.6		1822.07	1801.77		16.7586	13.8956		3203.58	3.69476
23438.6		1824.91	1800.07		16.1155	17.9411		3205.58	3.69537
23469.6		1826.83	1814.13		15.317	17.0112		3207.58	3.69476
23501		1828.61	1800.25		14.9079	16.1864		3209.58	3.69476
23532		1829.35	1800.95		14.5778	14.5673		3211.58	3.69537
23583.1		1826.51	1816.98		15.1939	19.5539		3213.58	3.69568
23614.4		1816.19	1803.5		15.3869	17.1551		3215.58	3.69568
23645.5		1811.89	1827.37		15.3067	13.6579		3217.58	3.69568
23676.5		1805.75	1811.55		15.4284	11.6367		3219.58	3.69598
23707.9		1800.76	1819.12		15.4587	14.5468		3221.58	3.69659
23738.9		1796.89	1838.05		15.8985	12.6341		3223.58	3.69598
23769.9		1793.81	1838.71		16.2613	16.1776		3225.58	3.69568
23801.3		1787.7	1793.3		16.6705	16.3604		3227.58	3.6972
23832.3		1781.02	1778.03		17.1653	19.2185		3229.58	3.69629
23863.4		1773.93	1755.12		17.6884	17.5277		3231.58	3.69598
23914.7		1765.39	1728.46		18.1666	21.8186		3233.58	3.69659
23945.8		1759.15	1722.38		18.6913	16.8201		3235.58	3.69659
23976.8		1755.05	1746.01		19.7229	20.235		3237.58	3.69629
24008.2		1750.06	1752.35		20.6535	21.4609		3239.58	3.69659
24039.3		1748.51	1746.05		21.5173	20.1221		3241.58	3.6969
24070.3		1746.56	1750.39		21.8508	22.8334		3243.58	3.6969
24101.7		1746.52	1763.28		22.2851	22.1214		3245.58	3.69751
24132.7		1749.82	1755.2		22.3319	22.0144		3247.58	3.69751
24163.8		1754.8	1749.28		22.3944	19.6777		3249.58	3.6972
24195.1		1756.57	1749.32		22.6637	23.0955		3251.58	3.69781
24246.2		1760.15	1772.25		22.896	23.7586		3253.58	3.6972
24277.2		1764.74	1793.95		23.0086	25.5177		3255.58	3.6972
24308.8		1769.32	1770.92		23.3355	24.3612		3257.58	3.6972
24339.8		1771.03	1764.13		23.0413	22.6195		3259.58	3.69812
24370.8		1776.86	1777.26		22.868	22.7312		3261.58	3.69781
24402.2		1783.35	1766.16		22.3311	18.9667		3263.58	3.69781
24433.3		1789.1	1777.03		21.4665	22.1417		3265.58	3.69781
24464.3		1795.47	1779.05		21.1842	20.9853		3267.58	3.69781
24495.7		1802.02	1778.04		20.5666	22.3763		3269.58	3.69751
24526.7		1807.51	1793.65		19.8263	23.7364		3271.58	3.69812
24877.8		1812.16	1842.52		18.9494	18.5542		3273.58	3.69812
24909.2		1814.48	1841.27		18.4391	19.3453		3275.58	3.69843
24940.2		1818.61	1831.8		18.0335	16.6737		3277.58	3.69843
24971.2		1821.14	1814.26		17.7659	14.5093		3279.58	3.69873
25002.6		1822.27	1855.35		17.4755	15.491		3281.58	3.69812
25033.7		1820.68	1821.45		16.854	13.1401		3283.58	3.69873
25064.7		1819.38	1817.41		16.505	17.6033		3285.58	3.69934
25095.8		1818.41	1819.38		16.1692	20.712		3287.58	3.69873
25126.8		1815.09	1805.4		15.891	13.5863		3289.58	3.69904
25157.8		1811.63	1805.57		15.6353	16.7723		3291.58	3.69873
25209.2		1806.83	1801.89		15.7859	18.4307		3293.58	3.69934
25240.3		1803.17	1788.81		16.0635	17.9256		3295.58	3.69904
25271.3		1803.35	1801.1		16.2849	15.2076		3297.58	3.69934
25302.6		1805.34	1774.03		16.2016	14.0045		3299.58	3.69904
25333.7		1805.76	1807.79		15.9626	14.0275		3301.58	3.69965
25364.7		1804.77	1798.29		15.6962	14.1465		3303.58	3.70026
25396.1		1806.59	1820.22		15.7344	19.1848		3305.58	3.70026
25427.1		1804.25	1820.67		15.4023	17.4922		3307.58	3.69995
25458.2		1801.99	1788.48		15.5141	14.1519		3309.58	3.70087
25489.5		1798.09	1816.68		16.1635	17.0438		3311.58	3.70056
25540.6		1792.13	1808.48		16.3651	17.4651		3313.58	3.69995
25571.6		1785.13	1813.66		16.618	14.2411		3315.58	3.69995
25603		1778.26	1797.68		17.1385	15.7048		3317.58	3.70026
25634		1771	1781.16		17.6602	12.4823		3319.58	3.70026
25665		1765.55	1746.47		18.2469	18.9564		3321.58	3.70056
25696.4		1761.51	1748.76		18.6241	21.2122		3323.58	3.70056
25727.4		1759.87	1735.45		18.8465	21.348		3325.58	3.70026
25758.5		1756.01	1718.83		18.9841	18.5551		3327.58	3.70148
25789.8		1752.5	1739.86		19.4082	22.4031		3329.58	3.70148
25820.9		1746.87	1722.35		20.2251	21.5671		3331.58	3.70117
25871.9		1740.64	1739.84		20.7106	18.638		3333.58	3.70087
25903.3		1741.01	1755.44		21.4061	18.9533		3335.58	3.70148
25934.3		1740.77	1776.53		21.7951	21.6775		3337.58	3.70148
25965.3		1743.85	1782.23		21.7992	20.8928		3339.58	3.70148
25996.7		1749.89	1785.3		21.7743	22.2275		3341.58	3.70178
26027.7		1755.56	1780.35		21.1176	19.1666		3343.58	3.70209
26058.8		1761.41	1727.04		20.717	20.3547		3345.58	3.70178
26090.1		1766.86	1707.22		20.0781	22.0843		3347.58	3.70148
26121.2		1771.87	1721.15		19.5599	23.1955		3349.58	3.70209
26152.2		1771.85	1740.87		18.7459	25.0454		3351.58	3.70239
26503.6		1775.24	1801.1		18.4985	17.934		3353.58	3.70239
26534.6		1774.38	1815.92		18.0414	17.3128		3355.58	3.70209
26565.6		1774.92	1775.31		17.5354	13.6388		3357.58	3.7027
26597		1775.52	1811.78		17.239	15.7745		3359.58	3.703
26628		1778.03	1808.99		17.0961	15.2524		3361.58	3.70178
26659.1		1781.2	1781.84		16.8309	13.0627		3363.58	3.70239
26690.4		1787.79	1794.86		16.5593	14.9035		3365.58	3.7027
26721.5		1794.24	1766.61		16.0673	13.8624		3367.58	3.703
26752.5		1795.69	1771.35		15.7899	18.985		3369.58	3.7027
26783.9		1794.18	1755.41		15.8956	18.0939		3371.58	3.7027
26834.9		1790.59	1805.3		16.1229	20.3918		3373.58	3.7027
26866		1786.34	1765.86		16.5646	16.0825		3375.58	3.703
26897		1784.63	1802.19		16.6693	19.4485		3377.58	3.703
26928		1783.3	1791.1		16.4974	17.983		3379.58	3.70331
26959.1		1781.35	1803.64		16.4306	14.2058		3381.58	3.70392
26990.4		1781.24	1802.54		16.2691	13.5621		3383.58	3.70331
27021.5		1782.35	1811.11		16.4746	14.3035		3385.58	3.703
27052.5		1781.1	1769.14		16.3976	16.389		3387.58	3.70361
27083.9		1781.16	1762.44		16.4002	17.9281		3389.58	3.70331
27114.9		1778.77	1768.74		15.8793	16.9294		3391.58	3.70483
27166		1777.74	1759.9		15.7111	13.8064		3393.58	3.70392
27197.4		1776.18	1768.09		15.774	14.3689		3395.58	3.70361
27228.4		1777.35	1768.11		15.9718	15.6327		3397.58	3.70453
27259.5		1778.43	1778.96		16.197	15.7513		3399.58	3.70483
27290.8		1781.83	1800.79		16.6054	21.0278		3401.58	3.70453
27321.9		1784.15	1776.97		16.841	16.6406		3403.58	3.70392
27352.9		1788.73	1789.8		16.9806	20.5143		3405.58	3.70422
27384.3		1795.11	1781.79		17.0249	14.4908		3407.58	3.70483
27415.3		1801.76	1800.15		17.0607	14.7882		3409.58	3.70483
27446.3		1806.39	1804.68		17.3033	13.2628		3411.58	3.70453
27497.8		1810.2	1826.44		17.505	19.0871		3413.58	3.70483
27528.8		1811.58	1819.85		17.5528	20.0304		3415.58	3.70514
27559.8		1812.88	1814.16		17.4214	17.2668		3417.58	3.70514
27591.2		1814.29	1833.35		17.3956	19.3212		3419.58	3.70483
27622.2		1814.37	1804.63		17.0913	15.6448		3421.58	3.70514
27653.6		1813.49	1807.94		17.0379	16.5088		3423.58	3.70605
27684.6		1813.09	1824.46		17.2109	19.1729		3425.58	3.70605
27715.7		1812.47	1814.96		17.354	17.3913		3427.58	3.70514
27747.1		1808.51	1794.16		17.4515	17.2477		3429.58	3.70575
27778.1		1803.52	1806.07		17.2825	16.9774		3431.58	3.70575
28129.2		1800.97	1795.26		17.3124	14.7893		3433.58	3.70575
28160.6		1797.58	1785.8		17.1132	16.5269		3435.58	3.70636
28191.6		1796.21	1817.27		17.1089	18.3626		3437.58	3.70575
28222.6		1793.9	1798.72		17.1855	17.7842		3439.58	3.70636
28253.7		1790.53	1786.06		17.184	15.2366		3441.58	3.70636
28284.7		1792.22	1785.1		17.2897	20.0074		3443.58	3.70667
28315.8		1793.52	1792.31		17.2675	15.9537		3445.58	3.70667
28346.8		1796.39	1798.4		17.1297	18.1886		3447.58	3.70667
28377.8		1799.47	1762.44		17.1919	14.6307		3449.58	3.70636
28408.8		1802.77	1811.04		16.9859	19.8982		3451.58	3.70697
28459.9		1805.66	1815.78		16.7746	19.1246		3453.58	3.70697
28490.9		1808.81	1791.37		16.5989	15.263		3455.58	3.70697
28521.9		1809.58	1805.5		16.3123	14.8164		3457.58	3.70819
28553.4		1807.1	1801.78		16.0289	16.458		3459.58	3.70667
28584.4		1807.43	1821.88		16.0973	16.9481		3461.58	3.70758
28615.4		1804.63	1852.95		16.017	15.677		3463.58	3.70667
28646.4		1800.31	1817.32		15.9207	16.1823		3465.58	3.70728
28677.5		1794.67	1803.71		16.0828	13.8693		3467.58	3.70728
28708.5		1788.09	1778.91		16.0225	15.1571		3469.58	3.70728
28739.5		1783.88	1790.46		16.1471	14.4225		3471.58	3.70758
28790.9		1776.74	1778.47		15.9928	17.0657		3473.58	3.70728
28822		1772.13	1751.01		16.1697	17.6894		3475.58	3.70789
28853		1768.48	1736.72		16.6682	17.5775		3477.58	3.70789
28884.4		1762.82	1740.27		16.7371	17.0661		3479.58	3.70758
28915.4		1758.16	1760.93		16.9128	18.8574		3481.58	3.7088
28946.4		1752.65	1736.21		17.3106	15.9413		3483.58	3.70819
28977.8		1748.05	1755.52		17.7094	18.4044		3485.58	3.70819
29008.8		1749.85	1755.48		17.9234	16.2794		3487.58	3.70911
29039.8		1749.62	1764.23		18.3795	17.6136		3489.58	3.7085
29071.2		1745.61	1783.73		19.0702	17.9606		3491.58	3.70911
29122.3		1741.9	1752.86		19.4611	18.111		3493.58	3.7085
29153.3		1742.68	1747.36		19.6439	19.4949		3495.58	3.70941
29184.7		1746.29	1745.81		19.6936	21.4215		3497.58	3.7088
29215.8		1750.48	1735.68		19.7105	18.0495		3499.58	3.7088
29246.8		1752.92	1737.84		19.7064	22.0769		3501.58	3.70941
29277.8		1754.76	1732.52		19.5767	20.8753		3503.58	3.70941
29308.8		1757.17	1743.36		19.5563	19.5046		3505.58	3.70941
29339.9		1759.56	1763.97		19.1846	20.5935		3507.58	3.70941
29371.2		1761.58	1721.42		18.8506	23.2066		3509.58	3.70972
29402.3		1763.65	1737.24		18.2876	20.7654		3511.58	3.70972
29753.3		1766.77	1813.42		17.9297	12.8277		3513.58	3.70941
29784.7		1770.42	1827.97		17.685	15.1403		3515.58	3.70972
29815.7		1772.6	1810.76		17.5122	14.5375		3517.58	3.71002
29846.7		1775.04	1784.69		17.3761	16.9896		3519.58	3.71033
29878.1		1778.41	1756.46		17.1596	17.1852		3521.58	3.71002
29909.1		1780.6	1762.86		16.8519	16.4892		3523.58	3.71063
29940.1		1782.68	1769		16.8851	16.7906		3525.58	3.71033
29971.2		1784.98	1783.5		16.9654	16.0514		3527.58	3.71002
30002.2		1785.07	1756.83		16.904	17.5613		3529.58	3.71094
30033.2		1787.47	1776.02		16.9319	19.0985		3531.58	3.71002
30084.8		1783.71	1777.51		17.3831	20.8003		3533.58	3.71033
30115.8		1778.94	1773.01		17.5356	19.09		3535.58	3.71033
30146.8		1779.4	1796.91		17.3619	17.3375		3537.58	3.71094
30178.2		1781.13	1804.64		17.0439	15.3308		3539.58	3.71063
30209.2		1782.29	1803.06		16.9929	15.0263		3541.58	3.71124
30240.3		1783.2	1788.29		17.0704	18.6061		3543.58	3.71124
30271.7		1782.81	1789.82		17.568	17.3451		3545.58	3.71033
30302.7		1779.19	1782.58		17.9367	16.7495		3547.58	3.71124
30333.7		1775.61	1752.51		18.3549	15.8255		3549.58	3.71124
30365.1		1771.94	1773.58		18.6122	17.3341		3551.58	3.71185
30416.2		1766.47	1739.15		18.6691	18.4002		3553.58	3.71124
30447.2		1761.52	1763.18		18.8512	16.711		3555.58	3.71124
30478.6		1755.77	1766.31		19.7654	21.8508		3557.58	3.71155
30509.6		1749.9	1752.67		20.1918	20.4376		3559.58	3.71185
30540.6		1745.98	1756.37		20.7558	25.918		3561.58	3.71124
30572		1744.48	1759.79		21.2996	22.7587		3563.58	3.71124
30603		1743.83	1738.18		21.6288	24.531		3565.58	3.71216
30634.1		1741.97	1709.37		22.0055	19.1734		3567.58	3.71277
30665.4		1740.69	1742.44		22.2271	20.0396		3569.58	3.71277
30696.5		1735.87	1734.62		22.6992	18.9528		3571.58	3.71246
30747.6		1730.92	1743.2		23.0212	19.755		3573.58	3.71277
30779		1728.42	1735.19		22.7715	24.6544		3575.58	3.71307
30810		1728.14	1735.95		22.5994	26.5268		3577.58	3.71277
30841		1729.61	1747.49		21.9384	18.5348		3579.58	3.71307
30872.4		1734.75	1744.99		21.4481	25.3059		3581.58	3.71277
30903.4		1741.34	1744.57		20.7045	22.5047		3583.58	3.71307
30934.4		1749.32	1725.27		20.3346	19.5887		3585.58	3.71307
30965.8		1760.24	1719.08		19.7501	20.1397		3587.58	3.71216
30996.8		1772.36	1732.07		19.2376	21.5671		3589.58	3.71368
31027.9		1783.26	1737.1		18.3411	21.9869		3591.58	3.71368
31379		1795.97	1814.11		17.6086	14.981		3593.58	3.71338
31410		1806.74	1827.02		16.7145	11.0681		3595.58	3.71368
31441		1815.45	1856.55		15.6396	16.5782		3597.58	3.71368
31472.4		1827.72	1828.25		14.9479	12.8373		3599.58	3.71399
31503.5		1838.23	1861.27		14.832	14.4891		3601.58	3.71399
31534.5		1846.54	1851.2		14.1368	14.1541		3603.58	3.71429
31565.5		1847.96	1850.25		13.8408	14.8011		3605.58	3.71399
31596.6		1848.09	1864.6		14.0115	13.9491		3607.58	3.7146
31627.6		1841.38	1853.4		13.9589	14.1061		3609.58	3.7146
31659		1826.73	1828.33		13.9924	15.1708		3611.58	3.71368
31710		1810.02	1808.29		14.5416	15.9375		3613.58	3.7149
31741.1		1791.92	1794.74		15.3937	13.4765		3615.58	3.7149
31772.4		1778.11	1797.95		15.6591	13.6715		3617.58	3.7146
31803.5		1765.26	1823.24		15.768	16.9213		3619.58	3.7149
31834.5		1753.99	1729.88		16.3674	18.0532		3621.58	3.7149
31865.8		1741.77	1696.9		16.8278	14.4306		3623.58	3.7149
31896.9		1732.1	1673.15		17.3158	17.297		3625.58	3.71552
31927.9		1724.05	1714.4		17.4859	21.5064		3627.58	3.71552
31959.3		1719.72	1674.19		18.0729	15.8033		3629.58	3.7149
31990.3		1719	1692.35		18.8576	18.8125		3631.58	3.7149
32041.4		1720.66	1752.87		19.5388	21.3403		3633.58	3.71582
32072.8		1721.61	1758.37		20.1948	18.6214		3635.58	3.71521
32103.8		1724.06	1747.6		20.8805	17.854		3637.58	3.71552
32134.9		1726.82	1735.82		21.3166	22.6532		3639.58	3.71582
32165.9		1729.61	1727.96		21.2879	22.4199		3641.58	3.71643
32196.9		1740.92	1741.5		21.8452	21.557		3643.58	3.71582
32228		1748.24	1743.19		22.6805	20.748		3645.58	3.71582
32259		1753.86	1762.04		22.5943	22.2288		3647.58	3.71643
32290		1753.45	1765.27		23.1174	28.5988		3649.58	3.71643
32321		1754.02	1742.6		23.4775	25.0241		3651.58	3.71674
32372.1		1753.84	1738.07		23.7601	21.241		3653.58	3.71674
32403.1		1752.9	1728.64		23.948	21.9058		3655.58	3.71674
32434.2		1751.2	1752.05		24.0242	22.5537		3657.58	3.71674
32465.6		1748.73	1743.19		23.9714	22.2753		3659.58	3.71735
32496.6		1745.49	1754.83		23.7727	22.3193		3661.58	3.71674
32527.6		1741.46	1798.31		23.4107	28.8557		3663.58	3.71674
32559		1736.65	1739.05		22.8684	22.9406		3665.58	3.71735
32590		1731.04	1721.28		22.1287	17.9044		3667.58	3.71674
32621.1		1724.63	1692.58		21.1744	26.3717		3669.58	3.71704
32652.4		1717.41	1727.39		19.9884	17.6225		3671.58	3.71796
								3673.58	3.71735
								3675.58	3.71704
								3677.58	3.71796
								3679.58	3.71765
								3681.58	3.71796
								3683.58	3.71765
								3685.58	3.71796
								3687.58	3.71857
								3689.58	3.71857
								3691.58	3.71857
								3693.58	3.71826
								3695.58	3.71857
								3697.58	3.71887
								3699.58	3.71887
								3701.58	3.71918
								3703.58	3.71887
								3705.58	3.71857
								3707.58	3.71918
								3709.58	3.71948
								3711.58	3.71979
								3713.58	3.71979
								3715.58	3.71979
								3717.58	3.71918
								3719.58	3.72009
								3721.58	3.72101
								3723.58	3.71948
								3725.58	3.72009
								3727.58	3.7204
								3729.58	3.72009
								3731.58	3.71979
								3733.58	3.72101
								3735.58	3.7207
								3737.58	3.7204
								3739.58	3.72101
								3741.58	3.72009
								3743.58	3.72131
								3745.58	3.72101
								3747.58	3.72101
								3749.58	3.72131
								3751.58	3.72101
								3753.58	3.72131
								3755.58	3.72192
								3757.58	3.72101
								3759.58	3.7204
								3761.58	3.72192
								3763.58	3.72223
								3765.58	3.72162
								3767.58	3.72192
								3769.58	3.72192
								3771.58	3.72253
								3773.58	3.72223
								3775.58	3.72192
								3777.58	3.72253
								3779.58	3.72253
								3781.58	3.72314
								3783.58	3.72253
								3785.58	3.72314
								3787.58	3.72284
								3789.58	3.72314
								3791.58	3.72253
								3793.58	3.72375
								3795.58	3.72345
								3797.58	3.72314
								3799.58	3.72345
								3801.58	3.72345
								3803.58	3.72375
								3805.58	3.72406
								3807.58	3.72406
								3809.58	3.72375
								3811.58	3.72406
								3813.58	3.72406
								3815.58	3.72375
								3817.58	3.72437
								3819.58	3.72498
								3821.58	3.72437
								3823.58	3.72498
								3825.58	3.72559
								3827.58	3.72498
								3829.58	3.72467
								3831.58	3.72589
								3833.58	3.72528
								3835.58	3.72589
								3837.58	3.72589
								3839.58	3.72528
								3841.58	3.72528
								3843.58	3.72528
								3845.58	3.72589
								3847.58	3.7265
								3849.58	3.7262
								3851.58	3.7262
								3853.58	3.7262
								3855.58	3.72589
								3857.58	3.7265
								3859.58	3.72681
								3861.58	3.7262
								3863.58	3.7265
								3865.58	3.7262
								3867.58	3.72772
								3869.58	3.72742
								3871.58	3.72711
								3873.58	3.72711
								3875.58	3.72681
								3877.58	3.72681
								3879.58	3.72772
								3881.58	3.72803
								3883.58	3.72742
								3885.58	3.72833
								3887.58	3.72772
								3889.58	3.72833
								3891.58	3.72864
								3893.58	3.72864
								3895.58	3.72772
								3897.58	3.72833
								3899.58	3.72833
								3901.58	3.72803
								3903.58	3.72894
								3905.58	3.72894
								3907.58	3.72833
								3909.58	3.72894
								3911.58	3.72833
								3913.58	3.72925
								3915.58	3.72864
								3917.58	3.72925
								3919.58	3.72925
								3921.58	3.72955
								3923.58	3.72986
								3925.58	3.72986
								3927.58	3.72986
								3929.58	3.72955
								3931.58	3.72986
								3933.58	3.73016
								3935.58	3.72986
								3937.58	3.73138
								3939.58	3.73016
								3941.58	3.73047
								3943.58	3.73047
								3945.58	3.73077
								3947.58	3.73138
								3949.58	3.73077
								3951.58	3.73108
								3953.58	3.73138
								3955.58	3.73108
								3957.58	3.73108
								3959.58	3.73108
								3961.58	3.73169
								3963.58	3.73169
								3965.58	3.73199
								3967.58	3.73138
								3969.58	3.73199
								3971.58	3.73199
								3973.58	3.73199
								3975.58	3.73199
								3977.58	3.7326
								3979.58	3.7323
								3981.58	3.73291
								3983.58	3.73199
								3985.58	3.73322
								3987.58	3.7326
								3989.58	3.73291
								3991.58	3.73322
								3993.58	3.7326
								3995.58	3.73291
								3997.58	3.73322
								3999.58	3.73291
								4001.58	3.7323
								4003.58	3.73444
								4005.58	3.73352
								4007.58	3.73352
								4009.58	3.73383
								4011.58	3.73352
								4013.58	3.73413
								4015.58	3.73444
								4017.58	3.73413
								4019.58	3.73413
								4021.58	3.73505
								4023.58	3.73505
								4025.58	3.73444
								4027.58	3.73474
								4029.58	3.73535
								4031.58	3.73444
								4033.58	3.73474
								4035.58	3.73535
								4037.58	3.73505
								4039.58	3.73474
								4041.58	3.73505
								4043.58	3.73596
								4045.58	3.73596
								4047.58	3.73596
								4049.58	3.73566
								4051.58	3.73596
								4053.58	3.73627
								4055.58	3.73566
								4057.58	3.73688
								4059.58	3.73627
								4061.58	3.73657
								4063.58	3.73718
								4065.58	3.73718
								4067.58	3.73688
								4069.58	3.73718
								4071.58	3.73688
								4073.58	3.73688
								4075.58	3.73688
								4077.58	3.73657
								4079.58	3.73718
								4081.58	3.73779
								4083.58	3.73749
								4085.58	3.7381
								4087.58	3.73749
								4089.58	3.7381
								4091.58	3.7381
								4093.58	3.7381
								4095.58	3.7384
								4097.58	3.7381
								4099.58	3.73871
								4101.58	3.7384
								4103.58	3.7384
								4105.58	3.7384
								4107.58	3.73901
								4109.58	3.73871
								4111.58	3.73932
								4113.58	3.73901
								4115.58	3.73901
								4117.58	3.73932
								4119.58	3.73901
								4121.58	3.73932
								4123.58	3.73962
								4125.58	3.73962
								4127.58	3.74023
								4129.58	3.73962
								4131.58	3.73993
								4133.58	3.74023
								4135.58	3.74054
								4137.58	3.73962
								4139.58	3.74054
								4141.58	3.74054
								4143.58	3.73993
								4145.58	3.74115
								4147.58	3.73993
								4149.58	3.74084
								4151.58	3.74084
								4153.58	3.74084
								4155.58	3.74146
								4157.58	3.74054
								4159.58	3.74176
								4161.58	3.74115
								4163.58	3.74115
								4165.58	3.74146
								4167.58	3.74146
								4169.58	3.74115
								4171.58	3.74207
								4173.58	3.74176
								4175.58	3.74237
								4177.58	3.74237
								4179.58	3.74237
								4181.58	3.74237
								4183.58	3.74268
								4185.58	3.74268
								4187.58	3.74268
								4189.58	3.74207
								4191.58	3.74329
								4193.58	3.74359
								4195.58	3.74359
								4197.58	3.74268
								4199.58	3.74298
								4201.58	3.74329
								4203.58	3.74359
								4205.58	3.74298
								4207.58	3.74298
								4209.58	3.74329
								4211.58	3.74359
								4213.58	3.74359
								4215.58	3.74329
								4217.58	3.7442
								4219.58	3.74451
								4221.58	3.74451
								4223.58	3.74451
								4225.58	3.74481
								4227.58	3.7442
								4229.58	3.74451
								4231.58	3.74481
								4233.58	3.74481
								4235.58	3.74512
								4237.58	3.74542
								4239.58	3.74542
								4241.58	3.74542
								4243.58	3.74512
								4245.58	3.74603
								4247.58	3.74573
								4249.58	3.74542
								4251.58	3.74512
								4253.58	3.74634
								4255.58	3.74542
								4257.58	3.74573
								4259.58	3.74634
								4261.58	3.74664
								4263.58	3.74634
								4265.58	3.74603
								4267.58	3.74664
								4269.58	3.74664
								4271.58	3.74695
								4273.58	3.74695
								4275.58	3.74664
								4277.58	3.74725
								4279.58	3.74786
								4281.58	3.74756
								4283.58	3.74756
								4285.58	3.74786
								4287.58	3.74756
								4289.58	3.74786
								4291.58	3.74756
								4293.58	3.74786
								4295.58	3.74786
								4297.58	3.74817
								4299.58	3.74817
								4301.58	3.74817
								4303.58	3.74847
								4305.58	3.74908
								4307.58	3.74878
								4309.58	3.74908
								4311.58	3.74847
								4313.58	3.74908
								4315.58	3.74878
								4317.58	3.74939
								4319.58	3.74908
								4321.58	3.74847
								4323.58	3.74969
								4325.58	3.74969
								4327.58	3.74939
								4329.58	3.75
								4331.58	3.74939
								4333.58	3.75031
								4335.58	3.75031
								4337.58	3.75031
								4339.58	3.75031
								4341.58	3.75061
								4343.58	3.75
								4345.58	3.75061
								4347.58	3.75031
								4349.58	3.75031
								4351.58	3.75061
								4353.58	3.75092
								4355.58	3.75092
								4357.58	3.75153
								4359.58	3.75122
								4361.58	3.75122
								4363.58	3.75122
								4365.58	3.75153
								4367.58	3.75183
								4369.58	3.75153
								4371.58	3.75214
								4373.58	3.75183
								4375.58	3.75214
								4377.58	3.75214
								4379.58	3.75244
								4381.58	3.75214
								4383.58	3.75275
								4385.58	3.75214
								4387.58	3.75214
								4389.58	3.75275
								4391.58	3.75305
								4393.58	3.75305
								4395.58	3.75275
								4397.58	3.75336
								4399.58	3.75366
								4401.58	3.75366
								4403.58	3.75305
								4405.58	3.75336
								4407.58	3.75336
								4409.58	3.75366
								4411.58	3.75336
								4413.58	3.75397
								4415.58	3.75458
								4417.58	3.75519
								4419.58	3.75397
								4421.58	3.75427
								4423.58	3.75427
								4425.58	3.75427
								4427.58	3.75397
								4429.58	3.75488
								4431.58	3.75549
								4433.58	3.75519
								4435.58	3.75488
								4437.58	3.75519
								4439.58	3.75519
								4441.58	3.75519
								4443.58	3.75519
								4445.58	3.75488
								4447.58	3.75549
								4449.58	3.75519
								4451.58	3.75549
								4453.58	3.75549
								4455.58	3.75641
								4457.58	3.75549
								4459.58	3.7561
								4461.58	3.75641
								4463.58	3.75671
								4465.58	3.7558
								4467.58	3.75671
								4469.58	3.75671
								4471.58	3.75702
								4473.58	3.75732
								4475.58	3.75732
								4477.58	3.75702
								4479.58	3.75702
								4481.58	3.75702
								4483.58	3.75671
								4485.58	3.75763
								4487.58	3.75732
								4489.58	3.75763
								4491.58	3.75793
								4493.58	3.75793
								4495.58	3.75824
								4497.58	3.75763
								4499.58	3.75763
								4501.58	3.75824
								4503.58	3.75793
								4505.58	3.75793
								4507.58	3.75854
								4509.58	3.75824
								4511.58	3.75824
								4513.58	3.75885
								4515.58	3.75885
								4517.58	3.75854
								4519.58	3.75946
								4521.58	3.75885
								4523.58	3.75946
								4525.58	3.75977
								4527.58	3.75916
								4529.58	3.75977
								4531.58	3.76007
								4533.58	3.75916
								4535.58	3.75946
								4537.58	3.75946
								4539.58	3.75977
								4541.58	3.76007
								4543.58	3.76038
								4545.58	3.76007
								4547.58	3.76068
								4549.58	3.76068
								4551.58	3.76038
								4553.58	3.76099
								4555.58	3.76099
								4557.58	3.76099
								4559.58	3.76129
								4561.58	3.7616
								4563.58	3.76099
								4565.58	3.76251
								4567.58	3.76099
								4569.58	3.76129
								4571.58	3.7616
								4573.58	3.7619
								4575.58	3.7616
								4577.58	3.7616
								4579.58	3.7619
								4581.58	3.7619
								4583.58	3.76251
								4585.58	3.76251
								4587.58	3.7619
								4589.58	3.76282
								4591.58	3.76312
								4593.58	3.76312
								4595.58	3.76312
								4597.58	3.76282
								4599.58	3.76373
								4601.58	3.76373
								4603.58	3.76373
								4605.58	3.76373
								4607.58	3.76373
								4609.58	3.76373
								4611.58	3.76404
								4613.58	3.76373
								4615.58	3.76373
								4617.58	3.76404
								4619.58	3.76343
								4621.58	3.76373
								4623.58	3.76434
								4625.58	3.76373
								4627.58	3.76495
								4629.58	3.76434
								4631.58	3.76465
								4633.58	3.76495
								4635.58	3.76526
								4637.58	3.76495
								4639.58	3.76556
								4641.58	3.76526
								4643.58	3.76526
								4645.58	3.76556
								4647.58	3.76587
								4649.58	3.76556
								4651.58	3.76617
								4653.58	3.76587
								4655.58	3.76648
								4657.58	3.76617
								4659.58	3.76648
								4661.58	3.76648
								4663.58	3.76617
								4665.58	3.76648
								4667.58	3.76648
								4669.58	3.76678
								4671.58	3.76678
								4673.58	3.76709
								4675.58	3.7674
								4677.58	3.76709
								4679.58	3.76678
								4681.58	3.7674
								4683.58	3.7677
								4685.58	3.7677
								4687.58	3.7677
								4689.58	3.7674
								4691.58	3.76892
								4693.58	3.7677
								4695.58	3.76831
								4697.58	3.76831
								4699.58	3.76831
								4701.58	3.76801
								4703.58	3.76862
								4705.58	3.76831
								4707.58	3.76892
								4709.58	3.76862
								4711.58	3.76831
								4713.58	3.76862
								4715.58	3.76953
								4717.58	3.76923
								4719.58	3.76953
								4721.58	3.76892
								4723.58	3.76953
								4725.58	3.76953
								4727.58	3.76984
								4729.58	3.76923
								4731.58	3.77014
								4733.58	3.76953
								4735.58	3.77014
								4737.58	3.77045
								4739.58	3.76984
								4741.58	3.77045
								4743.58	3.77106
								4745.58	3.77106
								4747.58	3.77075
								4749.58	3.77045
								4751.58	3.77106
								4753.58	3.77106
								4755.58	3.77045
								4757.58	3.77106
								4759.58	3.77106
								4761.58	3.77167
								4763.58	3.77136
								4765.58	3.77228
								4767.58	3.77197
								4769.58	3.77167
								4771.58	3.77197
								4773.58	3.77167
								4775.58	3.77289
								4777.58	3.77167
								4779.58	3.77197
								4781.58	3.77228
								4783.58	3.77228
								4785.58	3.77228
								4787.58	3.77289
								4789.58	3.77289
								4791.58	3.77258
								4793.58	3.77289
								4795.58	3.77319
								4797.58	3.77228
								4799.58	3.7735
								4801.58	3.77319
								4803.58	3.7738
								4805.58	3.7735
								4807.58	3.77411
								4809.58	3.7738
								4811.58	3.7735
								4813.58	3.77319
								4815.58	3.77441
								4817.58	3.7738
								4819.58	3.7738
								4821.58	3.7738
								4823.58	3.77502
								4825.58	3.77441
								4827.58	3.77472
								4829.58	3.77472
								4831.58	3.77502
								4833.58	3.77502
								4835.58	3.77472
								4837.58	3.77472
								4839.58	3.77563
								4841.58	3.77502
								4843.58	3.77502
								4845.58	3.77563
								4847.58	3.77472
								4849.58	3.77533
								4851.58	3.77594
								4853.58	3.77563
								4855.58	3.77625
								4857.58	3.77686
								4859.58	3.77625
								4861.58	3.77655
								4863.58	3.77625
								4865.58	3.77655
								4867.58	3.77625
								4869.58	3.77655
								4871.58	3.77716
								4873.58	3.77716
								4875.58	3.77716
								4877.58	3.77747
								4879.58	3.77686
								4881.58	3.77686
								4883.58	3.77777
								4885.58	3.77747
								4887.58	3.77716
								4889.58	3.77747
								4891.58	3.77777
								4893.58	3.77808
								4895.58	3.77777
								4897.58	3.77869
								4899.58	3.77777
								4901.58	3.77869
								4903.58	3.77869
								4905.58	3.77838
								4907.58	3.77899
								4909.58	3.77869
								4911.58	3.77869
								4913.58	3.77869
								4915.58	3.77899
								4917.58	3.77899
								4919.58	3.77991
								4921.58	3.7796
								4923.58	3.7793
								4925.58	3.7793
								4927.58	3.77869
								4929.58	3.77991
								4931.58	3.7796
								4933.58	3.77991
								4935.58	3.7796
								4937.58	3.78052
								4939.58	3.77991
								4941.58	3.78021
								4943.58	3.78021
								4945.58	3.78021
								4947.58	3.78052
								4949.58	3.78082
								4951.58	3.78113
								4953.58	3.78113
								4955.58	3.78143
								4957.58	3.78113
								4959.58	3.78143
								4961.58	3.78174
								4963.58	3.78174
								4965.58	3.78174
								4967.58	3.78143
								4969.58	3.78113
								4971.58	3.78143
								4973.58	3.78143
								4975.58	3.78235
								4977.58	3.78296
								4979.58	3.78204
								4981.58	3.78235
								4983.58	3.78235
								4985.58	3.78326
								4987.58	3.78265
								4989.58	3.78296
								4991.58	3.78296
								4993.58	3.78326
								4995.58	3.78296
								4997.58	3.78326
								4999.58	3.78357
								5001.58	3.78296
								5003.58	3.78326
								5005.58	3.78357
								5007.58	3.78387
								5009.58	3.78357
								5011.58	3.78357
								5013.58	3.78418
								5015.58	3.78418
								5017.58	3.78418
								5019.58	3.78387
								5021.58	3.78448
								5023.58	3.7851
								5025.58	3.78448
								5027.58	3.78448
								5029.58	3.78479
								5031.58	3.78479
								5033.58	3.78479
								5035.58	3.78448
								5037.58	3.7854
								5039.58	3.78479
								5041.58	3.78479
								5043.58	3.7851
								5045.58	3.7854
								5047.58	3.78571
								5049.58	3.78601
								5051.58	3.78571
								5053.58	3.78601
								5055.58	3.78571
								5057.58	3.78601
								5059.58	3.78632
								5061.58	3.78601
								5063.58	3.78601
								5065.58	3.78662
								5067.58	3.78754
								5069.58	3.78662
								5071.58	3.78723
								5073.58	3.78723
								5075.58	3.78693
								5077.58	3.78754
								5079.58	3.78754
								5081.58	3.78693
								5083.58	3.78693
								5085.58	3.78723
								5087.58	3.78754
								5089.58	3.78754
								5091.58	3.78784
								5093.58	3.78815
								5095.58	3.78784
								5097.58	3.78784
								5099.58	3.78876
								5101.58	3.78845
								5103.58	3.78876
								5105.58	3.78845
								5107.58	3.78876
								5109.58	3.78876
								5111.58	3.78845
								5113.58	3.78937
								5115.58	3.78937
								5117.58	3.78937
								5119.58	3.78967
								5121.58	3.78998
								5123.58	3.79028
								5125.58	3.78937
								5127.58	3.78998
								5129.58	3.79028
								5131.58	3.78998
								5133.58	3.78967
								5135.58	3.78998
								5137.58	3.78998
								5139.58	3.79059
								5141.58	3.79028
								5143.58	3.79089
								5145.58	3.79089
								5147.58	3.79059
								5149.58	3.7912
								5151.58	3.7912
								5153.58	3.7915
								5155.58	3.79089
								5157.58	3.7912
								5159.58	3.79181
								5161.58	3.79181
								5163.58	3.79181
								5165.58	3.79181
								5167.58	3.79242
								5169.58	3.7915
								5171.58	3.79181
								5173.58	3.79272
								5175.58	3.79181
								5177.58	3.79211
								5179.58	3.79211
								5181.58	3.79303
								5183.58	3.79303
								5185.58	3.79272
								5187.58	3.79303
								5189.58	3.79303
								5191.58	3.79303
								5193.58	3.79395
								5195.58	3.79303
								5197.58	3.79333
								5199.58	3.79364
								5201.58	3.79364
								5203.58	3.79395
								5205.58	3.79425
								5207.58	3.79364
								5209.58	3.79425
								5211.58	3.79425
								5213.58	3.79425
								5215.58	3.79425
								5217.58	3.79456
								5219.58	3.79425
								5221.58	3.79456
								5223.58	3.79425
								5225.58	3.79486
								5227.58	3.79486
								5229.58	3.79547
								5231.58	3.79547
								5233.58	3.79456
								5235.58	3.79486
								5237.58	3.79547
								5239.58	3.79578
								5241.58	3.79578
								5243.58	3.79578
								5245.58	3.79578
								5247.58	3.79578
								5249.58	3.79578
								5251.58	3.79669
								5253.58	3.79547
								5255.58	3.79639
								5257.58	3.79608
								5259.58	3.79608
								5261.58	3.79639
								5263.58	3.797
								5265.58	3.79639
								5267.58	3.79669
								5269.58	3.79669
								5271.58	3.7973
								5273.58	3.79791
								5275.58	3.797
								5277.58	3.7973
								5279.58	3.7973
								5281.58	3.797
								5283.58	3.7973
								5285.58	3.79791
								5287.58	3.79761
								5289.58	3.79761
								5291.58	3.79822
								5293.58	3.79852
								5295.58	3.79883
								5297.58	3.79852
								5299.58	3.79822
								5301.58	3.79822
								5303.58	3.79852
								5305.58	3.79883
								5307.58	3.79883
								5309.58	3.79944
								5311.58	3.79883
								5313.58	3.79883
								5315.58	3.80005
								5317.58	3.79944
								5319.58	3.79974
								5321.58	3.79944
								5323.58	3.80005
								5325.58	3.79944
								5327.58	3.79944
								5329.58	3.80005
								5331.58	3.80066
								5333.58	3.80035
								5335.58	3.80035
								5337.58	3.80005
								5339.58	3.80066
								5341.58	3.80066
								5343.58	3.80005
								5345.58	3.80157
								5347.58	3.80035
								5349.58	3.80035
								5351.58	3.80096
								5353.58	3.80157
								5355.58	3.80188
								5357.58	3.80157
								5359.58	3.80157
								5361.58	3.80219
								5363.58	3.80219
								5365.58	3.80157
								5367.58	3.80219
								5369.58	3.80219
								5371.58	3.80157
								5373.58	3.8028
								5375.58	3.8028
								5377.58	3.80219
								5379.58	3.80219
								5381.58	3.8028
								5383.58	3.8028
								5385.58	3.8028
								5387.58	3.8031
								5389.58	3.80402
								5391.58	3.80341
								5393.58	3.80371
								5395.58	3.80341
								5397.58	3.8031
								5399.58	3.80341
								5401.58	3.80402
								5403.58	3.80371
								5405.58	3.80402
								5407.58	3.80463
								5409.58	3.80432
								5411.58	3.80432
								5413.58	3.80463
								5415.58	3.80371
								5417.58	3.80463
								5419.58	3.80432
								5421.58	3.80524
								5423.58	3.80463
								5425.58	3.80524
								5427.58	3.80493
								5429.58	3.80493
								5431.58	3.80524
								5433.58	3.80493
								5435.58	3.80585
								5437.58	3.80585
								5439.58	3.80554
								5441.58	3.80554
								5443.58	3.80615
								5445.58	3.80585
								5447.58	3.80646
								5449.58	3.80646
								5451.58	3.80646
								5453.58	3.80585
								5455.58	3.80676
								5457.58	3.80646
								5459.58	3.80676
								5461.58	3.80676
								5463.58	3.80707
								5465.58	3.80707
								5467.58	3.80798
								5469.58	3.80768
								5471.58	3.80768
								5473.58	3.80707
								5475.58	3.80737
								5477.58	3.80829
								5479.58	3.80798
								5481.58	3.80829
								5483.58	3.80768
								5485.58	3.80798
								5487.58	3.80798
								5489.58	3.80829
								5491.58	3.80798
								5493.58	3.8089
								5495.58	3.8089
								5497.58	3.8089
								5499.58	3.80951
								5501.58	3.80951
								5503.58	3.8089
								5505.58	3.8092
								5507.58	3.8089
								5509.58	3.80951
								5511.58	3.8092
								5513.58	3.80981
								5515.58	3.8092
								5517.58	3.81042
								5519.58	3.80981
								5521.58	3.80951
								5523.58	3.81042
								5525.58	3.81042
								5527.58	3.81012
								5529.58	3.81042
								5531.58	3.81104
								5533.58	3.81104
								5535.58	3.81073
								5537.58	3.81104
								5539.58	3.81073
								5541.58	3.81134
								5543.58	3.81134
								5545.58	3.81226
								5547.58	3.81134
								5549.58	3.81104
								5551.58	3.81165
								5553.58	3.81165
								5555.58	3.81195
								5557.58	3.81226
								5559.58	3.81195
								5561.58	3.81165
								5563.58	3.81226
								5565.58	3.81165
								5567.58	3.81256
								5569.58	3.81226
								5571.58	3.81256
								5573.58	3.81226
								5575.58	3.81287
								5577.58	3.81256
								5579.58	3.81226
								5581.58	3.81287
								5583.58	3.81317
								5585.58	3.81348
								5587.58	3.81317
								5589.58	3.81317
								5591.58	3.81378
								5593.58	3.81348
								5595.58	3.81378
								5597.58	3.81409
								5599.58	3.81378
								5601.58	3.81439
								5603.58	3.8147
								5605.58	3.81439
								5607.58	3.81439
								5609.58	3.81409
								5611.58	3.8147
								5613.58	3.815
								5615.58	3.8147
								5617.58	3.81531
								5619.58	3.81531
								5621.58	3.81531
								5623.58	3.81531
								5625.58	3.81561
								5627.58	3.81531
								5629.58	3.81531
								5631.58	3.81561
								5633.58	3.81561
								5635.58	3.81622
								5637.58	3.81561
								5639.58	3.81561
								5641.58	3.81653
								5643.58	3.81592
								5645.58	3.81653
								5647.58	3.81683
								5649.58	3.81622
								5651.58	3.81683
								5653.58	3.81714
								5655.58	3.81653
								5657.58	3.81683
								5659.58	3.81714
								5661.58	3.81775
								5663.58	3.81714
								5665.58	3.81714
								5667.58	3.81714
								5669.58	3.81744
								5671.58	3.81836
								5673.58	3.81775
								5675.58	3.81744
								5677.58	3.81805
								5679.58	3.81805
								5681.58	3.81775
								5683.58	3.81836
								5685.58	3.81836
								5687.58	3.81866
								5689.58	3.81927
								5691.58	3.81805
								5693.58	3.81897
								5695.58	3.81897
								5697.58	3.81927
								5699.58	3.81897
								5701.58	3.81927
								5703.58	3.81897
								5705.58	3.81897
								5707.58	3.81927
								5709.58	3.81958
								5711.58	3.82019
								5713.58	3.8205
								5715.58	3.8205
								5717.58	3.82019
								5719.58	3.8205
								5721.58	3.8205
								5723.58	3.8205
								5725.58	3.82019
								5727.58	3.8205
								5729.58	3.8208
								5731.58	3.82111
								5733.58	3.8208
								5735.58	3.82111
								5737.58	3.82141
								5739.58	3.82111
								5741.58	3.82172
								5743.58	3.82111
								5745.58	3.82141
								5747.58	3.82172
								5749.58	3.82172
								5751.58	3.82172
								5753.58	3.82111
								5755.58	3.82263
								5757.58	3.82263
								5759.58	3.82172
								5761.58	3.82263
								5763.58	3.82233
								5765.58	3.82233
								5767.58	3.82294
								5769.58	3.82263
								5771.58	3.82324
								5773.58	3.82324
								5775.58	3.82355
								5777.58	3.82355
								5779.58	3.82446
								5781.58	3.82416
								5783.58	3.82416
								5785.58	3.82355
								5787.58	3.82324
								5789.58	3.82385
								5791.58	3.82416
								5793.58	3.82355
								5795.58	3.82446
								5797.58	3.82477
								5799.58	3.82416
								5801.58	3.82446
								5803.58	3.82477
								5805.58	3.82507
								5807.58	3.82477
								5809.58	3.82538
								5811.58	3.82507
								5813.58	3.82477
								5815.58	3.82538
								5817.58	3.82507
								5819.58	3.82538
								5821.58	3.82507
								5823.58	3.82568
								5825.58	3.82507
								5827.58	3.82599
								5829.58	3.82599
								5831.58	3.82629
								5833.58	3.82568
								5835.58	3.82568
								5837.58	3.82599
								5839.58	3.8266
								5841.58	3.8266
								5843.58	3.8269
								5845.58	3.82599
								5847.58	3.8266
								5849.58	3.8266
								5851.58	3.82751
								5853.58	3.82721
								5855.58	3.82782
								5857.58	3.82721
								5859.58	3.82751
								5861.58	3.82843
								5863.58	3.82782
								5865.58	3.82812
								5867.58	3.82721
								5869.58	3.82843
								5871.58	3.82843
								5873.58	3.82782
								5875.58	3.82751
								5877.58	3.82843
								5879.58	3.82874
								5881.58	3.82874
								5883.58	3.82904
								5885.58	3.82843
								5887.58	3.82904
								5889.58	3.82843
								5891.58	3.82935
								5893.58	3.82965
								5895.58	3.82904
								5897.58	3.82935
								5899.58	3.82935
								5901.58	3.82965
								5903.58	3.83026
								5905.58	3.83087
								5907.58	3.83057
								5909.58	3.83026
								5911.58	3.83057
								5913.58	3.83026
								5915.58	3.82996
								5917.58	3.82965
								5919.58	3.83026
								5921.58	3.83057
								5923.58	3.83148
								5925.58	3.82996
								5927.58	3.83148
								5929.58	3.83148
								5931.58	3.83179
								5933.58	3.83148
								5935.58	3.83148
								5937.58	3.83179
								5939.58	3.83148
								5941.58	3.83148
								5943.58	3.83209
								5945.58	3.8324
								5947.58	3.83179
								5949.58	3.8327
								5951.58	3.8324
								5953.58	3.8324
								5955.58	3.83209
								5957.58	3.8324
								5959.58	3.83331
								5961.58	3.8327
								5963.58	3.83301
								5965.58	3.83331
								5967.58	3.83331
								5969.58	3.83331
								5971.58	3.83392
								5973.58	3.83423
								5975.58	3.83362
								5977.58	3.83392
								5979.58	3.83392
								5981.58	3.83392
								5983.58	3.83453
								5985.58	3.83392
								5987.58	3.83484
								5989.58	3.83423
								5991.58	3.83514
								5993.58	3.83484
								5995.58	3.83392
								5997.58	3.83453
								5999.58	3.83484
								6001.58	3.83514
								6003.58	3.83423
								6005.58	3.83514
								6007.58	3.83514
								6009.58	3.83545
								6011.58	3.83514
								6013.58	3.83575
								6015.58	3.83575
								6017.58	3.83606
								6019.58	3.83575
								6021.58	3.83606
								6023.58	3.83606
								6025.58	3.83636
								6027.58	3.83606
								6029.58	3.83606
								6031.58	3.83606
								6033.58	3.83698
								6035.58	3.83698
								6037.58	3.83636
								6039.58	3.83636
								6041.58	3.83636
								6043.58	3.83728
								6045.58	3.83698
								6047.58	3.83728
								6049.58	3.83698
								6051.58	3.83789
								6053.58	3.8382
								6055.58	3.83789
								6057.58	3.83759
								6059.58	3.8382
								6061.58	3.83789
								6063.58	3.8382
								6065.58	3.83789
								6067.58	3.8385
								6069.58	3.8385
								6071.58	3.8385
								6073.58	3.83881
								6075.58	3.83911
								6077.58	3.83972
								6079.58	3.8382
								6081.58	3.83911
								6083.58	3.83881
								6085.58	3.83942
								6087.58	3.83942
								6089.58	3.83881
								6091.58	3.83972
								6093.58	3.84033
								6095.58	3.83972
								6097.58	3.84003
								6099.58	3.83942
								6101.58	3.84033
								6103.58	3.83911
								6105.58	3.84003
								6107.58	3.84064
								6109.58	3.84064
								6111.58	3.84064
								6113.58	3.84094
								6115.58	3.84033
								6117.58	3.84125
								6119.58	3.84064
								6121.58	3.84125
								6123.58	3.84186
								6125.58	3.84125
								6127.58	3.84155
								6129.58	3.84125
								6131.58	3.84155
								6133.58	3.84247
								6135.58	3.84186
								6137.58	3.84247
								6139.58	3.84247
								6141.58	3.84247
								6143.58	3.84247
								6145.58	3.84247
								6147.58	3.84247
								6149.58	3.84216
								6151.58	3.84308
								6153.58	3.84308
								6155.58	3.84308
[truncated: 13,411 more rows]
