# Supplementary material for: Hollow-core optical fibre sensors for operando Raman spectroscopy investigation of Li-ion battery liquid electrolytes
Source: Nat Commun. 2022 Mar 28;13:1651. doi: 10.1038/s41467-022-29330-4 (PMC8960792; doi:10.1038/s41467-022-29330-4)
Supplement: Supplementary file 6 — Source Data [file 41467_2022_29330_MOESM6_ESM.zip › Datasets/Figure6_c.xlsx]

## Sheet: pristinewl_n
Wavenumbers (cm-1)	Intensity	Wavenumbers (cm-1)	Intensity
451.824	0.0149642	451.234	0.0504593
453.849	0.0186837	453.258	0.0531002
455.874	0.0242442	455.282	0.055774
457.897	0.0309547	457.304	0.0590571
459.921	0.0403029	459.327	0.0628648
461.943	0.0516871	461.348	0.0665948
463.965	0.0645846	463.369	0.071152
465.986	0.0798642	465.389	0.0771851
468.006	0.0980373	467.409	0.0834539
470.026	0.117883	469.428	0.0916506
472.045	0.139534	471.446	0.102962
474.064	0.161842	473.463	0.116111
476.082	0.184937	475.48	0.128452
478.099	0.209007	477.497	0.141229
480.115	0.233262	479.512	0.155921
482.131	0.257104	481.527	0.171846
484.146	0.280342	483.541	0.18746
486.161	0.300951	485.555	0.202227
488.175	0.3199	487.568	0.216857
490.188	0.334628	489.58	0.229839
492.2	0.345988	491.592	0.241104
494.212	0.353351	493.603	0.249869
496.223	0.355879	495.613	0.255478
498.234	0.35293	497.622	0.25701
500.244	0.345862	499.631	0.254765
502.253	0.333892	501.64	0.25051
504.261	0.317842	503.647	0.243399
506.269	0.297514	505.654	0.232767
508.276	0.274499	507.661	0.219145
510.283	0.249376	509.666	0.203027
512.289	0.223202	511.671	0.1866
514.294	0.19676	513.676	0.169233
516.299	0.170538	515.679	0.151063
518.303	0.144809	517.682	0.13268
520.306	0.121022	519.685	0.116353
522.309	0.0985545	521.686	0.0997678
524.31	0.0776427	523.687	0.0852976
526.312	0.0589632	525.688	0.0716398
528.312	0.0418158	527.688	0.0580436
530.312	0.027556	529.687	0.0465609
532.312	0.0169071	531.685	0.0372433
534.31	0.00872184	533.683	0.0295667
536.308	0.00223521	535.68	0.024687
538.306	-0.00210452	537.676	0.0214265
540.303	-0.00500547	539.672	0.0196599
542.299	-0.00676162	541.667	0.0188936
544.294	-0.00666792	543.662	0.0195339
546.289	-0.00505843	545.656	0.0205171
548.283	-0.00333708	547.649	0.0217404
550.276	-0.00126485	549.642	0.02364
552.269	0.000556451	551.634	0.0253349
554.261	0.0017574	553.625	0.0258155
556.253	0.00295903	555.615	0.026435
558.244	0.00451059	557.605	0.0253364
560.234	0.00601703	559.595	0.02252
562.223	0.00721894	561.583	0.0197604
564.212	0.00842937	563.571	0.016304
566.2	0.00962202	565.559	0.0122462
568.188	0.0104412	567.545	0.0104775
570.175	0.0116413	569.532	0.00841725
572.161	0.0138124	571.517	0.0076276
574.147	0.016028	573.502	0.00825266
576.132	0.0186932	575.486	0.00917913
578.116	0.0219359	577.469	0.0103301
580.1	0.0253564	579.452	0.0126353
582.083	0.0283249	581.434	0.0170125
584.065	0.0315458	583.416	0.0212748
586.047	0.0355312	585.397	0.0258937
588.028	0.0400675	587.377	0.0310427
590.009	0.0440877	589.357	0.0369049
591.988	0.0484474	591.336	0.0422734
593.968	0.0523523	593.314	0.0473444
595.946	0.0567015	595.292	0.0522003
597.924	0.0606132	597.269	0.0562653
599.901	0.0639227	599.245	0.0605616
601.878	0.0669276	601.221	0.0632986
603.854	0.0698474	603.196	0.0655957
605.829	0.0714405	605.17	0.066036
607.804	0.0723945	607.144	0.065202
609.778	0.0738944	609.117	0.0626046
611.751	0.0745573	611.09	0.0601709
613.724	0.0745094	613.062	0.0587596
615.696	0.0742642	615.033	0.0567497
617.667	0.0730257	617.003	0.0554217
619.638	0.0710621	618.973	0.055522
621.608	0.0685026	620.943	0.0559969
623.578	0.0666073	622.911	0.0557067
625.547	0.0648847	624.879	0.0552602
627.515	0.0629863	626.847	0.0550951
629.482	0.061463	628.814	0.054399
631.449	0.061014	630.78	0.0533582
633.416	0.0623169	632.745	0.0514025
635.381	0.0646947	634.71	0.0492406
637.346	0.0680713	636.674	0.0468685
639.311	0.0723674	638.638	0.0450843
641.275	0.0786407	640.601	0.0435282
643.238	0.0851915	642.563	0.0433536
645.2	0.0929893	644.525	0.0444351
647.162	0.101268	646.486	0.0458357
649.123	0.110037	648.446	0.0477684
651.084	0.120002	650.406	0.0510983
653.044	0.131379	652.365	0.0541639
655.003	0.144093	654.324	0.0578099
656.962	0.157397	656.281	0.0622527
658.92	0.171298	658.239	0.0690137
660.877	0.186721	660.195	0.0775063
662.834	0.203996	662.151	0.0879526
664.79	0.22239	664.106	0.0998843
666.746	0.242924	666.061	0.113797
668.701	0.265223	668.015	0.129753
670.655	0.288731	669.969	0.149205
672.608	0.314344	671.921	0.173066
674.561	0.340194	673.874	0.203445
676.514	0.367244	675.825	0.238638
678.465	0.393479	677.776	0.276613
680.416	0.419181	679.726	0.31707
682.367	0.445297	681.676	0.358042
684.317	0.469671	683.625	0.394804
686.266	0.49143	685.573	0.42843
688.214	0.511136	687.521	0.457984
690.162	0.529096	689.468	0.482029
692.11	0.544388	691.414	0.500653
694.056	0.557896	693.36	0.51337
696.002	0.568222	695.306	0.519258
697.948	0.576198	697.25	0.518776
699.892	0.579728	699.194	0.512567
701.836	0.579073	701.137	0.501901
703.78	0.574081	703.08	0.487702
705.723	0.564422	705.022	0.469289
707.665	0.549195	706.964	0.445179
709.607	0.528295	708.905	0.416044
711.548	0.50318	710.845	0.382644
713.488	0.474642	712.784	0.344302
715.428	0.444239	714.723	0.302352
717.367	0.413311	716.662	0.25995
719.305	0.381787	718.599	0.218667
721.243	0.350062	720.536	0.178935
723.181	0.317612	722.473	0.143897
725.117	0.285595	724.409	0.11388
727.053	0.253678	726.344	0.0896019
728.989	0.222901	728.278	0.0706233
730.923	0.19395	730.212	0.0549982
732.857	0.166582	732.146	0.0425101
734.791	0.139988	734.078	0.0327675
736.724	0.114736	736.011	0.0236437
738.656	0.0899989	737.942	0.0166997
740.588	0.0668606	739.873	0.0115102
742.519	0.0464153	741.803	0.00739947
744.449	0.029097	743.733	0.003676
746.379	0.0166773	745.662	0.00133482
748.308	0.0071388	747.59	0.000918872
750.236	-0.00123763	749.518	0.00166396
752.164	-0.00736554	751.445	0.00282248
754.092	-0.0121098	753.371	0.00456065
756.018	-0.0150546	755.297	0.00674615
757.944	-0.016	757.223	0.00954434
759.87	-0.0154418	759.147	0.0118683
761.794	-0.0138335	761.071	0.0137708
763.719	-0.012486	762.995	0.0158853
765.642	-0.010496	764.918	0.0176238
767.565	-0.00901086	766.84	0.0191222
769.487	-0.00736925	768.761	0.0214755
771.409	-0.00609021	770.682	0.0234695
773.33	-0.00444093	772.603	0.0246932
775.251	-0.00244688	774.522	0.0251184
777.171	0.000315209	776.441	0.0259349
779.09	0.0031128	778.36	0.0268733
781.008	0.00534335	780.278	0.0273515
782.926	0.00783077	782.195	0.0281366
784.844	0.0100098	784.112	0.0281008
786.761	0.0123785	786.028	0.0277454
788.677	0.0146607	787.943	0.028256
790.592	0.0166631	789.858	0.0286224
792.507	0.018599	791.772	0.029919
794.422	0.021017	793.686	0.0310265
796.335	0.0237658	795.599	0.0326847
798.248	0.0250178	797.511	0.0349006
800.161	0.0269273	799.423	0.037451
802.073	0.0282301	801.334	0.0396637
803.984	0.0293284	803.244	0.0419998
805.895	0.0305969	805.154	0.0448825
807.805	0.0323016	807.063	0.0485669
809.714	0.0339314	808.972	0.0518718
811.623	0.0365852	810.88	0.0555747
813.531	0.0398162	812.788	0.0589275
815.439	0.0442608	814.694	0.0615267
817.346	0.0498648	816.601	0.0634272
819.252	0.0565068	818.506	0.0661806
821.158	0.0643843	820.411	0.0681525
823.063	0.0730428	822.316	0.0697827
824.967	0.0839556	824.22	0.0709091
826.871	0.097141	826.123	0.072993
828.774	0.111805	828.025	0.0757755
830.677	0.130334	829.927	0.0793185
832.579	0.151938	831.829	0.0835205
834.481	0.177662	833.729	0.0906885
836.382	0.207177	835.63	0.100691
838.282	0.241172	837.529	0.114595
840.182	0.278586	839.428	0.130711
842.081	0.320762	841.326	0.150594
843.979	0.366324	843.224	0.172986
845.877	0.417057	845.121	0.19787
847.774	0.47098	847.018	0.227077
849.671	0.52719	848.914	0.263451
851.567	0.583852	850.809	0.308018
853.462	0.639335	852.704	0.361187
855.357	0.693656	854.598	0.422649
857.251	0.746317	856.491	0.489491
859.145	0.795937	858.384	0.559502
861.038	0.841968	860.277	0.628704
862.93	0.882368	862.168	0.697898
864.822	0.917166	864.059	0.765399
866.713	0.945379	865.95	0.827802
868.604	0.966817	867.84	0.883442
870.494	0.979533	869.729	0.929187
872.383	0.984	871.618	0.965242
874.272	0.979806	873.506	0.988926
876.16	0.969838	875.393	0.999823
878.048	0.954126	877.28	1
879.935	0.934318	879.166	0.990414
881.821	0.910012	881.052	0.972032
883.707	0.880597	882.937	0.94525
885.592	0.84682	884.822	0.908421
887.477	0.810064	886.705	0.862141
889.361	0.771788	888.589	0.809444
891.244	0.734643	890.471	0.750298
893.127	0.700921	892.354	0.690072
895.009	0.671278	894.235	0.628705
896.891	0.644917	896.116	0.569027
898.771	0.6207	897.996	0.513711
900.652	0.597242	899.876	0.463951
902.532	0.57627	901.755	0.42189
904.411	0.558919	903.633	0.38545
906.289	0.545985	905.511	0.354186
908.167	0.536164	907.389	0.327697
910.045	0.528554	909.265	0.305743
911.922	0.520727	911.142	0.288669
913.798	0.510529	913.017	0.276172
915.673	0.498238	914.892	0.265522
917.548	0.483382	916.766	0.258413
919.423	0.467163	918.64	0.252574
921.297	0.449094	920.513	0.245972
923.17	0.429032	922.386	0.239944
925.043	0.404696	924.258	0.233228
926.915	0.376812	926.129	0.226064
928.786	0.346066	928	0.218769
930.657	0.313184	929.87	0.21043
932.527	0.280672	931.74	0.20251
934.397	0.248825	933.609	0.193454
936.266	0.217089	935.477	0.18345
938.134	0.186883	937.345	0.17317
940.002	0.159469	939.212	0.163205
941.87	0.13521	941.079	0.154151
943.736	0.115159	942.945	0.14576
945.602	0.0985338	944.81	0.137794
947.468	0.085111	946.675	0.131601
949.333	0.0742862	948.539	0.124881
951.197	0.0652307	950.403	0.118378
953.061	0.0584703	952.266	0.11232
954.924	0.0526157	954.129	0.106549
956.787	0.0482406	955.991	0.101632
958.649	0.044514	957.852	0.0965957
960.51	0.0409164	959.713	0.0914116
962.371	0.0379234	961.573	0.086703
964.231	0.0347849	963.432	0.0803231
966.091	0.0314208	965.291	0.0739316
967.95	0.0280748	967.15	0.0674229
969.808	0.0247152	969.008	0.0605058
971.666	0.021269	970.865	0.0536485
973.523	0.0185106	972.721	0.0464995
975.38	0.01523	974.577	0.0405353
977.236	0.0129815	976.433	0.0355345
979.092	0.011104	978.288	0.0312004
980.947	0.00975842	980.142	0.0276848
982.801	0.00918818	981.996	0.0256748
984.655	0.00883901	983.849	0.0245127
986.508	0.00885266	985.701	0.0238341
988.361	0.00897417	987.553	0.0226242
990.213	0.00906737	989.405	0.0217713
992.064	0.00899477	991.256	0.0201501
993.915	0.00884282	993.106	0.0177881
995.765	0.0084442	994.955	0.0168743
997.615	0.00750042	996.804	0.0154262
999.464	0.00613266	998.653	0.0138344
1001.31	0.00420705	1000.5	0.0116913
1003.16	0.00186456	1002.35	0.00984586
1005.01	-0.00103494	1004.19	0.0085695
1006.85	-0.00394332	1006.04	0.00672067
1008.7	-0.00675928	1007.89	0.00559722
1010.55	-0.00917103	1009.73	0.00363717
1012.39	-0.0113426	1011.58	0.00250269
1014.24	-0.0134894	1013.42	0.00151568
1016.08	-0.0147434	1015.26	0.00080885
1017.92	-0.0154376	1017.11	0
1019.77	-0.0150878	1018.95	0.000735385
1021.61	-0.0141999	1020.79	0.00187636
1023.45	-0.0124886	1022.63	0.00382911
1025.29	-0.00965971	1024.47	0.00666976
1027.13	-0.00630241	1026.31	0.00966231
1028.97	-0.00190531	1028.15	0.0129498
1030.81	0.00343276	1029.99	0.0168466
1032.65	0.00970171	1031.83	0.0215332
1034.49	0.0165764	1033.66	0.0262185
1036.32	0.0239808	1035.5	0.0314449
1038.16	0.0323112	1037.34	0.0385594
1040	0.0411923	1039.17	0.045695
1041.83	0.0502012	1041.01	0.0540172
1043.67	0.060021	1042.84	0.0624384
1045.5	0.0706857	1044.68	0.0710687
1047.34	0.0810404	1046.51	0.0807544
1049.17	0.0916592	1048.34	0.0912814
1051	0.102414	1050.17	0.101173
1052.84	0.112778	1052.01	0.110676
1054.67	0.123946	1053.84	0.119973
1056.5	0.134402	1055.67	0.127645
1058.33	0.145262	1057.5	0.134328
1060.16	0.155696	1059.33	0.139609
1061.99	0.166041	1061.16	0.143396
1063.82	0.176179	1062.98	0.146487
1065.65	0.185889	1064.81	0.148529
1067.47	0.195543	1066.64	0.150026
1069.3	0.204601	1068.47	0.150389
1071.13	0.213453	1070.29	0.14985
1072.95	0.222633	1072.12	0.149354
1074.78	0.230613	1073.94	0.149234
1076.6	0.237907	1075.77	0.150523
1078.43	0.24487	1077.59	0.151327
1080.25	0.25118	1079.41	0.15308
1082.07	0.255439	1081.24	0.155803
1083.9	0.258933	1083.06	0.15801
1085.72	0.260617	1084.88	0.159376
1087.54	0.260808	1086.7	0.160523
1089.36	0.259757	1088.52	0.160775
1091.18	0.257494	1090.34	0.161069
1093	0.253572	1092.16	0.160622
1094.82	0.248351	1093.98	0.158786
1096.64	0.241493	1095.8	0.156598
1098.46	0.233022	1097.61	0.153745
1100.27	0.223466	1099.43	0.150626
1102.09	0.212908	1101.25	0.146783
1103.91	0.201006	1103.06	0.142305
1105.72	0.188905	1104.88	0.137266
1107.54	0.176309	1106.69	0.130642
1109.35	0.163323	1108.51	0.123697
1111.17	0.149674	1110.32	0.116262
1112.98	0.136287	1112.13	0.106767
1114.79	0.123247	1113.94	0.0967936
1116.61	0.111133	1115.76	0.0865222
1118.42	0.10024	1117.57	0.0764661
1120.23	0.0904925	1119.38	0.0675836
1122.04	0.0823314	1121.19	0.058978
1123.85	0.0759974	1123	0.0517403
1125.66	0.0706509	1124.81	0.0469476
1127.47	0.0666186	1126.61	0.0441856
1129.28	0.0636675	1128.42	0.0435921
1131.08	0.0618782	1130.23	0.0434923
1132.89	0.0609956	1132.04	0.0452193
1134.7	0.0610644	1133.84	0.047669
1136.5	0.0615453	1135.65	0.0503819
1138.31	0.062294	1137.45	0.0534572
1140.11	0.0629763	1139.26	0.0565883
1141.92	0.0633114	1141.06	0.0589735
1143.72	0.0637102	1142.86	0.0609188
1145.53	0.06411	1144.67	0.0619044
1147.33	0.0641754	1146.47	0.0624205
1149.13	0.0642522	1148.27	0.0623208
1150.93	0.0648744	1150.07	0.0612469
1152.73	0.0658812	1151.87	0.0602464
1154.53	0.0672072	1153.67	0.0595699
1156.33	0.0687198	1155.47	0.0591107
1158.13	0.07075	1157.27	0.0588136
1159.93	0.0728378	1159.07	0.0577914
1161.73	0.0755046	1160.87	0.0577265
1163.53	0.0788251	1162.66	0.057511
1165.33	0.0825344	1164.46	0.0572655
1167.12	0.0866235	1166.26	0.0575837
1168.92	0.0912375	1168.05	0.0584674
1170.71	0.0962434	1169.85	0.0598152
1172.51	0.10132	1171.64	0.0613238
1174.3	0.106661	1173.44	0.0635939
1176.1	0.112638	1175.23	0.0672862
1177.89	0.118846	1177.02	0.07153
1179.68	0.125499	1178.81	0.0768876
1181.48	0.132499	1180.61	0.0838022
1183.27	0.13942	1182.4	0.0913031
1185.06	0.145935	1184.19	0.0998698
1186.85	0.152133	1185.98	0.109348
1188.64	0.157379	1187.77	0.118809
1190.43	0.162609	1189.55	0.128739
1192.22	0.167273	1191.34	0.138513
1194	0.170671	1193.13	0.147488
1195.79	0.172612	1194.92	0.155427
1197.58	0.173984	1196.7	0.162567
1199.37	0.174137	1198.49	0.168512
1201.15	0.172969	1200.28	0.173049
1202.94	0.171112	1202.06	0.176313
1204.72	0.168499	1203.85	0.177444
1206.51	0.164726	1205.63	0.177066
1208.29	0.159909	1207.41	0.175847
1210.07	0.154501	1209.2	0.1735
1211.86	0.147837	1210.98	0.169383
1213.64	0.140534	1212.76	0.164141
1215.42	0.13228	1214.54	0.158268
1217.2	0.123595	1216.32	0.151854
1218.98	0.114693	1218.1	0.144684
1220.76	0.105019	1219.88	0.13719
1222.54	0.0950226	1221.66	0.129117
1224.32	0.0855891	1223.44	0.120763
1226.1	0.0769978	1225.22	0.113095
1227.88	0.0693936	1226.99	0.1054
1229.65	0.0632719	1228.77	0.0981643
1231.43	0.0589044	1230.55	0.0916108
1233.21	0.0559984	1232.32	0.0851766
1234.98	0.0547711	1234.1	0.0803156
1236.76	0.0550155	1235.87	0.0767863
1238.53	0.0563133	1237.64	0.0736291
1240.31	0.0583689	1239.42	0.0709381
1242.08	0.0616075	1241.19	0.0686453
1243.85	0.0646371	1242.96	0.0672051
1245.62	0.0676798	1244.74	0.0667322
1247.4	0.0705047	1246.51	0.0661996
1249.17	0.073013	1248.28	0.0661403
1250.94	0.0756082	1250.05	0.0658199
1252.71	0.0780634	1251.82	0.0654894
1254.48	0.0802157	1253.59	0.0655333
1256.25	0.0820788	1255.35	0.0656488
1258.02	0.0838979	1257.12	0.0659247
1259.78	0.0856433	1258.89	0.0664169
1261.55	0.086893	1260.66	0.067233
1263.32	0.0881973	1262.42	0.0687973
1265.08	0.0894091	1264.19	0.0709191
1266.85	0.0898618	1265.95	0.0729067
1268.61	0.0900713	1267.72	0.0742494
1270.38	0.089754	1269.48	0.0757856
1272.14	0.0886928	1271.25	0.0769077
1273.91	0.0870997	1273.01	0.0779663
1275.67	0.0856776	1274.77	0.0778427
1277.43	0.084078	1276.53	0.0769267
1279.19	0.0823295	1278.3	0.0747345
1280.96	0.080013	1280.06	0.0722132
1282.72	0.0774416	1281.82	0.0693472
1284.48	0.0744076	1283.58	0.0663244
1286.24	0.0713585	1285.34	0.0629317
1288	0.0678786	1287.09	0.059915
1289.75	0.0642664	1288.85	0.0571067
1291.51	0.0604898	1290.61	0.0548289
1293.27	0.0564653	1292.37	0.0525305
1295.03	0.0520557	1294.12	0.0502598
1296.78	0.0474791	1295.88	0.0480025
1298.54	0.0424845	1297.64	0.0461435
1300.3	0.0378136	1299.39	0.0443352
1302.05	0.0330053	1301.14	0.0425737
1303.8	0.0288127	1302.9	0.0409568
1305.56	0.0245526	1304.65	0.0392486
1307.31	0.0206454	1306.4	0.0376601
1309.06	0.0168475	1308.16	0.0361705
1310.82	0.0137441	1309.91	0.0356277
1312.57	0.0110353	1311.66	0.0343825
1314.32	0.00870336	1313.41	0.0333011
1316.07	0.00660525	1315.16	0.0324308
1317.82	0.00484301	1316.91	0.0312441
1319.57	0.00294773	1318.66	0.0301702
1321.32	0.00147066	1320.41	0.0290389
1323.07	0.000134551	1322.16	0.0277915
1324.82	-0.000971213	1323.9	0.0269331
1326.56	-0.00192238	1325.65	0.0260237
1328.31	-0.0024368	1327.4	0.0255776
1330.06	-0.00250071	1329.14	0.0254393
1331.8	-0.00204844	1330.89	0.0258646
1333.55	-0.00144955	1332.63	0.025842
1335.29	-0.000545722	1334.38	0.0258544
1337.04	0.000544247	1336.12	0.0257937
1338.78	0.00158367	1337.86	0.0251223
1340.52	0.00285447	1339.61	0.0228951
1342.27	0.00383905	1341.35	0.0208795
1344.01	0.00451478	1343.09	0.0177948
1345.75	0.00489594	1344.83	0.0137276
1347.49	0.00470257	1346.57	0.00988033
1349.23	0.00434747	1348.31	0.00661854
1350.97	0.00352229	1350.05	0.00358319
1352.71	0.0027841	1351.79	0.00157004
1354.45	0.00196872	1353.53	0.000676021
1356.19	0.00134342	1355.27	0.000971085
1357.92	0.00109623	1357	0.00297788
1359.66	0.00087574	1358.74	0.00572976
1361.4	0.000830366	1360.48	0.00889066
1363.13	0.000798776	1362.21	0.0124377
1364.87	0.000833073	1363.95	0.0159256
1366.61	0.000855836	1365.68	0.0183014
1368.34	0.00122531	1367.42	0.0202012
1370.07	0.00160054	1369.15	0.0212007
1371.81	0.00239989	1370.88	0.0205441
1373.54	0.00322051	1372.62	0.0192447
1375.27	0.00420853	1374.35	0.017842
1377.01	0.00529947	1376.08	0.0161719
1378.74	0.00655875	1377.81	0.0140245
1380.47	0.00762252	1379.54	0.0120853
1382.2	0.00861086	1381.27	0.010693
1383.93	0.00960596	1383	0.00940191
1385.66	0.0105745	1384.73	0.00901681
1387.39	0.0117009	1386.46	0.00879128
1389.11	0.01301	1388.19	0.00897571
1390.84	0.0145119	1389.91	0.00991078
1392.57	0.0167669	1391.64	0.0114151
1394.3	0.0196622	1393.37	0.0130459
1396.02	0.0234327	1395.09	0.0157745
1397.75	0.0283506	1396.82	0.018895
1399.47	0.0343484	1398.54	0.0223786
1401.2	0.041737	1400.27	0.0264125
1402.92	0.0506508	1401.99	0.0308653
1404.64	0.0610992	1403.71	0.0355712
1406.37	0.0728922	1405.43	0.0407866
1408.09	0.0859458	1407.16	0.0463703
1409.81	0.100256	1408.88	0.0525499
1411.53	0.115956	1410.6	0.0589125
1413.25	0.132859	1412.32	0.0660212
1414.98	0.150396	1414.04	0.0736694
1416.7	0.16882	1415.76	0.0815999
1418.41	0.187953	1417.48	0.0903112
1420.13	0.207314	1419.2	0.0995572
1421.85	0.226073	1420.91	0.109222
1423.57	0.244042	1422.63	0.119601
1425.29	0.261105	1424.35	0.12994
1427	0.276968	1426.06	0.139971
1428.72	0.29163	1427.78	0.149632
1430.44	0.304488	1429.5	0.159035
1432.15	0.315541	1431.21	0.167883
1433.87	0.324527	1432.92	0.176446
1435.58	0.331199	1434.64	0.183862
1437.29	0.335459	1436.35	0.190497
1439.01	0.337725	1438.06	0.195897
1440.72	0.338192	1439.78	0.200324
1442.43	0.336739	1441.49	0.203769
1444.14	0.333749	1443.2	0.205467
1445.85	0.32942	1444.91	0.206964
1447.56	0.323634	1446.62	0.208128
1449.27	0.317052	1448.33	0.208241
1450.98	0.309756	1450.04	0.207902
1452.69	0.301783	1451.75	0.207402
1454.4	0.29337	1453.46	0.206501
1456.11	0.284916	1455.16	0.205195
1457.82	0.275646	1456.87	0.204118
1459.52	0.266005	1458.58	0.202758
1461.23	0.256335	1460.28	0.201211
1462.93	0.246338	1461.99	0.198814
1464.64	0.236349	1463.69	0.196565
1466.35	0.225992	1465.4	0.193811
1468.05	0.215907	1467.1	0.190461
1469.75	0.205631	1468.8	0.186737
1471.46	0.194844	1470.51	0.18175
1473.16	0.184062	1472.21	0.176926
1474.86	0.173261	1473.91	0.171889
1476.56	0.162381	1475.61	0.165937
1478.26	0.151207	1477.31	0.159914
1479.96	0.139958	1479.01	0.153981
1481.67	0.128671	1480.71	0.147143
1483.36	0.117725	1482.41	0.140055
1485.06	0.106542	1484.11	0.133039
1486.76	0.096082	1485.81	0.125459
1488.46	0.0864385	1487.51	0.117636
1490.16	0.0775644	1489.2	0.109973
1491.86	0.0691715	1490.9	0.102823
1493.55	0.0616244	1492.6	0.0953118
1495.25	0.0552347	1494.29	0.0879133
1496.94	0.049461	1495.99	0.0810051
1498.64	0.0445777	1497.68	0.0737047
1500.33	0.0403009	1499.38	0.067238
1502.03	0.0368717	1501.07	0.0613923
1503.72	0.0338307	1502.76	0.056043
1505.41	0.0314931	1504.46	0.0514069
1507.11	0.0294622	1506.15	0.0474163
1508.8	0.0275783	1507.84	0.0437584
1510.49	0.0258664	1509.53	0.0413375
1512.18	0.0244078	1511.22	0.0392483
1513.87	0.0232981	1512.91	0.0379086
1515.56	0.0224214	1514.6	0.0372856
1517.25	0.0217104	1516.29	0.0373046
1518.94	0.0206886	1517.98	0.03783
1520.63	0.0201332	1519.67	0.0388639
1522.32	0.0196249	1521.35	0.0400431
1524	0.0190821	1523.04	0.0416451
1525.69	0.0191164	1524.73	0.0431147
1527.38	0.0188086	1526.41	0.0448214
1529.06	0.0187991	1528.1	0.0462462
1530.75	0.0186966	1529.78	0.0470645
1532.43	0.0185499	1531.47	0.0474064
1534.12	0.0184892	1533.15	0.047237
1535.8	0.0182995	1534.84	0.047056
1537.48	0.0178962	1536.52	0.0466239
1539.17	0.0176552	1538.2	0.0453083
1540.85	0.0174369	1539.88	0.0443314
1542.53	0.0171903	1541.56	0.0432285
1544.21	0.016659	1543.25	0.0423122
1545.89	0.0160842	1544.93	0.0414931
1547.57	0.0159665	1546.61	0.0407981
1549.25	0.0156095	1548.29	0.0397407
1550.93	0.0153515	1549.96	0.039032
1552.61	0.0152741	1551.64	0.038287
1554.29	0.0148383	1553.32	0.0374479
1555.97	0.0147978	1555	0.0363593
1557.64	0.0145086	1556.67	0.0349814
1559.32	0.014332	1558.35	0.0335915
1561	0.0145609	1560.03	0.0320041
1562.67	0.0144383	1561.7	0.0301383
1564.35	0.0140517	1563.38	0.027875
1566.02	0.0137297	1565.05	0.0253862
1567.7	0.013671	1566.73	0.0230255
1569.37	0.0131492	1568.4	0.0205282
1571.04	0.0123088	1570.07	0.0182658
1572.72	0.0119131	1571.74	0.0158689
1574.39	0.0114725	1573.42	0.0137186
1576.06	0.0109513	1575.09	0.0117167
1577.73	0.0103589	1576.76	0.010006
1579.4	0.00976119	1578.43	0.0086865
1581.07	0.00889155	1580.1	0.0082121
1582.74	0.0081985	1581.77	0.00838555
1584.41	0.0072483	1583.44	0.00906438
1586.08	0.00645927	1585.11	0.00974159
1587.75	0.006025	1586.77	0.0105193
1589.42	0.00540276	1588.44	0.0109333
1591.08	0.00487685	1590.11	0.011039
1592.75	0.00439507	1591.77	0.0112176
1594.42	0.00432899	1593.44	0.0108566
1596.08	0.0035362	1595.11	0.0101564
1597.75	0.00312537	1596.77	0.00934265
1599.41	0.00310414	1598.43	0.00835988
1601.08	0.00301998	1600.1	0.0076895
1602.74	0.00316843	1601.76	0.00701879
1604.4	0.00305033	1603.42	0.00630628
1606.07	0.00311815	1605.09	0.00618118
1607.73	0.00291066	1606.75	0.00640103
1609.39	0.00286842	1608.41	0.0069171
1611.05	0.00295783	1610.07	0.00732024
1612.71	0.00334622	1611.73	0.00758829
1614.37	0.00378164	1613.39	0.00807286
1616.03	0.00408781	1615.05	0.00861587
1617.69	0.00442064	1616.71	0.00917768
1619.35	0.00463398	1618.37	0.0101104
1621.01	0.00498127	1620.03	0.010448
1622.67	0.00491882	1621.68	0.0106037
1624.33	0.00524002	1623.34	0.0107324
1625.98	0.00544898	1625	0.0112298
1627.64	0.0057309	1626.65	0.0116197
1629.29	0.00588466	1628.31	0.0115191
1630.95	0.00589905	1629.96	0.0109312
1632.6	0.00583306	1631.62	0.0104035
1634.26	0.00582397	1633.27	0.00962055
1635.91	0.00576996	1634.93	0.008744
1637.57	0.00601738	1636.58	0.00768449
1639.22	0.00603135	1638.23	0.00682931
1640.87	0.00587672	1639.88	0.00612253
1642.52	0.00572504	1641.54	0.00576412
1644.17	0.00532534	1643.19	0.00530688
1645.83	0.00517252	1644.84	0.00519262
1647.48	0.00491324	1646.49	0.00501792
1649.13	0.00465696	1648.14	0.00509884
1650.78	0.0044633	1649.79	0.00526007
1652.42	0.00423013	1651.43	0.00538111
1654.07	0.00430387	1653.08	0.00515395
1655.72	0.00412157	1654.73	0.00489847
1657.37	0.00427814	1656.38	0.00476272
1659.02	0.00426944	1658.02	0.0048284
1660.66	0.00446469	1659.67	0.00502272
1662.31	0.00450047	1661.32	0.00526884
1663.95	0.00482272	1662.96	0.00561554
1665.6	0.00490093	1664.61	0.00608133
1667.24	0.00494282	1666.25	0.00664326
1668.89	0.0049305	1667.89	0.00763799
1670.53	0.00494135	1669.54	0.00836966
1672.17	0.00528797	1671.18	0.00965541
1673.82	0.00556613	1672.82	0.0110788
1675.46	0.00594882	1674.46	0.012463
1677.1	0.00621521	1676.1	0.0134253
1678.74	0.0063952	1677.75	0.0137567
1680.38	0.00667246	1679.39	0.0145437
1682.02	0.00683705	1681.03	0.0152271
1683.66	0.00721982	1682.66	0.015975
1685.3	0.00747801	1684.3	0.0166492
1686.94	0.00775768	1685.94	0.0176107
1688.58	0.0080369	1687.58	0.0186344
1690.21	0.00836163	1689.22	0.019807
1691.85	0.00893185	1690.85	0.0211566
1693.49	0.009439	1692.49	0.0226369
1695.13	0.010273	1694.13	0.0243477
1696.76	0.0112247	1695.76	0.0264291
1698.4	0.0125208	1697.4	0.029145
1700.03	0.0138687	1699.03	0.0315759
1701.67	0.0151522	1700.67	0.0339868
1703.3	0.0164742	1702.3	0.0360328
1704.93	0.0175859	1703.93	0.0377444
1706.57	0.0191287	1705.56	0.0398548
1708.2	0.0209562	1707.2	0.0414842
1709.83	0.0232364	1708.83	0.0429824
1711.46	0.025701	1710.46	0.044003
1713.09	0.0282029	1712.09	0.0445161
1714.72	0.0311081	1713.72	0.044627
1716.35	0.0345196	1715.35	0.0442432
1717.98	0.038172	1716.98	0.0432244
1719.61	0.0416368	1718.61	0.0421094
1721.24	0.0452769	1720.24	0.0406922
1722.87	0.0486342	1721.86	0.039692
1724.49	0.051898	1723.49	0.0386556
1726.12	0.0544038	1725.12	0.0378463
1727.75	0.0566573	1726.74	0.0378363
1729.37	0.0584502	1728.37	0.0379326
1731	0.0596849	1729.99	0.038378
1732.63	0.0607872	1731.62	0.0391811
1734.25	0.0614657	1733.24	0.0399837
1735.87	0.0614911	1734.87	0.0404879
1737.5	0.0608239	1736.49	0.0403418
1739.12	0.0598024	1738.11	0.0394168
1740.74	0.0585182	1739.74	0.0379707
1742.37	0.0572788	1741.36	0.0357213
1743.99	0.0555793	1742.98	0.0327184
1745.61	0.0537584	1744.6	0.0296113
1747.23	0.0522061	1746.22	0.0263061
1748.85	0.0504672	1747.84	0.0236849
1750.47	0.0491048	1749.46	0.0217823
1752.09	0.0475246	1751.08	0.0211585
1753.71	0.0465777	1752.7	0.0216486
1755.33	0.0457383	1754.32	0.023415
1756.94	0.0455352	1755.93	0.026678
1758.56	0.0455616	1757.55	0.0306393
1760.18	0.0457021	1759.17	0.0355774
1761.8	0.0460335	1760.78	0.040977
1763.41	0.0464047	1762.4	0.0461364
1765.03	0.0470085	1764.02	0.0507892
1766.64	0.0478653	1765.63	0.0548282
1768.26	0.0489215	1767.25	0.0579794
1769.87	0.0498848	1768.86	0.0601808
1771.49	0.0511429	1770.47	0.0617159
1773.1	0.0526169	1772.09	0.0626107
1774.71	0.0542053	1773.7	0.0630756
1776.32	0.0557164	1775.31	0.0632604
1777.94	0.0568347	1776.92	0.0631086
1779.55	0.058272	1778.53	0.0630383
1781.16	0.0595146	1780.14	0.0633648
1782.77	0.0607232	1781.75	0.0637108
1784.38	0.0616357	1783.36	0.0641127
1785.99	0.0623719	1784.97	0.064798
1787.6	0.0626509	1786.58	0.0656394
1789.2	0.0623017	1788.19	0.0659634
1790.81	0.0616689	1789.8	0.0661075
1792.42	0.060657	1791.4	0.0659062
1794.03	0.059037	1793.01	0.0655579
1795.63	0.057018	1794.62	0.0647103
1797.24	0.054678	1796.22	0.0633996
1798.85	0.0519277	1797.83	0.0615724
1800.45	0.0488571	1799.43	0.0592421
1802.05	0.0452155	1801.04	0.0564128
1803.66	0.0413471	1802.64	0.0527706
1805.26	0.0377567	1804.24	0.0489697
1806.87	0.0340708	1805.85	0.0448931
1808.47	0.0303899	1807.45	0.0404448
1810.07	0.0269352	1809.05	0.0361542
1811.67	0.0236036	1810.65	0.0320785
1813.27	0.020153	1812.25	0.0281084
1814.88	0.0170859	1813.86	0.02424
1816.48	0.0141552	1815.46	0.0207386
1818.08	0.011491	1817.06	0.0176815
1819.68	0.00911431	1818.65	0.0153209
1821.27	0.00704624	1820.25	0.0130162
1822.87	0.00523581	1821.85	0.011107
1824.47	0.00384003	1823.45	0.00953381
1826.07	0.0026308	1825.05	0.00828404
1827.67	0.00180284	1826.64	0.0072217
1829.26	0.0013352	1828.24	0.00615033
1830.86	0.00133262	1829.84	0.00557385
1832.45	0.00139201	1831.43	0.00502727
1834.05	0.00177813	1833.03	0.00483392
1835.64	0.00208621	1834.62	0.00505539
1837.24	0.00252215	1836.22	0.00546031
1838.83	0.00293005	1837.81	0.00536462
1840.43	0.00342678	1839.4	0.00552023
1842.02	0.00385549	1840.99	0.00554238
1843.61	0.00431015	1842.59	0.00558979
1845.2	0.00473918	1844.18	0.00575863
1846.8	0.0051363	1845.77	0.00593571
1848.39	0.00547531	1847.36	0.00601537
1849.98	0.00596681	1848.95	0.005983
