# Supplementary material for: Hollow-core optical fibre sensors for operando Raman spectroscopy investigation of Li-ion battery liquid electrolytes
Source: Nat Commun. 2022 Mar 28;13:1651. doi: 10.1038/s41467-022-29330-4 (PMC8960792; doi:10.1038/s41467-022-29330-4)
Supplement: Supplementary file 6 — Source Data [file 41467_2022_29330_MOESM6_ESM.zip › Datasets/Figure_3_a_voltageprofile.xlsx]

## Sheet: voltageprofile
Time (s)	Voltage (V)
14.3674	3.52203
16.3674	3.52386
18.3674	3.52509
20.3674	3.52478
22.3674	3.5257
24.3674	3.5257
26.3674	3.52631
28.3674	3.52692
30.3674	3.52692
32.3674	3.52722
34.3674	3.52722
36.3674	3.52783
38.3674	3.52814
40.3674	3.52844
42.3674	3.52905
44.3674	3.52875
46.3674	3.52936
48.3674	3.52905
50.3674	3.52936
52.3674	3.52997
54.3674	3.53058
56.3674	3.52966
58.3674	3.53058
60.3674	3.53119
62.3674	3.53119
64.3674	3.53119
66.3674	3.5318
68.3674	3.53241
70.3674	3.5318
72.3674	3.5321
74.3674	3.53241
76.3674	3.5318
78.3674	3.53241
80.3674	3.53302
82.3674	3.53271
84.3674	3.53271
86.3674	3.53394
88.3674	3.53394
90.3674	3.53394
92.3674	3.53333
94.3674	3.53394
96.3674	3.53424
98.3674	3.53424
100.367	3.53455
102.367	3.53424
104.367	3.53516
106.367	3.53455
108.367	3.53546
110.367	3.53546
112.367	3.53546
114.367	3.53516
116.367	3.53546
118.367	3.53577
120.367	3.53638
122.367	3.53577
124.367	3.53607
126.367	3.53668
128.367	3.53607
130.367	3.53638
132.367	3.53668
134.367	3.53638
136.367	3.53699
138.367	3.53729
140.367	3.53699
142.367	3.5376
144.367	3.5376
146.367	3.5379
148.367	3.5376
150.367	3.5376
152.367	3.53699
154.367	3.5379
156.367	3.5379
158.367	3.53821
160.367	3.5379
162.367	3.53821
164.367	3.53851
166.367	3.53882
168.367	3.53851
170.367	3.53912
172.367	3.53851
174.367	3.53943
176.367	3.53943
178.367	3.53912
180.367	3.53943
182.367	3.53973
184.367	3.53943
186.367	3.54034
188.367	3.53973
190.367	3.54034
192.367	3.54034
194.367	3.54065
196.367	3.54004
198.367	3.54034
200.367	3.54095
202.367	3.54126
204.367	3.54065
206.367	3.54126
208.367	3.54065
210.367	3.54095
212.367	3.54187
214.367	3.54187
216.367	3.54156
218.367	3.54095
220.367	3.54218
222.367	3.54187
224.367	3.54187
226.367	3.54248
228.367	3.54218
230.367	3.54187
232.367	3.54248
234.367	3.54279
236.367	3.54279
238.367	3.54279
240.367	3.54279
242.367	3.54279
244.367	3.54309
246.367	3.54309
248.367	3.5434
250.367	3.54309
252.367	3.5437
254.367	3.54431
256.367	3.5437
258.367	3.54401
260.367	3.5437
262.367	3.54401
264.367	3.54401
266.367	3.54431
268.367	3.54462
270.367	3.54401
272.367	3.54431
274.367	3.54492
276.367	3.54431
278.367	3.54462
280.367	3.54523
282.367	3.54462
284.367	3.54492
286.367	3.54462
288.367	3.54553
290.367	3.54523
292.367	3.54523
294.367	3.54523
296.367	3.54584
298.367	3.54614
300.367	3.54523
302.367	3.54614
304.367	3.54584
306.367	3.54614
308.367	3.54645
310.367	3.54675
312.367	3.54584
314.367	3.54675
316.367	3.54645
318.367	3.54706
320.367	3.54706
322.367	3.54767
324.367	3.54767
326.367	3.54736
328.367	3.54675
330.367	3.54736
332.367	3.54706
334.367	3.54767
336.367	3.54797
338.367	3.54767
340.367	3.54858
342.367	3.54767
344.367	3.54797
346.367	3.54767
348.367	3.54828
350.367	3.54828
352.367	3.54828
354.367	3.54828
356.367	3.54889
358.367	3.54828
360.367	3.54889
362.367	3.54889
364.367	3.54858
366.367	3.54919
368.367	3.54919
370.367	3.54889
372.367	3.54919
374.367	3.5495
376.367	3.5495
378.367	3.5495
380.367	3.54889
382.367	3.55011
384.367	3.55011
386.367	3.5495
388.367	3.55072
390.367	3.5495
392.367	3.55042
394.367	3.55011
396.367	3.55011
398.367	3.5498
400.367	3.55042
402.367	3.55103
404.367	3.55011
406.367	3.55072
408.367	3.55072
410.367	3.55133
412.367	3.55133
414.367	3.55072
416.367	3.55133
418.367	3.55133
420.367	3.55133
422.367	3.55194
424.367	3.55164
426.367	3.55103
428.367	3.55225
430.367	3.55225
432.367	3.55194
434.367	3.55164
436.367	3.55225
438.367	3.55255
440.367	3.55255
442.367	3.55255
444.367	3.55225
446.367	3.55225
448.367	3.55255
450.367	3.55316
452.367	3.55255
454.367	3.55194
456.367	3.55347
458.367	3.55316
460.367	3.55316
462.367	3.55377
464.367	3.55316
466.367	3.55286
468.367	3.55377
470.367	3.55377
472.367	3.55347
474.367	3.55408
476.367	3.55377
478.367	3.55377
480.367	3.55438
482.367	3.55438
484.367	3.55377
486.367	3.55438
488.367	3.55438
490.367	3.55469
492.367	3.55438
494.367	3.55469
496.367	3.55499
498.367	3.55499
500.367	3.55499
502.367	3.5553
504.367	3.5556
506.367	3.55499
508.367	3.55469
510.367	3.5553
512.367	3.5553
514.367	3.55499
516.367	3.55499
518.367	3.5556
520.367	3.55621
522.367	3.55499
524.367	3.5556
526.367	3.5556
528.367	3.5556
530.367	3.55621
532.367	3.55621
534.367	3.55591
536.367	3.55621
538.367	3.5556
540.367	3.55652
542.367	3.55621
544.367	3.55682
546.367	3.55682
548.367	3.55652
550.367	3.55682
552.367	3.55682
554.367	3.55713
556.367	3.55682
558.367	3.55682
560.367	3.55743
562.367	3.55743
564.367	3.55774
566.367	3.55774
568.367	3.55713
570.367	3.55743
572.367	3.55804
574.367	3.55713
576.367	3.55804
578.367	3.55804
580.367	3.55774
582.367	3.55835
584.367	3.55774
586.367	3.55774
588.367	3.55865
590.367	3.55774
592.367	3.55835
594.367	3.55865
596.367	3.55865
598.367	3.55774
600.367	3.55896
602.367	3.55896
604.367	3.55835
606.367	3.55896
608.367	3.55865
610.367	3.55927
612.367	3.55896
614.367	3.55927
616.367	3.55927
618.367	3.55927
620.367	3.55988
622.367	3.55957
624.367	3.55927
626.367	3.55988
628.367	3.55957
630.367	3.55896
632.367	3.55957
634.367	3.55988
636.367	3.56049
638.367	3.55988
640.367	3.56018
642.367	3.55988
644.367	3.55957
646.367	3.56018
648.367	3.56049
650.367	3.56049
652.367	3.55927
654.367	3.56018
656.367	3.56079
658.367	3.56018
660.367	3.56018
662.367	3.56049
664.367	3.5611
666.367	3.5611
668.367	3.56079
670.367	3.56079
672.367	3.56079
674.367	3.5611
676.367	3.5614
678.367	3.5611
680.367	3.5614
682.367	3.5614
684.367	3.5614
686.367	3.56171
688.367	3.56201
690.367	3.5614
692.367	3.56201
694.367	3.5611
696.367	3.56201
698.367	3.56171
700.367	3.5614
702.367	3.56171
704.367	3.56201
706.367	3.56293
708.367	3.56262
710.367	3.56232
712.367	3.56262
714.367	3.56201
716.367	3.56293
718.367	3.56201
720.367	3.56262
722.367	3.56293
724.367	3.56293
726.367	3.56232
728.367	3.56323
730.367	3.56293
732.367	3.56262
734.367	3.56262
736.367	3.56293
738.367	3.56262
740.367	3.56354
742.367	3.56293
744.367	3.56293
746.367	3.56354
748.367	3.56354
750.367	3.56354
752.367	3.56384
754.367	3.56354
756.367	3.56354
758.367	3.56354
760.367	3.56384
762.367	3.56384
764.367	3.56384
766.367	3.56415
768.367	3.56415
770.367	3.56415
772.367	3.56415
774.367	3.56445
776.367	3.56476
778.367	3.56384
780.367	3.56415
782.367	3.56445
784.367	3.56537
786.367	3.56445
788.367	3.56506
790.367	3.56476
792.367	3.56476
794.367	3.56506
796.367	3.56506
798.367	3.56476
800.367	3.56476
802.367	3.56506
804.367	3.56537
806.367	3.56537
808.367	3.56476
810.367	3.56567
812.367	3.56506
814.367	3.56628
816.367	3.56567
818.367	3.56598
820.367	3.56537
822.367	3.56598
824.367	3.56567
826.367	3.56598
828.367	3.56628
830.367	3.56567
832.367	3.56567
834.367	3.56628
836.367	3.56628
838.367	3.56628
840.367	3.56567
842.367	3.56598
844.367	3.56628
846.367	3.56659
848.367	3.5672
850.367	3.56659
852.367	3.5672
854.367	3.56689
856.367	3.56659
858.367	3.56659
860.367	3.5675
862.367	3.5672
864.367	3.5672
866.367	3.5672
868.367	3.5672
870.367	3.5675
872.367	3.5675
874.367	3.5675
876.367	3.5675
878.367	3.56781
880.367	3.5672
882.367	3.56781
884.367	3.5675
886.367	3.56781
888.367	3.5672
890.367	3.56812
892.367	3.5675
894.367	3.56842
896.367	3.56842
898.367	3.56842
900.367	3.56781
902.367	3.56781
904.367	3.56842
906.367	3.56812
908.367	3.56842
910.367	3.56812
912.367	3.56812
914.367	3.56873
916.367	3.56873
918.367	3.56903
920.367	3.56903
922.367	3.56964
924.367	3.56842
926.367	3.56842
928.367	3.56842
930.367	3.56934
932.367	3.56903
934.367	3.56873
936.367	3.56934
938.367	3.56964
940.367	3.56964
942.367	3.56995
944.367	3.56995
946.367	3.56934
948.367	3.57025
950.367	3.56964
952.367	3.56964
954.367	3.56964
956.367	3.56964
958.367	3.56995
960.367	3.56995
962.367	3.56995
964.367	3.57056
966.367	3.56964
968.367	3.56995
970.367	3.56995
972.367	3.56995
974.367	3.57056
976.367	3.56995
978.367	3.57025
980.367	3.57056
982.367	3.57056
984.367	3.57056
986.367	3.57056
988.367	3.57117
990.367	3.57056
992.367	3.57117
994.367	3.57147
996.367	3.57178
998.367	3.57117
1000.37	3.57086
1002.37	3.57117
1004.37	3.57117
1006.37	3.57178
1008.37	3.57147
1010.37	3.57147
1012.37	3.57086
1014.37	3.57147
1016.37	3.57147
1018.37	3.57178
1020.37	3.57147
1022.37	3.57178
1024.37	3.57178
1026.37	3.57239
1028.37	3.57239
1030.37	3.57178
1032.37	3.57147
1034.37	3.57208
1036.37	3.57147
1038.37	3.573
1040.37	3.57239
1042.37	3.57239
1044.37	3.57239
1046.37	3.57239
1048.37	3.573
1050.37	3.57269
1052.37	3.57269
1054.37	3.573
1056.37	3.573
1058.37	3.5733
1060.37	3.573
1062.37	3.57361
1064.37	3.5733
1066.37	3.573
1068.37	3.57361
1070.37	3.573
1072.37	3.573
1074.37	3.573
1076.37	3.57391
1078.37	3.573
1080.37	3.57361
1082.37	3.5733
1084.37	3.57391
1086.37	3.573
1088.37	3.5733
1090.37	3.57422
1092.37	3.57422
1094.37	3.57391
1096.37	3.57422
1098.37	3.57422
1100.37	3.57422
1102.37	3.57452
1104.37	3.57391
1106.37	3.57422
1108.37	3.57452
1110.37	3.57452
1112.37	3.57452
1114.37	3.57452
1116.37	3.57452
1118.37	3.57513
1120.37	3.57483
1122.37	3.57513
1124.37	3.57452
1126.37	3.57483
1128.37	3.57483
1130.37	3.57483
1132.37	3.57483
1134.37	3.57513
1136.37	3.57452
1138.37	3.57544
1140.37	3.57574
1142.37	3.57544
1144.37	3.57544
1146.37	3.57544
1148.37	3.57574
1150.37	3.57513
1152.37	3.57513
1154.37	3.57544
1156.37	3.57574
1158.37	3.57605
1160.37	3.57605
1162.37	3.57605
1164.37	3.57666
1166.37	3.57574
1168.37	3.57544
1170.37	3.57666
1172.37	3.57666
1174.37	3.57666
1176.37	3.57666
1178.37	3.57666
1180.37	3.57605
1182.37	3.57697
1184.37	3.57666
1186.37	3.57727
1188.37	3.57605
1190.37	3.57666
1192.37	3.57635
1194.37	3.57697
1196.37	3.57697
1198.37	3.57727
1200.37	3.57727
1202.37	3.57758
1204.37	3.57697
1206.37	3.57758
1208.37	3.57758
1210.37	3.57727
1212.37	3.57758
1214.37	3.57758
1216.37	3.57727
1218.37	3.57758
1220.37	3.57788
1222.37	3.57849
1224.37	3.57758
1226.37	3.57788
1228.37	3.57788
1230.37	3.57697
1232.37	3.57849
1234.37	3.57788
1236.37	3.57788
1238.37	3.57727
1240.37	3.57819
1242.37	3.5788
1244.37	3.57819
1246.37	3.5788
1248.37	3.57849
1250.37	3.57819
1252.37	3.57849
1254.37	3.5788
1256.37	3.5788
1258.37	3.5791
1260.37	3.5788
1262.37	3.5788
1264.37	3.57849
1266.37	3.5788
1268.37	3.5791
1270.37	3.57849
1272.37	3.57941
1274.37	3.57941
1276.37	3.57941
1278.37	3.5791
1280.37	3.57941
1282.37	3.5791
1284.37	3.5788
1286.37	3.57941
1288.37	3.57941
1290.37	3.57941
1292.37	3.57971
1294.37	3.57941
1296.37	3.57941
1298.37	3.58032
1300.37	3.58032
1302.37	3.58063
1304.37	3.58002
1306.37	3.57941
1308.37	3.57971
1310.37	3.58063
1312.37	3.58032
1314.37	3.58002
1316.37	3.58063
1318.37	3.58063
1320.37	3.58002
1322.37	3.58002
1324.37	3.58063
1326.37	3.58032
1328.37	3.58063
1330.37	3.58063
1332.37	3.58093
1334.37	3.58063
1336.37	3.58063
1338.37	3.58124
1340.37	3.58032
1342.37	3.58063
1344.37	3.58063
1346.37	3.58093
1348.37	3.58032
1350.37	3.58093
1352.37	3.58154
1354.37	3.58124
1356.37	3.58154
1358.37	3.58154
1360.37	3.58124
1362.37	3.58154
1364.37	3.58246
1366.37	3.58246
1368.37	3.58154
1370.37	3.58154
1372.37	3.58154
1374.37	3.58215
1376.37	3.58185
1378.37	3.58215
1380.37	3.58215
1382.37	3.58154
1384.37	3.58185
1386.37	3.58154
1388.37	3.58246
1390.37	3.58215
1392.37	3.58246
1394.37	3.58246
1396.37	3.58276
1398.37	3.58246
1400.37	3.58276
1402.37	3.58246
1404.37	3.58307
1406.37	3.58246
1408.37	3.58368
1410.37	3.58307
1412.37	3.58307
1414.37	3.58276
1416.37	3.58307
1418.37	3.58337
1420.37	3.58246
1422.37	3.58307
1424.37	3.58337
1426.37	3.58276
1428.37	3.58337
1430.37	3.58307
1432.37	3.58337
1434.37	3.58337
1436.37	3.58429
1438.37	3.58368
1440.37	3.58368
1442.37	3.58398
1444.37	3.58398
1446.37	3.58398
1448.37	3.58276
1450.37	3.58337
1452.37	3.58307
1454.37	3.58398
1456.37	3.58368
1458.37	3.58459
1460.37	3.58398
1462.37	3.58398
1464.37	3.5849
1466.37	3.58459
1468.37	3.58398
1470.37	3.58398
1472.37	3.58398
1474.37	3.58459
1476.37	3.58429
1478.37	3.58429
1480.37	3.5849
1482.37	3.58459
1484.37	3.58429
1486.37	3.58521
1488.37	3.58459
1490.37	3.58429
1492.37	3.58551
1494.37	3.5849
1496.37	3.58459
1498.37	3.58551
1500.37	3.5849
1502.37	3.58459
1504.37	3.58612
1506.37	3.58551
1508.37	3.58551
1510.37	3.58521
1512.37	3.58459
1514.37	3.58521
1516.37	3.58582
1518.37	3.58582
1520.37	3.5849
1522.37	3.58551
1524.37	3.58582
1526.37	3.58551
1528.37	3.58612
1530.37	3.58551
1532.37	3.58582
1534.37	3.58582
1536.37	3.58582
1538.37	3.58612
1540.37	3.58643
1542.37	3.58612
1544.37	3.58582
1546.37	3.58643
1548.37	3.58673
1550.37	3.58612
1552.37	3.58673
1554.37	3.58612
1556.37	3.58673
1558.37	3.58704
1560.37	3.58673
1562.37	3.58643
1564.37	3.58612
1566.37	3.58673
1568.37	3.58673
1570.37	3.58704
1572.37	3.58643
1574.37	3.58673
1576.37	3.58673
1578.37	3.58765
1580.37	3.58673
1582.37	3.58673
1584.37	3.58673
1586.37	3.58704
1588.37	3.58765
1590.37	3.58704
1592.37	3.58734
1594.37	3.58734
1596.37	3.58734
1598.37	3.58795
1600.37	3.58795
1602.37	3.58795
1604.37	3.58765
1606.37	3.58826
1608.37	3.58734
1610.37	3.58673
1612.37	3.58734
1614.37	3.58795
1616.37	3.58826
1618.37	3.58795
1620.37	3.58826
1622.37	3.58765
1624.37	3.58826
1626.37	3.58826
1628.37	3.58795
1630.37	3.58795
1632.37	3.58765
1634.37	3.58856
1636.37	3.58826
1638.37	3.58826
1640.37	3.58856
1642.37	3.58856
1644.37	3.58887
1646.37	3.58856
1648.37	3.58856
1650.37	3.58887
1652.37	3.58917
1654.37	3.58856
1656.37	3.58917
1658.37	3.58887
1660.37	3.58917
1662.37	3.58887
1664.37	3.58826
1666.37	3.58856
1668.37	3.58948
1670.37	3.58887
1672.37	3.58856
1674.37	3.58978
1676.37	3.58917
1678.37	3.58917
1680.37	3.58978
1682.37	3.59009
1684.37	3.58917
1686.37	3.59039
1688.37	3.59039
1690.37	3.59009
1692.37	3.58978
1694.37	3.59009
1696.37	3.58948
1698.37	3.58948
1700.37	3.59009
1702.37	3.58978
1704.37	3.58978
1706.37	3.59039
1708.37	3.58948
1710.37	3.58978
1712.37	3.59039
1714.37	3.59039
1716.37	3.5907
1718.37	3.59009
1720.37	3.5907
1722.37	3.59009
1724.37	3.59039
1726.37	3.5907
1728.37	3.59039
1730.37	3.5907
1732.37	3.5907
1734.37	3.59039
1736.37	3.591
1738.37	3.59039
1740.37	3.591
1742.37	3.59161
1744.37	3.59039
1746.37	3.59039
1748.37	3.59161
1750.37	3.59131
1752.37	3.591
1754.37	3.59161
1756.37	3.591
1758.37	3.591
1760.37	3.59131
1762.37	3.59222
1764.37	3.591
1766.37	3.591
1768.37	3.59161
1770.37	3.59222
1772.37	3.59131
1774.37	3.59192
1776.37	3.59192
1778.37	3.59222
1780.37	3.591
1782.37	3.59192
1784.37	3.59131
1786.37	3.59192
1788.37	3.59222
1790.37	3.59161
1792.37	3.59253
1794.37	3.59283
1796.37	3.59161
1798.37	3.59222
1800.37	3.59283
1802.37	3.59253
1804.37	3.59222
1806.37	3.59253
1808.37	3.59222
1810.37	3.59253
1812.37	3.59314
1814.37	3.59283
1816.37	3.59283
1818.37	3.59314
1820.37	3.59344
1822.37	3.59253
1824.37	3.59344
1826.37	3.59314
1828.37	3.59314
1830.37	3.59283
1832.37	3.59375
1834.37	3.59314
1836.37	3.59253
1838.37	3.59344
1840.37	3.59314
1842.37	3.59314
1844.37	3.59375
1846.37	3.59344
1848.37	3.59344
1850.37	3.59283
1852.37	3.59375
1854.37	3.59406
1856.37	3.59344
1858.37	3.59375
1860.37	3.59344
1862.37	3.59406
1864.37	3.59375
1866.37	3.59344
1868.37	3.59406
1870.37	3.59406
1872.37	3.59375
1874.37	3.59406
1876.37	3.59497
1878.37	3.59406
1880.37	3.59436
1882.37	3.59436
1884.37	3.59406
1886.37	3.59406
1888.37	3.59467
1890.37	3.59497
1892.37	3.59467
1894.37	3.59467
1896.37	3.59406
1898.37	3.59467
1900.37	3.59436
1902.37	3.59436
1904.37	3.59467
1906.37	3.59497
1908.37	3.59467
1910.37	3.59467
1912.37	3.59467
1914.37	3.59406
1916.37	3.59528
1918.37	3.59497
1920.37	3.59497
1922.37	3.59558
1924.37	3.59528
1926.37	3.59497
1928.37	3.59558
1930.37	3.59497
1932.37	3.59558
1934.37	3.59558
1936.37	3.59497
1938.37	3.59467
1940.37	3.59589
1942.37	3.59528
1944.37	3.59558
1946.37	3.59558
1948.37	3.59589
1950.37	3.59558
1952.37	3.59558
1954.37	3.59619
1956.37	3.59619
1958.37	3.59619
1960.37	3.59558
1962.37	3.59589
1964.37	3.59619
1966.37	3.59589
1968.37	3.59589
1970.37	3.59589
1972.37	3.59619
1974.37	3.59619
1976.37	3.5965
1978.37	3.5965
1980.37	3.59589
1982.37	3.5965
1984.37	3.5965
1986.37	3.59619
1988.37	3.5965
1990.37	3.5968
1992.37	3.5968
1994.37	3.5968
1996.37	3.5968
1998.37	3.59741
2000.37	3.5968
2002.37	3.59741
2004.37	3.59741
2006.37	3.59772
2008.37	3.5968
2010.37	3.5965
2012.37	3.5968
2014.37	3.59772
2016.37	3.59741
2018.37	3.59772
2020.37	3.59833
2022.37	3.59802
2024.37	3.59772
2026.37	3.59741
2028.37	3.59741
2030.37	3.59772
2032.37	3.59802
2034.37	3.59802
2036.37	3.59772
2038.37	3.59802
2040.37	3.59802
2042.37	3.59741
2044.37	3.59833
2046.37	3.59924
2048.37	3.59863
2050.37	3.59863
2052.37	3.59863
2054.37	3.59833
2056.37	3.59772
2058.37	3.59802
2060.37	3.59833
2062.37	3.59863
2064.37	3.59863
2066.37	3.59863
2068.37	3.59924
2070.37	3.59863
2072.37	3.59863
2074.37	3.59894
2076.37	3.59955
2078.37	3.59863
2080.37	3.59863
2082.37	3.59894
2084.37	3.59863
2086.37	3.59985
2088.37	3.59924
2090.37	3.59955
2092.37	3.60016
2094.37	3.59924
2096.37	3.59985
2098.37	3.59894
2100.37	3.59955
2102.37	3.59955
2104.37	3.59924
2106.37	3.59894
2108.37	3.59924
2110.37	3.59985
2112.37	3.60016
2114.37	3.59985
2116.37	3.59985
2118.37	3.59924
2120.37	3.60016
2122.37	3.60016
2124.37	3.59955
2126.37	3.60016
2128.37	3.60046
2130.37	3.60016
2132.37	3.59985
2134.37	3.59985
2136.37	3.60016
2138.37	3.60107
2140.37	3.60016
2142.37	3.60016
2144.37	3.60016
2146.37	3.60046
2148.37	3.60046
2150.37	3.60077
2152.37	3.60077
2154.37	3.59955
2156.37	3.60077
2158.37	3.60107
2160.37	3.60077
2162.37	3.60138
2164.37	3.60046
2166.37	3.60077
2168.37	3.60199
2170.37	3.60077
2172.37	3.60107
2174.37	3.60107
2176.37	3.60138
2178.37	3.60107
2180.37	3.60107
2182.37	3.60168
2184.37	3.60168
2186.37	3.60046
2188.37	3.60199
2190.37	3.60199
2192.37	3.60168
2194.37	3.60138
2196.37	3.60199
2198.37	3.60199
2200.37	3.60168
2202.37	3.60168
2204.37	3.60229
2206.37	3.60229
2208.37	3.60168
2210.37	3.60199
2212.37	3.60229
2214.37	3.60229
2216.37	3.60229
2218.37	3.60291
2220.37	3.60199
2222.37	3.60229
2224.37	3.60229
2226.37	3.60291
2228.37	3.6026
2230.37	3.60229
2232.37	3.60291
2234.37	3.60229
2236.37	3.6026
2238.37	3.60321
2240.37	3.6026
2242.37	3.6026
2244.37	3.60352
2246.37	3.60352
2248.37	3.60352
2250.37	3.60321
2252.37	3.60321
2254.37	3.60382
2256.37	3.60321
2258.37	3.60382
2260.37	3.60382
2262.37	3.60382
2264.37	3.60291
2266.37	3.60352
2268.37	3.60321
2270.37	3.60382
2272.37	3.60321
2274.37	3.60382
2276.37	3.60382
2278.37	3.60413
2280.37	3.60382
2282.37	3.60443
2284.37	3.60443
2286.37	3.60382
2288.37	3.60443
2290.37	3.60443
2292.37	3.60443
2294.37	3.60443
2296.37	3.60443
2298.37	3.60474
2300.37	3.60504
2302.37	3.60443
2304.37	3.60443
2306.37	3.60413
2308.37	3.60443
2310.37	3.60504
2312.37	3.60504
2314.37	3.60504
2316.37	3.60504
2318.37	3.60443
2320.37	3.60474
2322.37	3.60565
2324.37	3.60535
2326.37	3.60565
2328.37	3.60565
2330.37	3.60565
2332.37	3.60504
2334.37	3.60535
2336.37	3.60565
2338.37	3.60535
2340.37	3.60657
2342.37	3.60626
2344.37	3.60535
2346.37	3.60565
2348.37	3.60565
2350.37	3.60535
2352.37	3.60565
2354.37	3.60535
2356.37	3.60626
2358.37	3.60565
2360.37	3.60565
2362.37	3.60565
2364.37	3.60596
2366.37	3.60626
2368.37	3.60626
2370.37	3.60657
2372.37	3.60596
2374.37	3.60657
2376.37	3.60657
2378.37	3.60657
2380.37	3.60657
2382.37	3.60657
2384.37	3.60718
2386.37	3.60657
2388.37	3.60657
2390.37	3.60657
2392.37	3.60657
2394.37	3.60718
2396.37	3.60718
2398.37	3.60687
2400.37	3.60687
2402.37	3.60687
2404.37	3.60687
2406.37	3.60809
2408.37	3.60718
2410.37	3.60779
2412.37	3.60718
2414.37	3.60748
2416.37	3.60718
2418.37	3.60718
2420.37	3.60687
2422.37	3.60748
2424.37	3.60748
2426.37	3.60748
2428.37	3.60809
2430.37	3.60809
2432.37	3.60779
2434.37	3.60809
2436.37	3.60809
2438.37	3.6084
2440.37	3.6084
2442.37	3.60809
2444.37	3.60748
2446.37	3.60809
2448.37	3.60809
2450.37	3.60809
2452.37	3.6087
2454.37	3.6087
2456.37	3.60779
2458.37	3.6087
2460.37	3.6087
2462.37	3.6087
2464.37	3.60809
2466.37	3.6087
2468.37	3.6087
2470.37	3.60901
2472.37	3.60901
2474.37	3.60901
2476.37	3.60931
2478.37	3.60901
2480.37	3.6087
2482.37	3.60931
2484.37	3.60931
2486.37	3.60931
2488.37	3.6087
2490.37	3.60962
2492.37	3.60931
2494.37	3.60992
2496.37	3.60992
2498.37	3.60962
2500.37	3.60931
2502.37	3.60992
2504.37	3.60901
2506.37	3.61053
2508.37	3.60992
2510.37	3.60992
2512.37	3.60962
2514.37	3.61023
2516.37	3.60962
2518.37	3.61023
2520.37	3.61084
2522.37	3.60992
2524.37	3.61023
2526.37	3.61053
2528.37	3.61023
2530.37	3.61053
2532.37	3.61053
2534.37	3.61023
2536.37	3.61053
2538.37	3.61053
2540.37	3.61023
2542.37	3.61023
2544.37	3.61053
2546.37	3.61023
2548.37	3.61053
2550.37	3.61053
2552.37	3.61084
2554.37	3.61115
2556.37	3.61053
2558.37	3.61115
2560.37	3.61084
2562.37	3.61084
2564.37	3.61115
2566.37	3.61145
2568.37	3.61206
2570.37	3.61145
2572.37	3.61115
2574.37	3.61145
2576.37	3.61145
2578.37	3.61237
2580.37	3.61145
2582.37	3.61176
2584.37	3.61145
2586.37	3.61145
2588.37	3.61145
2590.37	3.61237
2592.37	3.61176
2594.37	3.61206
2596.37	3.61176
2598.37	3.61206
2600.37	3.61145
2602.37	3.61237
2604.37	3.61206
2606.37	3.61237
2608.37	3.61206
2610.37	3.61298
2612.37	3.61267
2614.37	3.61176
2616.37	3.61267
2618.37	3.61298
2620.37	3.61237
2622.37	3.61237
2624.37	3.61237
2626.37	3.61237
2628.37	3.61298
2630.37	3.61359
2632.37	3.61359
2634.37	3.61359
2636.37	3.61328
2638.37	3.61328
2640.37	3.61298
2642.37	3.61328
2644.37	3.61328
2646.37	3.61389
2648.37	3.61328
2650.37	3.61328
2652.37	3.61359
2654.37	3.61359
2656.37	3.61389
2658.37	3.61359
2660.37	3.6142
2662.37	3.6142
2664.37	3.61359
2666.37	3.6145
2668.37	3.61359
2670.37	3.61298
2672.37	3.61481
2674.37	3.61481
2676.37	3.61359
2678.37	3.61359
2680.37	3.61481
2682.37	3.61328
2684.37	3.61481
2686.37	3.61389
2688.37	3.61481
2690.37	3.61481
2692.37	3.6145
2694.37	3.6142
2696.37	3.6145
2698.37	3.61511
2700.37	3.61511
2702.37	3.61511
2704.37	3.61481
2706.37	3.6142
2708.37	3.61511
2710.37	3.61511
2712.37	3.61481
2714.37	3.61511
2716.37	3.6145
2718.37	3.61572
2720.37	3.61542
2722.37	3.61511
2724.37	3.61481
2726.37	3.61481
2728.37	3.61542
2730.37	3.61511
2732.37	3.61542
2734.37	3.61603
2736.37	3.61572
2738.37	3.61603
2740.37	3.61542
2742.37	3.61633
2744.37	3.61603
2746.37	3.61664
2748.37	3.61603
2750.37	3.61603
2752.37	3.61572
2754.37	3.61664
2756.37	3.61664
2758.37	3.61633
2760.37	3.61603
2762.37	3.61633
2764.37	3.61664
2766.37	3.61633
2768.37	3.61664
2770.37	3.61694
2772.37	3.61633
2774.37	3.61664
2776.37	3.61664
2778.37	3.61664
2780.37	3.61633
2782.37	3.61725
2784.37	3.61633
2786.37	3.61664
2788.37	3.61694
2790.37	3.61725
2792.37	3.61664
2794.37	3.61725
2796.37	3.61725
2798.37	3.61786
2800.37	3.61755
2802.37	3.61694
2804.37	3.61786
2806.37	3.61725
2808.37	3.61725
2810.37	3.61725
2812.37	3.61725
2814.37	3.61755
2816.37	3.61725
2818.37	3.61755
2820.37	3.61725
2822.37	3.61847
2824.37	3.61725
2826.37	3.61755
2828.37	3.61786
2830.37	3.61725
2832.37	3.61786
2834.37	3.61877
2836.37	3.61847
2838.37	3.61877
2840.37	3.61847
2842.37	3.61816
2844.37	3.61847
2846.37	3.61847
2848.37	3.61755
2850.37	3.61847
2852.37	3.61847
2854.37	3.61816
2856.37	3.61847
2858.37	3.61877
2860.37	3.61816
2862.37	3.61877
2864.37	3.61938
2866.37	3.62
2868.37	3.61908
2870.37	3.61877
2872.37	3.61938
2874.37	3.61908
2876.37	3.61908
2878.37	3.61938
2880.37	3.61938
2882.37	3.61938
2884.37	3.61938
2886.37	3.62
2888.37	3.62
2890.37	3.61969
2892.37	3.61969
2894.37	3.61969
2896.37	3.61938
2898.37	3.61938
2900.37	3.61969
2902.37	3.61969
2904.37	3.61969
2906.37	3.62
2908.37	3.62
2910.37	3.62
2912.37	3.62
2914.37	3.6203
2916.37	3.62061
2918.37	3.61969
2920.37	3.62
2922.37	3.62
2924.37	3.6203
2926.37	3.62061
2928.37	3.62091
2930.37	3.6203
2932.37	3.62091
2934.37	3.6203
2936.37	3.6203
2938.37	3.62061
2940.37	3.62061
2942.37	3.62091
2944.37	3.62091
2946.37	3.62152
2948.37	3.62061
2950.37	3.62091
2952.37	3.62122
2954.37	3.62122
2956.37	3.62091
2958.37	3.62183
2960.37	3.62152
2962.37	3.62122
2964.37	3.62152
2966.37	3.62122
2968.37	3.62122
2970.37	3.62152
2972.37	3.62122
2974.37	3.62122
2976.37	3.62122
2978.37	3.62152
2980.37	3.62213
2982.37	3.62122
2984.37	3.62213
2986.37	3.62152
2988.37	3.62213
2990.37	3.62152
2992.37	3.62152
2994.37	3.62213
2996.37	3.62183
2998.37	3.62244
3000.37	3.62274
3002.37	3.62274
3004.37	3.62183
3006.37	3.62274
3008.37	3.62274
3010.37	3.62244
3012.37	3.62305
3014.37	3.62244
3016.37	3.62274
3018.37	3.62274
3020.37	3.62274
3022.37	3.62244
3024.37	3.62274
3026.37	3.62274
3028.37	3.62366
3030.37	3.62305
3032.37	3.62335
3034.37	3.62305
3036.37	3.62244
3038.37	3.62244
3040.37	3.62335
3042.37	3.62274
3044.37	3.62305
3046.37	3.62305
3048.37	3.62366
3050.37	3.62396
3052.37	3.62335
3054.37	3.62305
3056.37	3.62305
3058.37	3.62335
3060.37	3.62335
3062.37	3.62335
3064.37	3.62396
3066.37	3.62427
3068.37	3.62396
3070.37	3.62396
3072.37	3.62366
3074.37	3.62396
3076.37	3.62457
3078.37	3.62457
3080.37	3.62366
3082.37	3.62518
3084.37	3.62396
3086.37	3.62396
3088.37	3.62457
3090.37	3.62396
3092.37	3.62488
3094.37	3.62427
3096.37	3.62457
3098.37	3.62488
3100.37	3.62427
3102.37	3.62366
3104.37	3.62457
3106.37	3.62457
3108.37	3.62457
3110.37	3.62488
3112.37	3.62518
3114.37	3.62549
3116.37	3.62457
3118.37	3.62518
3120.37	3.62488
3122.37	3.62457
3124.37	3.62488
3126.37	3.62518
3128.37	3.62518
3130.37	3.62549
3132.37	3.62518
3134.37	3.62518
3136.37	3.62579
3138.37	3.62579
3140.37	3.62549
3142.37	3.62518
3144.37	3.62549
3146.37	3.62579
3148.37	3.6261
3150.37	3.62518
3152.37	3.62579
3154.37	3.62579
3156.37	3.62579
3158.37	3.62579
3160.37	3.62549
3162.37	3.62549
3164.37	3.62518
3166.37	3.62549
3168.37	3.6261
3170.37	3.6261
3172.37	3.6261
3174.37	3.62579
3176.37	3.6261
3178.37	3.6261
3180.37	3.6264
3182.37	3.6261
3184.37	3.6261
3186.37	3.6264
3188.37	3.62671
3190.37	3.62701
3192.37	3.62671
3194.37	3.6264
3196.37	3.62701
3198.37	3.62671
3200.37	3.6264
3202.37	3.6264
3204.37	3.62701
3206.37	3.62701
3208.37	3.62701
3210.37	3.62701
3212.37	3.62762
3214.37	3.62701
3216.37	3.62701
3218.37	3.62701
3220.37	3.62701
3222.37	3.62732
3224.37	3.62701
3226.37	3.62701
3228.37	3.62762
3230.37	3.62732
3232.37	3.62701
3234.37	3.62732
3236.37	3.62762
3238.37	3.62793
3240.37	3.62762
3242.37	3.62762
3244.37	3.62762
3246.37	3.62762
3248.37	3.62823
3250.37	3.62762
3252.37	3.62793
3254.37	3.62762
3256.37	3.62823
3258.37	3.62793
3260.37	3.62762
3262.37	3.62823
3264.37	3.62793
3266.37	3.62854
3268.37	3.62823
3270.37	3.62823
3272.37	3.62793
3274.37	3.62793
3276.37	3.62793
3278.37	3.62793
3280.37	3.62854
3282.37	3.62854
3284.37	3.62915
3286.37	3.62885
3288.37	3.62915
3290.37	3.62823
3292.37	3.62854
3294.37	3.62885
3296.37	3.62854
3298.37	3.62854
3300.37	3.62854
3302.37	3.62946
3304.37	3.62946
3306.37	3.62854
3308.37	3.62976
3310.37	3.62915
3312.37	3.62976
3314.37	3.62946
3316.37	3.62915
3318.37	3.62885
3320.37	3.62946
3322.37	3.62946
3324.37	3.62946
3326.37	3.62946
3328.37	3.62885
3330.37	3.62885
3332.37	3.62946
3334.37	3.62976
3336.37	3.62976
3338.37	3.62946
3340.37	3.62915
3342.37	3.62915
3344.37	3.62885
3346.37	3.62946
3348.37	3.63007
3350.37	3.62946
3352.37	3.62976
3354.37	3.62976
3356.37	3.62976
3358.37	3.62946
3360.37	3.62976
3362.37	3.63037
3364.37	3.63068
3366.37	3.63007
3368.37	3.63037
3370.37	3.63007
3372.37	3.63037
3374.37	3.63037
3376.37	3.62976
3378.37	3.62976
3380.37	3.62976
3382.37	3.62976
3384.37	3.63037
3386.37	3.63098
3388.37	3.63037
3390.37	3.63037
3392.37	3.63068
3394.37	3.63037
3396.37	3.63068
3398.37	3.63068
3400.37	3.63098
3402.37	3.63037
3404.37	3.63098
3406.37	3.63037
3408.37	3.63098
3410.37	3.63068
3412.37	3.63129
3414.37	3.63068
3416.37	3.63068
3418.37	3.63159
3420.37	3.63068
3422.37	3.6319
3424.37	3.63159
3426.37	3.63129
3428.37	3.63129
3430.37	3.63159
3432.37	3.63098
3434.37	3.63159
3436.37	3.63129
3438.37	3.63159
3440.37	3.63098
3442.37	3.63129
3444.37	3.6322
3446.37	3.63251
3448.37	3.6319
3450.37	3.63159
3452.37	3.63159
3454.37	3.63129
3456.37	3.63159
3458.37	3.63251
3460.37	3.63159
3462.37	3.63159
3464.37	3.6319
3466.37	3.6322
3468.37	3.6322
3470.37	3.63251
3472.37	3.6322
3474.37	3.63251
3476.37	3.6319
3478.37	3.63312
3480.37	3.63281
3482.37	3.63281
3484.37	3.6322
3486.37	3.63251
3488.37	3.6322
3490.37	3.63251
3492.37	3.63251
3494.37	3.6322
3496.37	3.63312
3498.37	3.6319
3500.37	3.63251
3502.37	3.63251
3504.37	3.63281
3506.37	3.63312
3508.37	3.63281
3510.37	3.63251
3512.37	3.63342
3514.37	3.63312
3516.37	3.63281
3518.37	3.63312
3520.37	3.63251
3522.37	3.63312
3524.37	3.63312
3526.37	3.63312
3528.37	3.63312
3530.37	3.63342
3532.37	3.63281
3534.37	3.63312
3536.37	3.63312
3538.37	3.63312
3540.37	3.63403
3542.37	3.63373
3544.37	3.63342
3546.37	3.63342
3548.37	3.63312
3550.37	3.63342
3552.37	3.63403
3554.37	3.63403
3556.37	3.63342
3558.37	3.63464
3560.37	3.63373
3562.37	3.63373
3564.37	3.63403
3566.37	3.63434
3568.37	3.63373
3570.37	3.63434
3572.37	3.63373
3574.37	3.63495
3576.37	3.63434
3578.37	3.63434
3580.37	3.63495
3582.37	3.63434
3584.37	3.63464
3586.37	3.63403
3588.37	3.63373
3590.37	3.63464
3592.37	3.63495
3594.37	3.63464
3596.37	3.63495
3598.37	3.63495
3600.37	3.63556
3602.37	3.63464
3604.37	3.63464
3606.37	3.63495
3608.37	3.63464
3610.37	3.63434
3612.37	3.63495
3614.37	3.63495
3616.37	3.63464
3618.37	3.63464
3620.37	3.63556
3622.37	3.63495
3624.37	3.63495
3626.37	3.63495
3628.37	3.63525
3630.37	3.63464
3632.37	3.63556
3634.37	3.63525
3636.37	3.63556
3638.37	3.63525
3640.37	3.63495
3642.37	3.63556
3644.37	3.63525
3646.37	3.63586
3648.37	3.63495
3650.37	3.63556
3652.37	3.63525
3654.37	3.63495
3656.37	3.63556
3658.37	3.63617
3660.37	3.63586
3662.37	3.63556
3664.37	3.63556
3666.37	3.63556
3668.37	3.63556
3670.37	3.63556
3672.37	3.63647
3674.37	3.63647
3676.37	3.63617
3678.37	3.63647
3680.37	3.63678
3682.37	3.63586
3684.37	3.63586
3686.37	3.63617
3688.37	3.63586
3690.37	3.63647
3692.37	3.63678
3694.37	3.63586
3696.37	3.63617
3698.37	3.63647
3700.37	3.63678
3702.37	3.63678
3704.37	3.63647
3706.37	3.63617
3708.37	3.63678
3710.37	3.63678
3712.37	3.63678
3714.37	3.63617
3716.37	3.63678
3718.37	3.63708
3720.37	3.63708
3722.37	3.63678
3724.37	3.63678
3726.37	3.63708
3728.37	3.63678
3730.37	3.63647
3732.37	3.63708
3734.37	3.63678
3736.37	3.63647
3738.37	3.63708
3740.37	3.63678
3742.37	3.638
3744.37	3.6377
3746.37	3.6377
3748.37	3.63739
3750.37	3.638
3752.37	3.63708
3754.37	3.63739
3756.37	3.63739
3758.37	3.638
3760.37	3.638
3762.37	3.63708
3764.37	3.6377
3766.37	3.63739
3768.37	3.63708
3770.37	3.638
3772.37	3.638
3774.37	3.6377
3776.37	3.63831
3778.37	3.638
3780.37	3.63831
3782.37	3.6377
3784.37	3.638
3786.37	3.6377
3788.37	3.638
3790.37	3.63739
3792.37	3.638
3794.37	3.63861
3796.37	3.63861
3798.37	3.63831
3800.37	3.63861
3802.37	3.63861
3804.37	3.63861
3806.37	3.63831
3808.37	3.63922
3810.37	3.6377
3812.37	3.63831
3814.37	3.63831
3816.37	3.63861
3818.37	3.63861
3820.37	3.63861
3822.37	3.63892
3824.37	3.63892
3826.37	3.63861
3828.37	3.63892
3830.37	3.63892
3832.37	3.63861
3834.37	3.63861
3836.37	3.63922
3838.37	3.63861
3840.37	3.63922
3842.37	3.63953
3844.37	3.63922
3846.37	3.63922
3848.37	3.63983
3850.37	3.63922
3852.37	3.63922
3854.37	3.63922
3856.37	3.63892
3858.37	3.63953
3860.37	3.63922
3862.37	3.63983
3864.37	3.63922
3866.37	3.64014
3868.37	3.63922
3870.37	3.63953
3872.37	3.63953
3874.37	3.63892
3876.37	3.63922
3878.37	3.63953
3880.37	3.63953
3882.37	3.63953
3884.37	3.64014
3886.37	3.63983
3888.37	3.63953
3890.37	3.64044
3892.37	3.64014
3894.37	3.63953
3896.37	3.63983
3898.37	3.63983
3900.37	3.64014
3902.37	3.64044
3904.37	3.64014
3906.37	3.64014
3908.37	3.64075
3910.37	3.64014
3912.37	3.64044
3914.37	3.63953
3916.37	3.64044
3918.37	3.64014
3920.37	3.64044
3922.37	3.64075
3924.37	3.64044
3926.37	3.64075
3928.37	3.64014
3930.37	3.64075
3932.37	3.64044
3934.37	3.64075
3936.37	3.64044
3938.37	3.64044
3940.37	3.64075
3942.37	3.64105
3944.37	3.64044
3946.37	3.64105
3948.37	3.64044
3950.37	3.64136
3952.37	3.64136
3954.37	3.64105
3956.37	3.64075
3958.37	3.64075
3960.37	3.64075
3962.37	3.64166
3964.37	3.64105
3966.37	3.64105
3968.37	3.64105
3970.37	3.64227
3972.37	3.64075
3974.37	3.64136
3976.37	3.64105
3978.37	3.64075
3980.37	3.64227
3982.37	3.64166
3984.37	3.64166
3986.37	3.64166
3988.37	3.64166
3990.37	3.64105
3992.37	3.64166
3994.37	3.64166
3996.37	3.64136
3998.37	3.64166
4000.37	3.64197
4002.37	3.64105
4004.37	3.64136
4006.37	3.64136
4008.37	3.64197
4010.37	3.64166
[truncated: 23,391 more rows]
