# Supplementary material for: Hollow-core optical fibre sensors for operando Raman spectroscopy investigation of Li-ion battery liquid electrolytes
Source: Nat Commun. 2022 Mar 28;13:1651. doi: 10.1038/s41467-022-29330-4 (PMC8960792; doi:10.1038/s41467-022-29330-4)
Supplement: Supplementary file 6 — Source Data [file 41467_2022_29330_MOESM6_ESM.zip › Datasets/Readme.txt]

In this repository are stored the Datasets for the figures displayed in:
"Hollow-core optical fibre sensors for operando Raman spectroscopy investigation of
Li-ion battery liquid electrolytes".

Briefly, the CSV files contain the datasets used to create the following figures in the related manuscript:Figure2b - Continuous acquisition of Raman scattering from hollow-core fibre during liquid exchange in the hollow-core fibre.

Figure2c - Tracked intensity Vs. Time of Ethylene Carbonate (EC) breathing mode and PF6 anion symmetric stretch mode.
Figure3a - Continuous monitoring of Raman during battery charging and discharging
Figure3_voltageprofile - Full cell Voltage Vs. Time during Raman acquisition and electrolyte sampling.
Figure4c - Intensity ratio of the EC and EMC C=O bands Vs. Time, extrapolated from Figure 3a.
Figure5c - Intensity Vs. Time of EC Breathing mode and VC C=C, extrapolated from Figure 3a.
Figure6_a.zip - Compressed folder containing charge/discharge profile dataset for cycles, displayed in Figure 6a.
Figure6_b - Cell Charge/Discharge voltage profile of the cell during Operando Raman and Ethylene Carbonate (EC) and Vinylene Carbonate (VC) C=C intensity plots.
Figure6_c - Raman spectrum of pristine LP57 ELectrolyte and Cycled electrolyte (Cycle7).
